# Supplementary material for: Cryopreserved exosomes derived from hypoxic Wharton’s jelly mesenchymal stromal cells enhance fibroblast proliferation, upregulate COL1A2 expression, and mitigate senescence
Source: Front Med (Lausanne). 2025 Dec 17;12:1692585. doi: 10.3389/fmed.2025.1692585 (PMC12753964; doi:10.3389/fmed.2025.1692585)
Supplement: Supplementary file 1 [file Table_1.xlsx]

## Sheet: Normoxia
Accession	Description	Master	Protein Group IDs	Protein FDR Confidence: Combined	Sum PEP Score	# PSMs	# Peptides	# Unique Peptides	Found in Sample: [S1] F1: Sample, EXO	Found in Sample: [S2] F2: Sample, EXO	Found in Sample: [S3] F3: Sample, EXO	Abundances (Normalized): F1: Sample, EXO	Abundances (Normalized): F2: Sample, EXO	Abundances (Normalized): F3: Sample, EXO
P98095	Fibulin-2 OS=Homo sapiens OX=9606 GN=FBLN2 PE=1 SV=2	Master Protein	1548	High	15.2	15	1	1	High	Not Found	High
P60033	CD81 antigen OS=Homo sapiens OX=9606 GN=CD81 PE=1 SV=1	Master Protein	234	High	15.2	11	1	1	Not Found	High	High
Q12765	Secernin-1 OS=Homo sapiens OX=9606 GN=SCRN1 PE=1 SV=2	Master Protein	437	High	6.15	4	1	1	High	High	Not Found	1.77164e+06	1.56417e+06
P02668	Kappa-casein (Laboratory-Cont) OS=Bos taurus GN=CSN3 PE=1 SV=1	Master Protein	1755	High	21.219	6	2	2	Peak Found	High	Not Found	364028	1.08103e+07
Q02413	Desmoglein-1 OS=Homo sapiens OX=9606 GN=DSG1 PE=1 SV=2	Master Protein	717	High	32.464	13	4	4	High	High	Not Found	1.50948e+07	830590
P80748	Immunoglobulin lambda variable 3-21 OS=Homo sapiens OX=9606 GN=IGLV3-21 PE=1 SV=2	Master Protein	272	High	34.943	79	3	1	High	Peak Found	Not Found	2.72947e+06	1.23946e+06
Q9H1E3	Nuclear ubiquitous casein and cyclin-dependent kinase substrate 1 OS=Homo sapiens OX=9606 GN=NUCKS1 PE=1 SV=1	Master Protein	27	High	5.566	12	1	1	Not Found	Peak Found	High		718398	836453
P39687	Acidic leucine-rich nuclear phosphoprotein 32 family member A OS=Homo sapiens OX=9606 GN=ANP32A PE=1 SV=1	Master Protein	195	High	32.473	30	5	2	Not Found	High	Peak Found			1.08282e+06
Q7Z794	Keratin, type II cytoskeletal 1b OS=Homo sapiens OX=9606 GN=KRT77 PE=1 SV=3	Master Protein	118	High	29.685	125	4	1	High	Not Found	Peak Found	613656		238582
A0A0C4DH43	Immunoglobulin heavy variable 2-70D OS=Homo sapiens OX=9606 GN=IGHV2-70D PE=3 SV=1	Master Protein	1430	High	17.988	36	2	1	High	High	Not Found	1.08906e+06	845185
P0DOX6	Immunoglobulin mu heavy chain OS=Homo sapiens OX=9606 PE=1 SV=2	Master Protein	135	High	199.763	979	18	2	Not Found	Peak Found	High	2.07703e+07	2.99935e+07	2.98277e+07
P31943	Heterogeneous nuclear ribonucleoprotein H OS=Homo sapiens OX=9606 GN=HNRNPH1 PE=1 SV=4	Master Protein	805	High	12.907	3	1	1	Not Found	Peak Found	Peak Found		444265	603817
P15374	Ubiquitin carboxyl-terminal hydrolase isozyme L3 OS=Homo sapiens OX=9606 GN=UCHL3 PE=1 SV=1	Master Protein	1281	High	8.733	4	1	1	High	High	Not Found		280990
P46776	60S ribosomal protein L27a OS=Homo sapiens OX=9606 GN=RPL27A PE=1 SV=2	Master Protein	1790	High	8.024	15	1	1	High	High	Not Found	1.25257e+07	1.97374e+07
O15230	Laminin subunit alpha-5 OS=Homo sapiens OX=9606 GN=LAMA5 PE=1 SV=8	Master Protein	337	High	5.889	3	1	1	Not Found	Peak Found	Peak Found		179956	214196
P62081	40S ribosomal protein S7 OS=Homo sapiens OX=9606 GN=RPS7 PE=1 SV=1	Master Protein	924	High	6.244	1	1	1	Peak Found	Peak Found	Not Found	662276	712826
P09012	U1 small nuclear ribonucleoprotein A OS=Homo sapiens OX=9606 GN=SNRPA PE=1 SV=3	Master Protein	204	High	5.298	12	1	1	Not Found	High	High		666269	756987
Q13576	Ras GTPase-activating-like protein IQGAP2 OS=Homo sapiens OX=9606 GN=IQGAP2 PE=1 SV=4	Master Protein	416	High	4.194	2	1	1	Peak Found	Not Found	High	981114		1.48139e+06
P35998	26S proteasome regulatory subunit 7 OS=Homo sapiens OX=9606 GN=PSMC2 PE=1 SV=3	Master Protein	186	High	7.12	6	1	1	Peak Found	Not Found	High	627229		636269
Q99536	Synaptic vesicle membrane protein VAT-1 homolog OS=Homo sapiens OX=9606 GN=VAT1 PE=1 SV=2	Master Protein	387	High	11.379	6	1	1	Not Found	High	Peak Found		1.08564e+06	991647
Q9P2E7	Protocadherin-10 OS=Homo sapiens OX=9606 GN=PCDH10 PE=1 SV=2	Master Protein	446	High	9.84	9	1	1	Not Found	Peak Found	High		391742	522258
O75508	Claudin-11 OS=Homo sapiens OX=9606 GN=CLDN11 PE=1 SV=2	Master Protein	42	High	10.766	9	1	1	Not Found	Peak Found	High		1.47691e+06	1573071
P62263	40S ribosomal protein S14 OS=Homo sapiens OX=9606 GN=RPS14 PE=1 SV=3	Master Protein	1207	High	9.484	15	1	1	High	High	Not Found	2.08516e+06	1.76555e+06
P33947	ER lumen protein-retaining receptor 2 OS=Homo sapiens OX=9606 GN=KDELR2 PE=1 SV=1	Master Protein	61	High	2.817	6	1	1	Not Found	Peak Found	High		354412	417528
Q14980	Nuclear mitotic apparatus protein 1 OS=Homo sapiens OX=9606 GN=NUMA1 PE=1 SV=2	Master Protein	1525	High	6.266	22	3	2	Peak Found	Not Found	Peak Found	529458		365280
P50552	Vasodilator-stimulated phosphoprotein OS=Homo sapiens OX=9606 GN=VASP PE=1 SV=3	Master Protein	1559	High	11.6	15	1	1	Not Found	High	High		280414	299043
P12273	Prolactin-inducible protein OS=Homo sapiens OX=9606 GN=PIP PE=1 SV=1	Master Protein	703	High	9.307	12	2	2	High	Peak Found	Not Found	2.59408e+06	1.35888e+06
P47929	Galectin-7 OS=Homo sapiens OX=9606 GN=LGALS7 PE=1 SV=2	Master Protein	1268	High	31.261	15	4	4	High	Peak Found	Not Found	1.88556e+06	507874
Q7Z3Z0	Keratin, type I cytoskeletal 25 OS=Homo sapiens OX=9606 GN=KRT25 PE=1 SV=1	Master Protein	1154	High	24.268	363	3	1	Not Found	Peak Found	Peak Found		1.14106e+06	1572338
Q5T750	Skin-specific protein 32 OS=Homo sapiens OX=9606 GN=XP32 PE=1 SV=1	Master Protein	1487	High	3.202	9	1	1	High	Peak Found	Not Found	2.62137e+06	1.67716e+06
P01766	Immunoglobulin heavy variable 3-13 OS=Homo sapiens OX=9606 GN=IGHV3-13 PE=1 SV=2	Master Protein	1232	High	27.295	47	2	1	High	Not Found	High	2.53512e+06		2.36776e+06
Q04637	Eukaryotic translation initiation factor 4 gamma 1 OS=Homo sapiens OX=9606 GN=EIF4G1 PE=1 SV=4	Master Protein	379	High	5.099	9	2	2	High	High	Not Found	1.21137e+06
Q5JPE7	Nodal modulator 2 OS=Homo sapiens OX=9606 GN=NOMO2 PE=1 SV=1	Master Protein	406	High	8.027	3	1	1	Not Found	Peak Found	Peak Found		414518	399727
P08581	Hepatocyte growth factor receptor OS=Homo sapiens OX=9606 GN=MET PE=1 SV=4	Master Protein	1729	High	6.967	6	2	2	Not Found	Peak Found	High		874515	891129
P61026	Ras-related protein Rab-10 OS=Homo sapiens OX=9606 GN=RAB10 PE=1 SV=1	Master Protein	23	High	36.337	49	4	2	Not Found	High	High		963928	1.06542e+06
P51884	Lumican OS=Homo sapiens OX=9606 GN=LUM PE=1 SV=2	Master Protein	554	High	172.709	668	14	14	High	High	High	2.99461e+08	2.65949e+08	2.64543e+08
P55083	Microfibril-associated glycoprotein 4 OS=Homo sapiens OX=9606 GN=MFAP4 PE=1 SV=2	Master Protein	335	High	18.639	24	4	4	High	Peak Found	Peak Found	2.49725e+06	3.46682e+06	3.98144e+06
P17936	Insulin-like growth factor-binding protein 3 OS=Homo sapiens OX=9606 GN=IGFBP3 PE=1 SV=2	Master Protein	334	High	107.215	270	11	11	High	High	High	4.35359e+08	4.08742e+08	3.97549e+08
P62829	60S ribosomal protein L23 OS=Homo sapiens OX=9606 GN=RPL23 PE=1 SV=1	Master Protein	633	High	17.794	21	2	2	High	Peak Found	Peak Found	768569	677668	729659
P07585	Decorin OS=Homo sapiens OX=9606 GN=DCN PE=1 SV=1	Master Protein	247	High	156.751	394	14	14	High	High	High	1.40843e+08	1.3601e+08	1.30807e+08
P16402	Histone H1.3 OS=Homo sapiens OX=9606 GN=H1-3 PE=1 SV=2	Master Protein	1122	High	25.587	45	3	3	High	High	High	5.97481e+06	6.01923e+06	6.60412e+06
P16401	Histone H1.5 OS=Homo sapiens OX=9606 GN=H1-5 PE=1 SV=3	Master Protein	534	High	11.938	24	2	2	High	Peak Found	High	2.59917e+06	2.72543e+06	2.63581e+06
Q9NZM1	Myoferlin OS=Homo sapiens OX=9606 GN=MYOF PE=1 SV=1	Master Protein	82	High	3.896	6	1	1	Peak Found	High	High	926644	1.92263e+06	3094832
Q9NR99	Matrix-remodeling-associated protein 5 OS=Homo sapiens OX=9606 GN=MXRA5 PE=1 SV=3	Master Protein	1076	High	60.889	62	13	13	Peak Found	Peak Found	Peak Found	4.10646e+06	6.83843e+06	5.78509e+06
P29508	Serpin B3 OS=Homo sapiens OX=9606 GN=SERPINB3 PE=1 SV=2	Master Protein	269	High	40.126	18	6	6	Peak Found	Peak Found	Peak Found	1.30322e+06	2.6788e+06	384428
Q9NPR2	Semaphorin-4B OS=Homo sapiens OX=9606 GN=SEMA4B PE=1 SV=4	Master Protein	1316	High	7.952	15	2	2	Peak Found	Peak Found	Peak Found	1.20901e+06	1.70188e+06	1.66612e+06
P12259	Coagulation factor V OS=Homo sapiens OX=9606 GN=F5 PE=1 SV=4	Master Protein	706	High	4.815	3	1	1	Peak Found	Peak Found	Peak Found	1.30647e+06	1.13501e+06	1.05593e+06
Q5TEC6	Histone HIST2H3PS2 OS=Homo sapiens OX=9606 GN=H3-2 PE=1 SV=1	Master Protein	414	High	13.995	84	5	1	Peak Found	Peak Found	Peak Found	954206	671346	935082
P08519	Apolipoprotein(a) OS=Homo sapiens OX=9606 GN=LPA PE=1 SV=1	Master Protein	1090	High	18.53	9	2	2	High	High	Peak Found	2.05829e+06	4.04638e+06	4559885
Q92484	Acid sphingomyelinase-like phosphodiesterase 3a OS=Homo sapiens OX=9606 GN=SMPDL3A PE=1 SV=2	Master Protein	346	High	8.054	4	2	2	Peak Found	Peak Found	Peak Found	404495	644336	544658
O00303	Eukaryotic translation initiation factor 3 subunit F OS=Homo sapiens OX=9606 GN=EIF3F PE=1 SV=1	Master Protein	1633	High	3.297	2	1	1	Peak Found	Peak Found	Peak Found	724425	1.08056e+06	757356
P62805	Histone H4 OS=Homo sapiens OX=9606 GN=H4C1 PE=1 SV=2	Master Protein	1050	High	48.931	94	4	4	High	High	High	4.34509e+07	4.87251e+07	4.54243e+07
P49788	Retinoic acid receptor responder protein 1 OS=Homo sapiens OX=9606 GN=RARRES1 PE=1 SV=2	Master Protein	1553	High	38.049	29	5	5	Peak Found	High	High	2.86133e+06	3.39902e+06	2.89058e+06
P02662	Alpha-S1-casein (Laboratory-Cont) OS=Bos taurus GN=CSN1S1 PE=1 SV=2	Master Protein	143	High	38.036	34	4	4	High	High	Peak Found	4.59085e+06	3.95467e+07	1.1332e+06
Q16777	Histone H2A type 2-C OS=Homo sapiens OX=9606 GN=H2AC20 PE=1 SV=4	Master Protein	13	High	27.451	76	3	3	High	High	High	4.42055e+07	3.56512e+07	3.35119e+07
P21399	Cytoplasmic aconitate hydratase OS=Homo sapiens OX=9606 GN=ACO1 PE=1 SV=3	Master Protein	255	High	37.109	30	6	6	High	High	High	1.77159e+07	3.16192e+07	2.82695e+07
P24593	Insulin-like growth factor-binding protein 5 OS=Homo sapiens OX=9606 GN=IGFBP5 PE=1 SV=1	Master Protein	927	High	47.519	65	7	7	High	High	High	4.95449e+06	5.38593e+06	5.24086e+06
Q10588	ADP-ribosyl cyclase/cyclic ADP-ribose hydrolase 2 OS=Homo sapiens OX=9606 GN=BST1 PE=1 SV=2	Master Protein	347	High	35.066	37	5	5	High	High	Peak Found	3.11305e+06	3.54768e+06	2.87314e+06
Q9BTY2	Plasma alpha-L-fucosidase OS=Homo sapiens OX=9606 GN=FUCA2 PE=1 SV=2	Master Protein	1078	High	43.831	43	10	10	Peak Found	Peak Found	Peak Found	1.23649e+07	9.06719e+06	7.64458e+06
P04424	Argininosuccinate lyase OS=Homo sapiens OX=9606 GN=ASL PE=1 SV=4	Master Protein	1626	High	14.447	7	1	1	High	High	High	891200	704654	442769
P07093	Glia-derived nexin OS=Homo sapiens OX=9606 GN=SERPINE2 PE=1 SV=1	Master Protein	1454	High	230.27	372	17	17	High	High	High	1.03528e+08	9.00588e+07	8.58512e+07
Q15063	Periostin OS=Homo sapiens OX=9606 GN=POSTN PE=1 SV=2	Master Protein	53	High	222.711	233	25	25	High	High	High	2.96297e+07	2.35898e+07	2.4068e+07
Q8NE71	ATP-binding cassette sub-family F member 1 OS=Homo sapiens OX=9606 GN=ABCF1 PE=1 SV=2	Master Protein	134	High	3.242	1	1	1	Peak Found	Peak Found	Peak Found	1.80226e+06	1.30969e+06	1.25763e+06
Q15582	Transforming growth factor-beta-induced protein ig-h3 OS=Homo sapiens OX=9606 GN=TGFBI PE=1 SV=1	Master Protein	396	High	530.521	1168	34	34	High	High	High	6.77183e+08	6.16763e+08	6.18759e+08
P84243	Histone H3.3 OS=Homo sapiens OX=9606 GN=H3-3A PE=1 SV=2	Master Protein	67	High	15.18	95	5	1	High	High	High	2.33706e+07	2.35759e+07	23679645
O43854	EGF-like repeat and discoidin I-like domain-containing protein 3 OS=Homo sapiens OX=9606 GN=EDIL3 PE=1 SV=1	Master Protein	87	High	166.709	236	19	19	High	High	High	3.42743e+07	4.10886e+07	4.21077e+07
P21246	Pleiotrophin OS=Homo sapiens OX=9606 GN=PTN PE=1 SV=1	Master Protein	245	High	3.834	10	2	2	Peak Found	Peak Found	Peak Found	2.42337e+06	2.26143e+06	2.23906e+06
P28799	Progranulin OS=Homo sapiens OX=9606 GN=GRN PE=1 SV=2	Master Protein	863	High	31.924	35	5	5	Peak Found	Peak Found	Peak Found	4.38113e+06	4.80482e+06	5.31863e+06
Q92688	Acidic leucine-rich nuclear phosphoprotein 32 family member B OS=Homo sapiens OX=9606 GN=ANP32B PE=1 SV=1	Master Protein	599	High	43.053	36	6	3	High	Peak Found	Peak Found	3.92403e+06	4.2602e+06	4.43664e+06
Q13753	Laminin subunit gamma-2 OS=Homo sapiens OX=9606 GN=LAMC2 PE=1 SV=2	Master Protein	153	High	3.373	13	2	2	Peak Found	High	Peak Found	1.74347e+06	3.36615e+06	4.26212e+06
P00736	Complement C1r subcomponent OS=Homo sapiens OX=9606 GN=C1R PE=1 SV=2	Master Protein	1629	High	283.989	437	24	23	High	High	High	1.21572e+08	9.91665e+07	9.53751e+07
P00750	Tissue-type plasminogen activator OS=Homo sapiens OX=9606 GN=PLAT PE=1 SV=1	Master Protein	653	High	83.376	80	9	9	High	High	High	1.36375e+07	1.06714e+07	11263414
O14498	Immunoglobulin superfamily containing leucine-rich repeat protein OS=Homo sapiens OX=9606 GN=ISLR PE=2 SV=1	Master Protein	1014	High	15.863	11	3	3	Peak Found	Peak Found	Peak Found	2.15097e+06	1.85148e+06	1.7106e+06
P55058	Phospholipid transfer protein OS=Homo sapiens OX=9606 GN=PLTP PE=1 SV=1	Master Protein	190	High	143.091	181	12	12	High	High	High	3.0746e+07	2.9815e+07	3.01087e+07
P24592	Insulin-like growth factor-binding protein 6 OS=Homo sapiens OX=9606 GN=IGFBP6 PE=1 SV=1	Master Protein	220	High	25.278	43	3	3	High	High	High	8.75562e+06	7.11921e+06	7.41667e+06
Q9HAV7	GrpE protein homolog 1, mitochondrial OS=Homo sapiens OX=9606 GN=GRPEL1 PE=1 SV=2	Master Protein	1428	High	6.071	3	1	1	High	Peak Found	Peak Found	1.85606e+06	1.90104e+06	1.33297e+06
Q5SYB0	FERM and PDZ domain-containing protein 1 OS=Homo sapiens OX=9606 GN=FRMPD1 PE=1 SV=1	Master Protein	625	High	3.442	27	1	1	High	High	High	1.04823e+07	9.99369e+06	9662457
P00558	Phosphoglycerate kinase 1 OS=Homo sapiens OX=9606 GN=PGK1 PE=1 SV=3	Master Protein	795	High	211.247	323	17	17	High	High	High	8.48257e+07	7.5397e+07	7.29435e+07
P21810	Biglycan OS=Homo sapiens OX=9606 GN=BGN PE=1 SV=2	Master Protein	682	High	173.962	255	12	12	High	High	High	7.62903e+07	6.85679e+07	7.84805e+07
P08473	Neprilysin OS=Homo sapiens OX=9606 GN=MME PE=1 SV=2	Master Protein	1647	High	15.456	22	3	3	Peak Found	High	High	7.15018e+07	9.21263e+07	9.68227e+07
P10915	Hyaluronan and proteoglycan link protein 1 OS=Homo sapiens OX=9606 GN=HAPLN1 PE=2 SV=2	Master Protein	1296	High	174.559	289	17	15	High	High	High	1.00794e+08	1.00255e+08	1.08767e+08
Q5QNW6	Histone H2B type 2-F OS=Homo sapiens OX=9606 GN=H2BC18 PE=1 SV=3	Master Protein	313	High	55.434	109	5	5	High	High	High	3.60655e+07	3.31893e+07	3.46831e+07
Q13308	Inactive tyrosine-protein kinase 7 OS=Homo sapiens OX=9606 GN=PTK7 PE=1 SV=2	Master Protein	749	High	107.696	79	10	10	High	High	High	1.00258e+07	1.22506e+07	9.55618e+06
Q6UVY6	DBH-like monooxygenase protein 1 OS=Homo sapiens OX=9606 GN=MOXD1 PE=1 SV=1	Master Protein	369	High	6.882	18	2	2	Peak Found	Peak Found	Peak Found	1.10502e+06	1.24032e+06	533457
P17900	Ganglioside GM2 activator OS=Homo sapiens OX=9606 GN=GM2A PE=1 SV=4	Master Protein	1753	High	10.226	6	2	2	Peak Found	Peak Found	Peak Found	1.54163e+06	434187	631262
P81605	Dermcidin OS=Homo sapiens OX=9606 GN=DCD PE=1 SV=2	Master Protein	1371	High	17.079	25	3	3	High	High	High	3.55248e+06
P36980	Complement factor H-related protein 2 OS=Homo sapiens OX=9606 GN=CFHR2 PE=1 SV=1	Master Protein	221	High	26.549	62	3	1	High	Peak Found	Peak Found	883987	529409	777391
P00367	Glutamate dehydrogenase 1, mitochondrial OS=Homo sapiens OX=9606 GN=GLUD1 PE=1 SV=2	Master Protein	536	High	14.789	14	3	3	High	High	High	3.24722e+06	1.63723e+06	1.5639e+06
Q02818	Nucleobindin-1 OS=Homo sapiens OX=9606 GN=NUCB1 PE=1 SV=4	Master Protein	1818	High	281.738	446	21	21	High	High	High	1.51885e+08	1.42979e+08	1.65678e+08
P20700	Lamin-B1 OS=Homo sapiens OX=9606 GN=LMNB1 PE=1 SV=2	Master Protein	620	High	7.808	24	3	1	Peak Found	Peak Found	Peak Found	1.90799e+06	1.84315e+06	1.85766e+06
O95965	Integrin beta-like protein 1 OS=Homo sapiens OX=9606 GN=ITGBL1 PE=2 SV=1	Master Protein	1362	High	15.2	12	1	1	Peak Found	Peak Found	High	1.10505e+06	1.05239e+06	1053907
P24043	Laminin subunit alpha-2 OS=Homo sapiens OX=9606 GN=LAMA2 PE=1 SV=4	Master Protein	478	High	4.4	9	1	1	Peak Found	Peak Found	Peak Found	363141	402905	317790
O95340	Bifunctional 3'-phosphoadenosine 5'-phosphosulfate synthase 2 OS=Homo sapiens OX=9606 GN=PAPSS2 PE=1 SV=2	Master Protein	1539	High	3.884	8	1	1	Peak Found	High	High	194493	205332	223899
P02656	Apolipoprotein C-III OS=Homo sapiens OX=9606 GN=APOC3 PE=1 SV=1	Master Protein	389	High	26.823	55	3	3	High	High	High	3.18833e+07	3.11692e+07	3.18715e+07
P02666	Beta-casein (Laboratory-Cont) OS=Bos taurus GN=CSN2 PE=1 SV=2	Master Protein	1443	High	23.534	24	3	3	High	High	Peak Found	3.18763e+06	4.10463e+07	1.79895e+06
Q12805	EGF-containing fibulin-like extracellular matrix protein 1 OS=Homo sapiens OX=9606 GN=EFEMP1 PE=1 SV=2	Master Protein	906	High	87.239	76	10	10	High	High	High	1.89497e+07	8.34155e+06	1.0196e+07
P02751	Fibronectin OS=Homo sapiens OX=9606 GN=FN1 PE=1 SV=5	Master Protein	1210	High	1242.97	2656	77	77	High	High	High	2.24487e+09	2.02295e+09	2.04033e+09
P19338	Nucleolin OS=Homo sapiens OX=9606 GN=NCL PE=1 SV=3	Master Protein	1244	High	111.044	206	15	15	High	High	High	9.36089e+07	8.40608e+07	9.07722e+07
P63261	Actin, cytoplasmic 2 OS=Homo sapiens OX=9606 GN=ACTG1 PE=1 SV=1	Master Protein	1605	High	412.426	2205	23	2	High	High	High	7.36488e+06	2.56786e+06	7186288
Q6EMK4	Vasorin OS=Homo sapiens OX=9606 GN=VASN PE=1 SV=1	Master Protein	880	High	98.354	161	7	7	High	High	High	6.51937e+07	6.00441e+07	5.92798e+07
Q8WTU0	Protein DDI1 homolog 1 OS=Homo sapiens OX=9606 GN=DDI1 PE=1 SV=1	Master Protein	1380	High	2.95	2	2	2	High	Peak Found	Peak Found	2.59624e+06	1.65243e+06	1.43837e+06
P15291	Beta-1,4-galactosyltransferase 1 OS=Homo sapiens OX=9606 GN=B4GALT1 PE=1 SV=5	Master Protein	1026	High	19.436	25	3	3	High	High	High	5.0046e+06	4.61115e+06	4.75484e+06
P33908	Mannosyl-oligosaccharide 1,2-alpha-mannosidase IA OS=Homo sapiens OX=9606 GN=MAN1A1 PE=1 SV=3	Master Protein	1012	High	48.138	69	7	7	High	High	High	1.22084e+07	1.12368e+07	1.03657e+07
P02654	Apolipoprotein C-I OS=Homo sapiens OX=9606 GN=APOC1 PE=1 SV=1	Master Protein	1024	High	11.464	42	3	3	High	High	High	1.96755e+07	2.12221e+07	1.66027e+07
P01130	Low-density lipoprotein receptor OS=Homo sapiens OX=9606 GN=LDLR PE=1 SV=1	Master Protein	1631	High	7.458	6	2	2	Peak Found	Peak Found	Peak Found	1.62895e+06	1.63981e+06	1.54986e+06
P23142	Fibulin-1 OS=Homo sapiens OX=9606 GN=FBLN1 PE=1 SV=4	Master Protein	1300	High	294.902	450	21	21	High	High	High	1.79005e+08	1.63896e+08	1.60665e+08
P0DTE1	Probable non-functional immunoglobulin heavy variable 3-38-3 OS=Homo sapiens OX=9606 GN=IGHV3-38-3 PE=1 SV=1	Master Protein	601	High	3.526	6	1	1	High	Peak Found	High	2.93158e+06	1.89699e+06	1480128
P09871	Complement C1s subcomponent OS=Homo sapiens OX=9606 GN=C1S PE=1 SV=1	Master Protein	409	High	226.454	415	20	20	High	High	High	1.35858e+08	1.51146e+08	162342272
P30530	Tyrosine-protein kinase receptor UFO OS=Homo sapiens OX=9606 GN=AXL PE=1 SV=4	Master Protein	950	High	55.239	75	6	6	High	High	High	1.44886e+07	1.13028e+07	1.1317e+07
P13497	Bone morphogenetic protein 1 OS=Homo sapiens OX=9606 GN=BMP1 PE=1 SV=2	Master Protein	667	High	90.579	140	16	16	High	High	High	1.67736e+07	1.4458e+07	1.74185e+07
P08253	72 kDa type IV collagenase OS=Homo sapiens OX=9606 GN=MMP2 PE=1 SV=2	Master Protein	1245	High	444.39	946	33	33	High	High	High	3.67771e+08	3.16667e+08	3.48875e+08
P05387	60S acidic ribosomal protein P2 OS=Homo sapiens OX=9606 GN=RPLP2 PE=1 SV=1	Master Protein	1726	High	7.324	6	1	1	High	High	Peak Found	1.9711e+06	1.97077e+06	1.54525e+06
P07910	Heterogeneous nuclear ribonucleoproteins C1/C2 OS=Homo sapiens OX=9606 GN=HNRNPC PE=1 SV=4	Master Protein	983	High	35.282	49	5	5	High	High	High	5.14233e+06	4.33318e+06	6.16561e+06
P02792	Ferritin light chain OS=Homo sapiens OX=9606 GN=FTL PE=1 SV=2	Master Protein	1366	High	109.084	120	7	7	High	High	High	2.28151e+07	2.00257e+07	1.92279e+07
Q96CG8	Collagen triple helix repeat-containing protein 1 OS=Homo sapiens OX=9606 GN=CTHRC1 PE=1 SV=1	Master Protein	777	High	60.242	156	7	7	High	High	High	1.1795e+08	1.18049e+08	110861442
P09104	Gamma-enolase OS=Homo sapiens OX=9606 GN=ENO2 PE=1 SV=3	Master Protein	802	High	46.412	84	5	1	Peak Found	Peak Found	Peak Found	1.11327e+06	986453	1.09903e+06
P04003	C4b-binding protein alpha chain OS=Homo sapiens OX=9606 GN=C4BPA PE=1 SV=2	Master Protein	236	High	154.075	284	20	20	High	High	High	1.74439e+08	1.6957e+08	171549652
P07858	Cathepsin B OS=Homo sapiens OX=9606 GN=CTSB PE=1 SV=3	Master Protein	349	High	153.068	253	13	13	High	High	High	9.32541e+07	8.39201e+07	8.64724e+07
Q13591	Semaphorin-5A OS=Homo sapiens OX=9606 GN=SEMA5A PE=1 SV=3	Master Protein	975	High	23.679	32	5	5	High	Peak Found	Peak Found	6.4285e+06	2.94691e+06	4.51536e+06
P10646	Tissue factor pathway inhibitor OS=Homo sapiens OX=9606 GN=TFPI PE=1 SV=1	Master Protein	1801	High	52.061	85	6	6	High	High	High	7.96423e+06	8.15914e+06	7.05582e+06
P40429	60S ribosomal protein L13a OS=Homo sapiens OX=9606 GN=RPL13A PE=1 SV=2	Master Protein	794	High	23.35	21	4	4	High	Peak Found	Peak Found	4.20542e+06	3.12516e+06	2.93898e+06
O14773	Tripeptidyl-peptidase 1 OS=Homo sapiens OX=9606 GN=TPP1 PE=1 SV=2	Master Protein	603	High	13.488	7	2	2	High	Peak Found	Peak Found	2.39462e+07	2.74921e+07	2.75645e+07
Q8NBJ4	Golgi membrane protein 1 OS=Homo sapiens OX=9606 GN=GOLM1 PE=1 SV=1	Master Protein	897	High	155.093	209	14	14	High	High	High	4.16114e+07	4.62464e+07	4.92658e+07
Q92820	Gamma-glutamyl hydrolase OS=Homo sapiens OX=9606 GN=GGH PE=1 SV=2	Master Protein	258	High	81.345	138	11	11	High	High	High	3.22921e+07	3.90637e+07	3.64978e+07
Q08043	Alpha-actinin-3 OS=Homo sapiens OX=9606 GN=ACTN3 PE=1 SV=2	Master Protein	1103	High	117.095	249	13	2	Peak Found	Peak Found	Peak Found	6.73975e+06	6.20261e+06	6.91361e+06
P35555	Fibrillin-1 OS=Homo sapiens OX=9606 GN=FBN1 PE=1 SV=4	Master Protein	570	High	739.824	1344	83	79	High	High	High	3.52182e+08	3.42398e+08	3.41325e+08
Q15293	Reticulocalbin-1 OS=Homo sapiens OX=9606 GN=RCN1 PE=1 SV=1	Master Protein	1721	High	125.173	193	12	12	High	High	High	5.16214e+07	4.4246e+07	4.61793e+07
P35052	Glypican-1 OS=Homo sapiens OX=9606 GN=GPC1 PE=1 SV=2	Master Protein	1632	High	53.609	62	7	7	High	High	High	1.17943e+07	1.36861e+07	1.10005e+07
P11166	Solute carrier family 2, facilitated glucose transporter member 1 OS=Homo sapiens OX=9606 GN=SLC2A1 PE=1 SV=2	Master Protein	1387	High	5.233	6	2	2	Peak Found	Peak Found	Peak Found	1.36383e+06	1.59377e+06	2.02101e+06
Q96FW1	Ubiquitin thioesterase OTUB1 OS=Homo sapiens OX=9606 GN=OTUB1 PE=1 SV=2	Master Protein	1058	High	3.032	3	1	1	High	Peak Found	Peak Found	3.15193e+06	2.237e+06	2.01542e+06
Q16610	Extracellular matrix protein 1 OS=Homo sapiens OX=9606 GN=ECM1 PE=1 SV=2	Master Protein	1788	High	258.034	475	24	24	High	High	High	2.91389e+09	2.38311e+09	2.15509e+09
P55001	Microfibrillar-associated protein 2 OS=Homo sapiens OX=9606 GN=MFAP2 PE=1 SV=1	Master Protein	1771	High	12.079	34	2	2	High	High	High	9.9203e+06	7.10756e+06	7.167e+06
Q9BTT0	Acidic leucine-rich nuclear phosphoprotein 32 family member E OS=Homo sapiens OX=9606 GN=ANP32E PE=1 SV=1	Master Protein	618	High	6.154	3	1	1	Peak Found	Peak Found	Peak Found	1.92949e+06	1.37437e+06	1.54106e+06
P01704	Immunoglobulin lambda variable 2-14 OS=Homo sapiens OX=9606 GN=IGLV2-14 PE=1 SV=2	Master Protein	942	High	12.897	27	1	1	High	High	High	8.49358e+06	6.70772e+06	9341983
P02462	Collagen alpha-1(IV) chain OS=Homo sapiens OX=9606 GN=COL4A1 PE=1 SV=4	Master Protein	697	High	87.877	114	9	7	High	High	High	1.25666e+08	1.99033e+08	2.15929e+08
Q12841	Follistatin-related protein 1 OS=Homo sapiens OX=9606 GN=FSTL1 PE=1 SV=1	Master Protein	944	High	173.57	903	14	14	High	High	High	4.73232e+08	5.06292e+08	5.33107e+08
P08590	Myosin light chain 3 OS=Homo sapiens OX=9606 GN=MYL3 PE=1 SV=3	Master Protein	367	High	3.791	2	2	2	High	Peak Found	Peak Found	3.88113e+06	3.35347e+06	3.58655e+06
Q58FG1	Putative heat shock protein HSP 90-alpha A4 OS=Homo sapiens OX=9606 GN=HSP90AA4P PE=5 SV=1	Master Protein	1498	High	35.853	43	3	1	Peak Found	Peak Found	Peak Found	2.87795e+06	4.22396e+06	5072893
P35556	Fibrillin-2 OS=Homo sapiens OX=9606 GN=FBN2 PE=1 SV=3	Master Protein	1153	High	373.642	534	41	37	High	High	High	6.97963e+07	7.98902e+07	8.24195e+07
Q15113	Procollagen C-endopeptidase enhancer 1 OS=Homo sapiens OX=9606 GN=PCOLCE PE=1 SV=2	Master Protein	646	High	204.026	388	15	15	High	High	High	1.2883e+08	1.21068e+08	1.25565e+08
P06865	Beta-hexosaminidase subunit alpha OS=Homo sapiens OX=9606 GN=HEXA PE=1 SV=2	Master Protein	97	High	28.103	33	4	3	High	High	High	3.10139e+06	3.271e+06	1803093
Q08431	Lactadherin OS=Homo sapiens OX=9606 GN=MFGE8 PE=1 SV=3	Master Protein	1143	High	120.691	145	13	13	High	High	High	5.05383e+07	5.01724e+07	5.31884e+07
Q13630	GDP-L-fucose synthase OS=Homo sapiens OX=9606 GN=GFUS PE=1 SV=1	Master Protein	191	High	4.961	6	1	1	Peak Found	Peak Found	High	2.06074e+06	2.90531e+06	3.9048e+06
P11047	Laminin subunit gamma-1 OS=Homo sapiens OX=9606 GN=LAMC1 PE=1 SV=3	Master Protein	718	High	197.519	209	22	22	High	High	High	1.54213e+07	2.25967e+07	1.89534e+07
P13611	Versican core protein OS=Homo sapiens OX=9606 GN=VCAN PE=1 SV=3	Master Protein	797	High	210.618	504	20	20	High	High	High	2.20365e+08	2.06865e+08	207519784
Q9UHI8	A disintegrin and metalloproteinase with thrombospondin motifs 1 OS=Homo sapiens OX=9606 GN=ADAMTS1 PE=1 SV=4	Master Protein	540	High	18.403	14	2	2	High	High	High	557728	804452	891124
P62304	Small nuclear ribonucleoprotein E OS=Homo sapiens OX=9606 GN=SNRPE PE=1 SV=1	Master Protein	498	High	10.888	17	1	1	High	High	High	2.27794e+06	1.6549e+06	1.45909e+06
Q08629	Testican-1 OS=Homo sapiens OX=9606 GN=SPOCK1 PE=1 SV=1	Master Protein	1202	High	173.109	331	17	17	High	High	High	9.68383e+07	8.77638e+07	9.00631e+07
P62753	40S ribosomal protein S6 OS=Homo sapiens OX=9606 GN=RPS6 PE=1 SV=1	Master Protein	581	High	4.337	3	1	1	Peak Found	Peak Found	Peak Found	1.06889e+06	1.13152e+06	1.09967e+06
Q92743	Serine protease HTRA1 OS=Homo sapiens OX=9606 GN=HTRA1 PE=1 SV=1	Master Protein	1084	High	36.889	40	4	4	High	High	Peak Found	3.78109e+06	2.80774e+06	3.69422e+06
P20851	C4b-binding protein beta chain OS=Homo sapiens OX=9606 GN=C4BPB PE=1 SV=1	Master Protein	576	High	18.521	28	4	4	High	High	High	1.15619e+07	1.26174e+07	1.21747e+07
P06454	Prothymosin alpha OS=Homo sapiens OX=9606 GN=PTMA PE=1 SV=2	Master Protein	1713	High	30.45	31	3	3	High	High	High	1.64722e+07	1.6527e+07	1.52564e+07
Q9BYV7	Beta,beta-carotene 9',10'-oxygenase OS=Homo sapiens OX=9606 GN=BCO2 PE=1 SV=5	Master Protein	1796	High	2.916	12	1	1	High	High	High	4.36289e+06	4.21958e+06	4.18733e+06
O95445	Apolipoprotein M OS=Homo sapiens OX=9606 GN=APOM PE=1 SV=2	Master Protein	1543	High	43.877	124	7	7	High	High	High	4.81439e+07	4.27333e+07	39402355
Q86YZ3	Hornerin OS=Homo sapiens OX=9606 GN=HRNR PE=1 SV=2	Master Protein	340	High	89.008	85	6	6	High	High	High	5.17769e+06	3.83284e+06	2.23882e+06
Q9Y6R7	IgGFc-binding protein OS=Homo sapiens OX=9606 GN=FCGBP PE=1 SV=3	Master Protein	1481	High	12.121	12	2	2	High	High	High	579694	583340	547009
O95633	Follistatin-related protein 3 OS=Homo sapiens OX=9606 GN=FSTL3 PE=1 SV=1	Master Protein	101	High	23.338	27	3	3	Peak Found	High	High	985844	4.22042e+06	3.71638e+06
P01742	Immunoglobulin heavy variable 1-69 OS=Homo sapiens OX=9606 GN=IGHV1-69 PE=1 SV=2	Master Protein	19	High	24.162	88	2	1	High	High	High	5.55053e+07	3.52578e+07	3.1294e+07
P07942	Laminin subunit beta-1 OS=Homo sapiens OX=9606 GN=LAMB1 PE=1 SV=2	Master Protein	425	High	142.986	216	19	19	High	High	High	2.56217e+07	3.0604e+07	3.06566e+07
P00492	Hypoxanthine-guanine phosphoribosyltransferase OS=Homo sapiens OX=9606 GN=HPRT1 PE=1 SV=2	Master Protein	916	High	29.443	13	4	4	High	Peak Found	Peak Found	2.66507e+06	1.17104e+06	1.08697e+06
P14543	Nidogen-1 OS=Homo sapiens OX=9606 GN=NID1 PE=1 SV=3	Master Protein	1489	High	218.081	291	22	21	High	High	High	4.98774e+07	4.63567e+07	5.00833e+07
P02741	C-reactive protein OS=Homo sapiens OX=9606 GN=CRP PE=1 SV=1	Master Protein	692	High	3.955	6	1	1	High	High	Peak Found	1.29473e+06	1.29768e+06	1.11346e+06
Q14520	Hyaluronan-binding protein 2 OS=Homo sapiens OX=9606 GN=HABP2 PE=1 SV=1	Master Protein	1369	High	20.236	47	4	4	High	High	High	5.49164e+06	5.23754e+06	5.38973e+06
P24821	Tenascin OS=Homo sapiens OX=9606 GN=TNC PE=1 SV=3	Master Protein	541	High	36.138	35	8	8	Peak Found	Peak Found	High	6.71364e+06	6.2898e+06	7283765
P05386	60S acidic ribosomal protein P1 OS=Homo sapiens OX=9606 GN=RPLP1 PE=1 SV=1	Master Protein	528	High	11.711	18	1	1	High	High	High	1.23993e+06	1.14393e+06	1.16146e+06
P04259	Keratin, type II cytoskeletal 6B OS=Homo sapiens OX=9606 GN=KRT6B PE=1 SV=5	Master Protein	548	High	307.095	556	33	3	High	Peak Found	High	9.70969e+06	611050	3.21101e+06
P35442	Thrombospondin-2 OS=Homo sapiens OX=9606 GN=THBS2 PE=1 SV=2	Master Protein	502	High	381.946	510	31	27	High	High	High	1.17965e+08	1.11415e+08	1.11437e+08
P02794	Ferritin heavy chain OS=Homo sapiens OX=9606 GN=FTH1 PE=1 SV=2	Master Protein	1382	High	90.984	147	9	9	High	High	High	3.85584e+07	4.37184e+07	4.61266e+07
P02647	Apolipoprotein A-I OS=Homo sapiens OX=9606 GN=APOA1 PE=1 SV=1	Master Protein	1364	High	404.969	2512	36	36	High	High	High	8.91653e+09	8.05864e+09	8.37488e+09
Q6YHK3	CD109 antigen OS=Homo sapiens OX=9606 GN=CD109 PE=1 SV=2	Master Protein	1511	High	124.632	122	14	14	High	High	High	1.38674e+07	5.16312e+07	2.11345e+07
Q14103	Heterogeneous nuclear ribonucleoprotein D0 OS=Homo sapiens OX=9606 GN=HNRNPD PE=1 SV=1	Master Protein	1286	High	3.082	16	2	2	Peak Found	High	High	884028	1.90236e+06	1.838e+06
P16035	Metalloproteinase inhibitor 2 OS=Homo sapiens OX=9606 GN=TIMP2 PE=1 SV=2	Master Protein	1411	High	99.064	248	12	12	High	High	High	1.48617e+08	1.38275e+08	1.28307e+08
P15121	Aldo-keto reductase family 1 member B1 OS=Homo sapiens OX=9606 GN=AKR1B1 PE=1 SV=3	Master Protein	1330	High	11.95	22	3	3	High	High	High	5.54195e+06	4.69615e+06	5.08219e+06
P20908	Collagen alpha-1(V) chain OS=Homo sapiens OX=9606 GN=COL5A1 PE=1 SV=3	Master Protein	713	High	261.464	342	23	23	High	High	High	1.02348e+08	9.46897e+07	9.13267e+07
Q9HCU0	Endosialin OS=Homo sapiens OX=9606 GN=CD248 PE=1 SV=1	Master Protein	1521	High	85.564	169	10	10	High	High	High	8.20307e+07	7.81103e+07	8.05028e+07
Q14703	Membrane-bound transcription factor site-1 protease OS=Homo sapiens OX=9606 GN=MBTPS1 PE=1 SV=1	Master Protein	50	High	11.961	9	1	1	Peak Found	Peak Found	Peak Found	180994	168431	172130
Q6ZVX7	F-box only protein 50 OS=Homo sapiens OX=9606 GN=NCCRP1 PE=1 SV=1	Master Protein	495	High	8.912	18	1	1	High	High	High	153739	198799	149603
P26447	Protein S100-A4 OS=Homo sapiens OX=9606 GN=S100A4 PE=1 SV=1	Master Protein	822	High	15.952	12	3	3	High	High	Peak Found	4.83177e+06	4.62885e+06	4218771
Q14118	Dystroglycan OS=Homo sapiens OX=9606 GN=DAG1 PE=1 SV=2	Master Protein	1634	High	69.024	113	9	9	High	High	High	2.21713e+07	1.97224e+07	2.19098e+07
Q12884	Prolyl endopeptidase FAP OS=Homo sapiens OX=9606 GN=FAP PE=1 SV=5	Master Protein	1375	High	4.564	3	1	1	Peak Found	Peak Found	Peak Found	835705	742645	802812
P19021	Peptidyl-glycine alpha-amidating monooxygenase OS=Homo sapiens OX=9606 GN=PAM PE=1 SV=2	Master Protein	1034	High	103.485	101	12	12	High	High	High	1.86347e+07	2.27767e+07	2.15645e+07
Q9UQ80	Proliferation-associated protein 2G4 OS=Homo sapiens OX=9606 GN=PA2G4 PE=1 SV=3	Master Protein	1277	High	65.893	66	8	8	High	High	High	9.69071e+06	9.34782e+06	9.55271e+06
P12111	Collagen alpha-3(VI) chain OS=Homo sapiens OX=9606 GN=COL6A3 PE=1 SV=5	Master Protein	593	High	777.257	1094	90	90	High	High	High	4.10212e+08	3.61598e+08	3.33986e+08
Q9Y6C2	EMILIN-1 OS=Homo sapiens OX=9606 GN=EMILIN1 PE=1 SV=3	Master Protein	1219	High	215.841	315	25	25	High	High	High	5.78838e+07	4.89859e+07	5.13294e+07
O00391	Sulfhydryl oxidase 1 OS=Homo sapiens OX=9606 GN=QSOX1 PE=1 SV=3	Master Protein	1531	High	429.724	841	33	33	High	High	High	3.89253e+08	3.8144e+08	3.8292e+08
P26373	60S ribosomal protein L13 OS=Homo sapiens OX=9606 GN=RPL13 PE=1 SV=4	Master Protein	57	High	13.68	14	3	3	Peak Found	Peak Found	High	2.73996e+06	2.9025e+06	2.23528e+06
O43852	Calumenin OS=Homo sapiens OX=9606 GN=CALU PE=1 SV=2	Master Protein	1513	High	350.067	531	21	21	High	High	High	2.38527e+08	2.59969e+08	2.64648e+08
P42785	Lysosomal Pro-X carboxypeptidase OS=Homo sapiens OX=9606 GN=PRCP PE=1 SV=1	Master Protein	1156	High	25.314	24	2	2	High	High	High	447997	395464	404168
P46779	60S ribosomal protein L28 OS=Homo sapiens OX=9606 GN=RPL28 PE=1 SV=3	Master Protein	866	High	6.816	12	1	1	Peak Found	High	Peak Found	352182	603456	623964
P08476	Inhibin beta A chain OS=Homo sapiens OX=9606 GN=INHBA PE=1 SV=2	Master Protein	24	High	43.59	110	9	9	High	High	High	1.54874e+07	1.51603e+07	1.54507e+07
P06733	Alpha-enolase OS=Homo sapiens OX=9606 GN=ENO1 PE=1 SV=2	Master Protein	1447	High	312.336	537	22	18	High	High	High	4.05286e+08	3.80097e+08	3.70945e+08
Q16270	Insulin-like growth factor-binding protein 7 OS=Homo sapiens OX=9606 GN=IGFBP7 PE=1 SV=1	Master Protein	362	High	112.049	185	12	12	High	High	High	3.05382e+07	3.89912e+07	3.88503e+07
P05090	Apolipoprotein D OS=Homo sapiens OX=9606 GN=APOD PE=1 SV=1	Master Protein	644	High	85.227	241	8	8	High	High	High	1.55774e+08	1.61672e+08	1.47496e+08
P48735	Isocitrate dehydrogenase [NADP], mitochondrial OS=Homo sapiens OX=9606 GN=IDH2 PE=1 SV=2	Master Protein	1226	High	10.682	35	2	1	High	High	High	663926	581157	693186
P60174	Triosephosphate isomerase OS=Homo sapiens OX=9606 GN=TPI1 PE=1 SV=4	Master Protein	1164	High	247	287	16	16	High	High	High	1.51374e+08	1.38986e+08	1.35035e+08
Q92626	Peroxidasin homolog OS=Homo sapiens OX=9606 GN=PXDN PE=1 SV=2	Master Protein	933	High	426.289	624	44	44	High	High	High	1.53589e+08	1.40225e+08	1.4524e+08
A0A075B6Q5	Immunoglobulin heavy variable 3-64 OS=Homo sapiens OX=9606 GN=IGHV3-64 PE=3 SV=1	Master Protein	1137	High	10.754	18	1	1	High	High	High	1.59499e+06	3.95654e+06	3976657
O00533	Neural cell adhesion molecule L1-like protein OS=Homo sapiens OX=9606 GN=CHL1 PE=1 SV=4	Master Protein	751	High	11.989	9	1	1	High	High	High	183880	190658	145679
Q16659	Mitogen-activated protein kinase 6 OS=Homo sapiens OX=9606 GN=MAPK6 PE=1 SV=1	Master Protein	317	High	3.9	3	1	1	Peak Found	Peak Found	High	568434	381769	544671
Q9NRD9	Dual oxidase 1 OS=Homo sapiens OX=9606 GN=DUOX1 PE=1 SV=1	Master Protein	764	High	2.831	27	2	1	High	High	High	1.21576e+06	853533	655624
P48163	NADP-dependent malic enzyme OS=Homo sapiens OX=9606 GN=ME1 PE=1 SV=1	Master Protein	899	High	8.609	12	3	3	High	High	High	3.44425e+06	3.00576e+06	3.49583e+06
P48723	Heat shock 70 kDa protein 13 OS=Homo sapiens OX=9606 GN=HSPA13 PE=1 SV=1	Master Protein	274	High	13.603	31	3	3	High	High	High	2.46013e+06	2.43809e+06	2.23011e+06
P06727	Apolipoprotein A-IV OS=Homo sapiens OX=9606 GN=APOA4 PE=1 SV=4	Master Protein	1509	High	254.814	545	27	26	High	High	High	5.14788e+08	4.54156e+08	4.24995e+08
Q03252	Lamin-B2 OS=Homo sapiens OX=9606 GN=LMNB2 PE=1 SV=4	Master Protein	1036	High	11.16	23	3	1	Peak Found	Peak Found	Peak Found	624822	666091	688142
P21796	Voltage-dependent anion-selective channel protein 1 OS=Homo sapiens OX=9606 GN=VDAC1 PE=1 SV=2	Master Protein	804	High	14.566	9	2	2	Peak Found	Peak Found	Peak Found	948277	855086	973879
Q14126	Desmoglein-2 OS=Homo sapiens OX=9606 GN=DSG2 PE=1 SV=2	Master Protein	1652	High	57.899	52	6	6	High	Peak Found	High	6.46536e+06	4.6502e+06	6223201
P01602	Immunoglobulin kappa variable 1-5 OS=Homo sapiens OX=9606 GN=IGKV1-5 PE=1 SV=2	Master Protein	297	High	25.686	72	2	1	High	High	High	7.91283e+06	5.16139e+06	4.93661e+06
P04432	Immunoglobulin kappa variable 1D-39 OS=Homo sapiens OX=9606 GN=IGKV1D-39 PE=3 SV=2	Master Protein	560	High	40.527	93	2	1	High	High	High	6.94426e+06	5.11034e+06	5462926
Q16706	Alpha-mannosidase 2 OS=Homo sapiens OX=9606 GN=MAN2A1 PE=1 SV=2	Master Protein	998	High	132.657	116	18	18	High	High	High	2.64984e+07	1.86914e+07	19800407
P00505	Aspartate aminotransferase, mitochondrial OS=Homo sapiens OX=9606 GN=GOT2 PE=1 SV=3	Master Protein	1522	High	90.606	101	10	10	High	High	High	4.66089e+07	4.30573e+07	4.29486e+07
Q14112	Nidogen-2 OS=Homo sapiens OX=9606 GN=NID2 PE=1 SV=3	Master Protein	732	High	39.342	60	7	6	High	High	High	4.43593e+06	2.65746e+06	4.34815e+06
A0A087WSY6	Immunoglobulin kappa variable 3D-15 OS=Homo sapiens OX=9606 GN=IGKV3D-15 PE=3 SV=6	Master Protein	1819	High	17.807	48	2	2	High	High	High	3.27841e+07	2.39601e+07	2.37503e+07
Q01469	Fatty acid-binding protein 5 OS=Homo sapiens OX=9606 GN=FABP5 PE=1 SV=3	Master Protein	1653	High	14.403	6	3	3	High	Peak Found	Peak Found	5.39126e+06	3.02393e+06	1.72002e+06
Q12907	Vesicular integral-membrane protein VIP36 OS=Homo sapiens OX=9606 GN=LMAN2 PE=1 SV=1	Master Protein	1746	High	3.853	9	1	1	High	Peak Found	Peak Found	1.53671e+06	1.56018e+06	1.54726e+06
P14678	Small nuclear ribonucleoprotein-associated proteins B and B' OS=Homo sapiens OX=9606 GN=SNRPB PE=1 SV=2	Master Protein	1065	High	7.977	33	2	2	High	High	High	4.97786e+06	5.44516e+06	4760126
A0A0C4DH26	Probable non-functional immunoglobulin kappa variable 6D-41 OS=Homo sapiens OX=9606 GN=IGKV6D-41 PE=1 SV=1	Master Protein	307	High	15.2	18	1	1	High	High	High	3.90104e+06	3.97578e+06	4.14892e+06
Q9BRK5	45 kDa calcium-binding protein OS=Homo sapiens OX=9606 GN=SDF4 PE=1 SV=1	Master Protein	1674	High	172.564	178	12	12	High	High	High	4.9972e+07	4.8138e+07	4.29068e+07
O95967	EGF-containing fibulin-like extracellular matrix protein 2 OS=Homo sapiens OX=9606 GN=EFEMP2 PE=1 SV=3	Master Protein	287	High	52.06	49	5	5	High	High	High	7.01721e+06	6.52922e+06	6.69023e+06
P00338	L-lactate dehydrogenase A chain OS=Homo sapiens OX=9606 GN=LDHA PE=1 SV=2	Master Protein	1147	High	193.386	489	16	15	High	High	High	2.4211e+08	2.04616e+08	1.94078e+08
O00231	26S proteasome non-ATPase regulatory subunit 11 OS=Homo sapiens OX=9606 GN=PSMD11 PE=1 SV=3	Master Protein	847	High	2.951	7	1	1	High	Peak Found	High	6.90114e+07	6.58974e+07	72100483
P36955	Pigment epithelium-derived factor OS=Homo sapiens OX=9606 GN=SERPINF1 PE=1 SV=4	Master Protein	1392	High	178.78	264	16	16	High	High	High	7.42295e+07	7.50168e+07	7.6504e+07
P09497	Clathrin light chain B OS=Homo sapiens OX=9606 GN=CLTB PE=1 SV=1	Master Protein	1390	High	12.698	17	2	2	High	High	High	2.63222e+06	2.67926e+06	3192337
O76061	Stanniocalcin-2 OS=Homo sapiens OX=9606 GN=STC2 PE=1 SV=1	Master Protein	428	High	73.068	136	5	5	High	High	High	8.14476e+07	7.38699e+07	7.97145e+07
O95373	Importin-7 OS=Homo sapiens OX=9606 GN=IPO7 PE=1 SV=1	Master Protein	1358	High	21.349	6	2	2	Peak Found	Peak Found	Peak Found	1.24698e+06	1.83471e+06	1.49788e+06
Q06033	Inter-alpha-trypsin inhibitor heavy chain H3 OS=Homo sapiens OX=9606 GN=ITIH3 PE=1 SV=2	Master Protein	1346	High	33.097	21	5	5	High	High	High	2.53174e+06	3.03366e+06	3.29515e+06
Q9UHN6	Cell surface hyaluronidase OS=Homo sapiens OX=9606 GN=CEMIP2 PE=1 SV=1	Master Protein	1799	High	5.604	14	1	1	Peak Found	High	High	53951.2	120068	95301.5
Q96KN2	Beta-Ala-His dipeptidase OS=Homo sapiens OX=9606 GN=CNDP1 PE=1 SV=4	Master Protein	173	High	30.845	33	4	4	High	High	High	5.08379e+07	9.91828e+07	8.66543e+07
P62241	40S ribosomal protein S8 OS=Homo sapiens OX=9606 GN=RPS8 PE=1 SV=2	Master Protein	476	High	15.292	16	2	2	High	High	Peak Found	5.50001e+06	5.97818e+06	6.94675e+06
P13987	CD59 glycoprotein OS=Homo sapiens OX=9606 GN=CD59 PE=1 SV=1	Master Protein	893	High	13.266	36	2	2	High	High	High	1.02724e+07	8.38536e+06	6.55103e+06
Q9C0H2	Protein tweety homolog 3 OS=Homo sapiens OX=9606 GN=TTYH3 PE=1 SV=3	Master Protein	1391	High	3.493	5	1	1	High	Peak Found	High	791416	738708	661876
P62917	60S ribosomal protein L8 OS=Homo sapiens OX=9606 GN=RPL8 PE=1 SV=2	Master Protein	474	High	18.98	39	3	3	High	High	High	4.07541e+06	4.23103e+06	4.35582e+06
Q96QU8	Exportin-6 OS=Homo sapiens OX=9606 GN=XPO6 PE=1 SV=1	Master Protein	339	High	3.218	3	1	1	High	Peak Found	Peak Found	2.60234e+06	2.03289e+06	2.52022e+06
P27824	Calnexin OS=Homo sapiens OX=9606 GN=CANX PE=1 SV=2	Master Protein	1125	High	16.394	11	2	2	Peak Found	High	Peak Found	3.17429e+06	2.67152e+06	1.38511e+06
P02765	Alpha-2-HS-glycoprotein OS=Homo sapiens OX=9606 GN=AHSG PE=1 SV=2	Master Protein	140	High	214.834	491	12	12	High	High	High	6.85328e+08	6.78644e+08	6.57026e+08
O15427	Monocarboxylate transporter 4 OS=Homo sapiens OX=9606 GN=SLC16A3 PE=1 SV=1	Master Protein	241	High	30.282	36	4	4	High	High	High	5.11097e+06	5.01863e+06	4.90916e+06
Q04756	Hepatocyte growth factor activator OS=Homo sapiens OX=9606 GN=HGFAC PE=1 SV=1	Master Protein	1131	High	15.189	11	2	2	Peak Found	High	High	1.09727e+06	1.5234e+06	1.34647e+06
P06748	Nucleophosmin OS=Homo sapiens OX=9606 GN=NPM1 PE=1 SV=2	Master Protein	1353	High	94.728	97	6	6	High	High	High	2.88455e+07	2.90588e+07	2.95e+07
P36871	Phosphoglucomutase-1 OS=Homo sapiens OX=9606 GN=PGM1 PE=1 SV=3	Master Protein	1087	High	18.261	20	3	3	High	Peak Found	High	1.95181e+06	1.16166e+06	1.88434e+06
Q9BRK3	Matrix remodeling-associated protein 8 OS=Homo sapiens OX=9606 GN=MXRA8 PE=1 SV=1	Master Protein	739	High	75.89	100	9	9	High	High	High	3.17566e+07	4.14786e+07	4.33942e+07
Q9UBR2	Cathepsin Z OS=Homo sapiens OX=9606 GN=CTSZ PE=1 SV=1	Master Protein	1737	High	10.413	9	2	2	High	High	Peak Found	2.56763e+06	2.3635e+06	2.26382e+06
A0A0C4DH34	Immunoglobulin heavy variable 4-28 OS=Homo sapiens OX=9606 GN=IGHV4-28 PE=3 SV=1	Master Protein	858	High	30.721	176	2	2	High	High	High	4.53162e+07	3.80714e+07	3.59579e+07
P62277	40S ribosomal protein S13 OS=Homo sapiens OX=9606 GN=RPS13 PE=1 SV=2	Master Protein	456	High	15.951	12	3	3	Peak Found	Peak Found	Peak Found	3.22154e+06	2.692e+06	3.38581e+06
P22692	Insulin-like growth factor-binding protein 4 OS=Homo sapiens OX=9606 GN=IGFBP4 PE=1 SV=2	Master Protein	1223	High	19.549	56	4	4	High	High	High	7.13431e+06	7.12339e+06	7.42626e+06
Q05682	Caldesmon OS=Homo sapiens OX=9606 GN=CALD1 PE=1 SV=3	Master Protein	823	High	23.264	22	3	3	High	High	High	1.56742e+07	1.42969e+07	1.51161e+07
P14210	Hepatocyte growth factor OS=Homo sapiens OX=9606 GN=HGF PE=1 SV=2	Master Protein	1692	High	7.432	9	1	1	Peak Found	Peak Found	Peak Found	1.53396e+06	1.22796e+06	1.33349e+06
O43505	Beta-1,4-glucuronyltransferase 1 OS=Homo sapiens OX=9606 GN=B4GAT1 PE=1 SV=1	Master Protein	1798	High	15.326	18	4	4	High	Peak Found	Peak Found	7.55009e+06	7.07682e+06	6.10839e+06
P30084	Enoyl-CoA hydratase, mitochondrial OS=Homo sapiens OX=9606 GN=ECHS1 PE=1 SV=4	Master Protein	1815	High	2.758	6	1	1	Peak Found	Peak Found	High	491253	736789	1.07711e+06
P02750	Leucine-rich alpha-2-glycoprotein OS=Homo sapiens OX=9606 GN=LRG1 PE=1 SV=2	Master Protein	572	High	59.387	108	8	8	High	High	High	5.60265e+07	4.7757e+07	4.06361e+07
P04439	HLA class I histocompatibility antigen, A alpha chain OS=Homo sapiens OX=9606 GN=HLA-A PE=1 SV=2	Master Protein	1288	High	16.573	14	2	2	Peak Found	Peak Found	Peak Found	1.21551e+06	945862	1.35526e+06
Q04446	1,4-alpha-glucan-branching enzyme OS=Homo sapiens OX=9606 GN=GBE1 PE=1 SV=3	Master Protein	791	High	41.844	62	6	6	High	High	High	7.3388e+06	9.34619e+06	8399915
P17301	Integrin alpha-2 OS=Homo sapiens OX=9606 GN=ITGA2 PE=1 SV=1	Master Protein	292	High	49.235	79	8	8	High	High	High	1.77688e+07	1.91451e+07	1.81142e+07
P19022	Cadherin-2 OS=Homo sapiens OX=9606 GN=CDH2 PE=1 SV=4	Master Protein	408	High	128.352	181	12	12	High	High	High	2.89498e+07	2.975e+07	2.89721e+07
P13646	Keratin, type I cytoskeletal 13 OS=Homo sapiens OX=9606 GN=KRT13 PE=1 SV=4	Master Protein	1423	High	96.058	190	12	4	High	High	High	3.37486e+06	3.3162e+06	5.89187e+06
P98066	Tumor necrosis factor-inducible gene 6 protein OS=Homo sapiens OX=9606 GN=TNFAIP6 PE=1 SV=2	Master Protein	937	High	27.054	12	3	3	Peak Found	Peak Found	Peak Found	1.66662e+06	2.56541e+06	2.51565e+06
Q96CW1	AP-2 complex subunit mu OS=Homo sapiens OX=9606 GN=AP2M1 PE=1 SV=2	Master Protein	481	High	3.262	6	1	1	Peak Found	Peak Found	High	6.85643e+06	1.37804e+06	1.2939e+06
P04004	Vitronectin OS=Homo sapiens OX=9606 GN=VTN PE=1 SV=1	Master Protein	237	High	144.292	331	10	10	High	High	High	2.07198e+08	1.91945e+08	1.92439e+08
P18124	60S ribosomal protein L7 OS=Homo sapiens OX=9606 GN=RPL7 PE=1 SV=1	Master Protein	1419	High	16.948	25	3	3	High	High	Peak Found	5.47235e+06	4.22749e+06	4200819
Q14624	Inter-alpha-trypsin inhibitor heavy chain H4 OS=Homo sapiens OX=9606 GN=ITIH4 PE=1 SV=4	Master Protein	1620	High	447.046	770	35	35	High	High	High	4.97517e+08	4.68514e+08	4.77343e+08
P00352	Retinal dehydrogenase 1 OS=Homo sapiens OX=9606 GN=ALDH1A1 PE=1 SV=2	Master Protein	982	High	12.361	10	3	3	Peak Found	Peak Found	Peak Found	2.89055e+06	2.5907e+06	2.39869e+06
P10321	HLA class I histocompatibility antigen, C alpha chain OS=Homo sapiens OX=9606 GN=HLA-C PE=1 SV=3	Master Protein	1435	High	18.231	18	3	3	High	Peak Found	High	8.60345e+06	1.51805e+06	1.40317e+06
O75326	Semaphorin-7A OS=Homo sapiens OX=9606 GN=SEMA7A PE=1 SV=1	Master Protein	1071	High	224.129	367	23	23	High	High	High	1.0544e+08	8.67981e+07	8.17596e+07
P04179	Superoxide dismutase [Mn], mitochondrial OS=Homo sapiens OX=9606 GN=SOD2 PE=1 SV=3	Master Protein	1455	High	50.475	87	5	5	High	High	High	2.00399e+07	1.89087e+07	1.87807e+07
Q02809	Procollagen-lysine,2-oxoglutarate 5-dioxygenase 1 OS=Homo sapiens OX=9606 GN=PLOD1 PE=1 SV=2	Master Protein	1194	High	285.313	442	29	29	High	High	High	9.27449e+07	9.18249e+07	9.0132e+07
Q08380	Galectin-3-binding protein OS=Homo sapiens OX=9606 GN=LGALS3BP PE=1 SV=1	Master Protein	1785	High	236.795	439	17	17	High	High	High	4.11517e+08	3.77094e+08	3.80121e+08
P04114	Apolipoprotein B-100 OS=Homo sapiens OX=9606 GN=APOB PE=1 SV=2	Master Protein	1777	High	2300.22	3793	202	202	High	High	High	1.87789e+09	1.83147e+09	1.77477e+09
O14791	Apolipoprotein L1 OS=Homo sapiens OX=9606 GN=APOL1 PE=1 SV=5	Master Protein	860	High	53.158	90	6	6	High	High	High	2.41019e+07	2.30272e+07	20649485
Q15262	Receptor-type tyrosine-protein phosphatase kappa OS=Homo sapiens OX=9606 GN=PTPRK PE=1 SV=2	Master Protein	132	High	56.733	61	7	7	High	High	High	8.43413e+06	6.48532e+06	7.99884e+06
P12236	ADP/ATP translocase 3 OS=Homo sapiens OX=9606 GN=SLC25A6 PE=1 SV=4	Master Protein	187	High	28.257	51	5	5	High	High	High	8.96563e+06	7.49227e+06	8.93434e+06
Q7Z406	Myosin-14 OS=Homo sapiens OX=9606 GN=MYH14 PE=1 SV=2	Master Protein	1477	High	60.349	90	7	1	High	High	High	3.83725e+07	3.87601e+07	41199408
Q02878	60S ribosomal protein L6 OS=Homo sapiens OX=9606 GN=RPL6 PE=1 SV=3	Master Protein	358	High	26.392	47	5	5	High	High	High	6.74656e+06	6.24404e+06	6.34332e+06
P02652	Apolipoprotein A-II OS=Homo sapiens OX=9606 GN=APOA2 PE=1 SV=1	Master Protein	1678	High	93.413	222	9	9	High	High	High	3.48376e+08	2.78169e+08	2.94193e+08
P46781	40S ribosomal protein S9 OS=Homo sapiens OX=9606 GN=RPS9 PE=1 SV=3	Master Protein	1303	High	27.523	75	8	8	High	High	High	1.13459e+07	1.17289e+07	1.13925e+07
P29400	Collagen alpha-5(IV) chain OS=Homo sapiens OX=9606 GN=COL4A5 PE=1 SV=2	Master Protein	556	High	20.251	31	3	1	Peak Found	Peak Found	High	2.14865e+07	1.96827e+07	21408956
O43166	Signal-induced proliferation-associated 1-like protein 1 OS=Homo sapiens OX=9606 GN=SIPA1L1 PE=1 SV=4	Master Protein	44	High	4.27	27	1	1	High	High	High	3.10592e+07	3.00212e+07	3.47621e+07
O60462	Neuropilin-2 OS=Homo sapiens OX=9606 GN=NRP2 PE=1 SV=3	Master Protein	208	High	170.071	252	24	24	High	High	High	6.36286e+07	5.16293e+07	4.62653e+07
Q6UWP8	Suprabasin OS=Homo sapiens OX=9606 GN=SBSN PE=1 SV=2	Master Protein	1204	High	39.644	47	6	6	High	High	High	750412	654920	475897
P60866	40S ribosomal protein S20 OS=Homo sapiens OX=9606 GN=RPS20 PE=1 SV=1	Master Protein	405	High	18.145	33	3	3	High	High	High	4.82159e+06	4.31566e+06	3.9154e+06
Q02543	60S ribosomal protein L18a OS=Homo sapiens OX=9606 GN=RPL18A PE=1 SV=2	Master Protein	763	High	2.69	12	1	1	Peak Found	Peak Found	High	886394	1.016e+06	1.21216e+06
P29966	Myristoylated alanine-rich C-kinase substrate OS=Homo sapiens OX=9606 GN=MARCKS PE=1 SV=4	Master Protein	1715	High	114.234	177	9	9	High	High	High	3.71968e+07	3.66783e+07	3.56853e+07
P46782	40S ribosomal protein S5 OS=Homo sapiens OX=9606 GN=RPS5 PE=1 SV=4	Master Protein	1301	High	4.284	15	1	1	High	High	Peak Found	1.57855e+06	1.85119e+06	1.57764e+06
P11226	Mannose-binding protein C OS=Homo sapiens OX=9606 GN=MBL2 PE=1 SV=2	Master Protein	595	High	37.172	46	6	6	High	High	High	2.24955e+06	1.11122e+07	3.15547e+06
Q96PD5	N-acetylmuramoyl-L-alanine amidase OS=Homo sapiens OX=9606 GN=PGLYRP2 PE=1 SV=1	Master Protein	47	High	92.841	116	8	8	High	High	High	3.59916e+07	3.40005e+07	30698038
P80303	Nucleobindin-2 OS=Homo sapiens OX=9606 GN=NUCB2 PE=1 SV=3	Master Protein	266	High	129.107	214	11	11	High	High	High	3.29255e+07	3.30433e+07	3.55115e+07
P0DP04	Immunoglobulin heavy variable 3-43D OS=Homo sapiens OX=9606 GN=IGHV3-43D PE=3 SV=1	Master Protein	90	High	44.653	111	3	2	High	High	High	3.59729e+07	3.30656e+07	3.07655e+07
P10809	60 kDa heat shock protein, mitochondrial OS=Homo sapiens OX=9606 GN=HSPD1 PE=1 SV=2	Master Protein	1452	High	167.275	224	17	17	High	High	High	7.27386e+07	7.38411e+07	8.51924e+07
P18669	Phosphoglycerate mutase 1 OS=Homo sapiens OX=9606 GN=PGAM1 PE=1 SV=2	Master Protein	151	High	132.954	169	9	9	High	High	High	1.14401e+08	9.50482e+07	1.0873e+08
P98160	Basement membrane-specific heparan sulfate proteoglycan core protein OS=Homo sapiens OX=9606 GN=HSPG2 PE=1 SV=4	Master Protein	376	High	612.388	680	64	64	High	High	High	1.53142e+08	1.1594e+08	1.24068e+08
Q5JRX3	Presequence protease, mitochondrial OS=Homo sapiens OX=9606 GN=PITRM1 PE=1 SV=3	Master Protein	1523	High	5.424	4	1	1	High	Peak Found	Peak Found	1.07438e+06	972188	1042668
O75369	Filamin-B OS=Homo sapiens OX=9606 GN=FLNB PE=1 SV=2	Master Protein	1250	High	898.547	1285	86	76	High	High	High	2.61182e+08	2.28863e+08	2.57997e+08
Q01105	Protein SET OS=Homo sapiens OX=9606 GN=SET PE=1 SV=3	Master Protein	238	High	49.651	66	6	6	High	High	High	4.12626e+07	1.37922e+07	4.79102e+07
Q5D862	Filaggrin-2 OS=Homo sapiens OX=9606 GN=FLG2 PE=1 SV=1	Master Protein	704	High	54.956	55	6	6	High	High	High	4.41621e+06	2.57121e+06	3.20897e+06
P01860	Immunoglobulin heavy constant gamma 3 OS=Homo sapiens OX=9606 GN=IGHG3 PE=1 SV=2	Master Protein	1569	High	267.9	2724	17	6	High	High	High	2.29877e+09	1.67222e+09	1622854615
P02763	Alpha-1-acid glycoprotein 1 OS=Homo sapiens OX=9606 GN=ORM1 PE=1 SV=1	Master Protein	1345	High	140.953	437	11	7	High	High	High	9.23378e+08	1.02691e+09	8.79081e+08
Q9Y3U8	60S ribosomal protein L36 OS=Homo sapiens OX=9606 GN=RPL36 PE=1 SV=3	Master Protein	471	High	9.704	3	1	1	Peak Found	Peak Found	Peak Found	757093	842397	896173
Q14019	Coactosin-like protein OS=Homo sapiens OX=9606 GN=COTL1 PE=1 SV=3	Master Protein	1550	High	4.413	12	2	2	High	High	Peak Found	3.13258e+06	2.85116e+06	2713946
P07358	Complement component C8 beta chain OS=Homo sapiens OX=9606 GN=C8B PE=1 SV=3	Master Protein	911	High	55.094	90	8	8	High	High	High	1.71845e+07	1.76361e+07	1.91421e+07
Q99715	Collagen alpha-1(XII) chain OS=Homo sapiens OX=9606 GN=COL12A1 PE=1 SV=2	Master Protein	1381	High	1222.96	1913	110	110	High	High	High	6.93186e+08	6.37806e+08	6.37672e+08
P50914	60S ribosomal protein L14 OS=Homo sapiens OX=9606 GN=RPL14 PE=1 SV=4	Master Protein	210	High	22.402	36	3	3	High	High	High	3.98369e+06	3.77927e+06	3.43477e+06
A0A0C4DH25	Immunoglobulin kappa variable 3D-20 OS=Homo sapiens OX=9606 GN=IGKV3D-20 PE=3 SV=1	Master Protein	1592	High	21.189	161	2	1	High	High	High	3.50448e+07	2.70066e+07	27617710
P07339	Cathepsin D OS=Homo sapiens OX=9606 GN=CTSD PE=1 SV=1	Master Protein	1736	High	34.569	59	4	4	High	High	High	1.16761e+07	9.03817e+06	8.64773e+06
P11413	Glucose-6-phosphate 1-dehydrogenase OS=Homo sapiens OX=9606 GN=G6PD PE=1 SV=4	Master Protein	546	High	11.729	17	4	4	High	High	High	1.02556e+06	2.20069e+06	4.43054e+06
P62244	40S ribosomal protein S15a OS=Homo sapiens OX=9606 GN=RPS15A PE=1 SV=2	Master Protein	1636	High	32.86	59	6	6	High	High	High	1.10149e+07	1.04847e+07	9.13413e+06
P04899	Guanine nucleotide-binding protein G(i) subunit alpha-2 OS=Homo sapiens OX=9606 GN=GNAI2 PE=1 SV=3	Master Protein	418	High	57.548	62	7	7	High	High	High	2.10457e+07	1.86441e+07	1.91037e+07
P23284	Peptidyl-prolyl cis-trans isomerase B OS=Homo sapiens OX=9606 GN=PPIB PE=1 SV=2	Master Protein	1528	High	20.741	20	3	3	Peak Found	High	High	3.83721e+06	4.51673e+06	4.8223e+06
P01721	Immunoglobulin lambda variable 6-57 OS=Homo sapiens OX=9606 GN=IGLV6-57 PE=1 SV=2	Master Protein	1575	High	15.2	17	1	1	High	High	High	6.84554e+06	7.24614e+06	8341301
P14866	Heterogeneous nuclear ribonucleoprotein L OS=Homo sapiens OX=9606 GN=HNRNPL PE=1 SV=2	Master Protein	1134	High	5.193	13	2	2	Peak Found	High	High	1.12231e+06	4.67057e+06	2.91063e+06
P62249	40S ribosomal protein S16 OS=Homo sapiens OX=9606 GN=RPS16 PE=1 SV=2	Master Protein	1751	High	25.743	66	5	5	High	High	High	1.22404e+07	1.09988e+07	1.15348e+07
P61970	Nuclear transport factor 2 OS=Homo sapiens OX=9606 GN=NUTF2 PE=1 SV=1	Master Protein	1679	High	2.835	5	2	2	High	High	Peak Found	3.43062e+06	2.40171e+06	1.66718e+06
Q6UVK1	Chondroitin sulfate proteoglycan 4 OS=Homo sapiens OX=9606 GN=CSPG4 PE=1 SV=2	Master Protein	1365	High	168.909	176	20	20	High	High	High	1.89294e+07	2.54224e+07	2.21126e+07
P35527	Keratin, type I cytoskeletal 9 OS=Homo sapiens OX=9606 GN=KRT9 PE=1 SV=3	Master Protein	1703	High	548.29	1156	32	31	High	High	High	1.14124e+09	9.17406e+08	3.71471e+08
P35613	Basigin OS=Homo sapiens OX=9606 GN=BSG PE=1 SV=2	Master Protein	1520	High	33.65	35	5	5	High	High	High	5.30613e+06	4.3865e+06	5.37259e+06
P62701	40S ribosomal protein S4, X isoform OS=Homo sapiens OX=9606 GN=RPS4X PE=1 SV=2	Master Protein	1190	High	50.412	108	9	9	High	High	High	1.54748e+07	1.28947e+07	1.29247e+07
P63010	AP-2 complex subunit beta OS=Homo sapiens OX=9606 GN=AP2B1 PE=1 SV=1	Master Protein	1293	High	16.196	13	3	3	Peak Found	Peak Found	High	1.10566e+06	1.0512e+06	1.42058e+06
Q07065	Cytoskeleton-associated protein 4 OS=Homo sapiens OX=9606 GN=CKAP4 PE=1 SV=2	Master Protein	1740	High	48.068	50	7	6	High	High	High	2.18583e+07	2.75104e+07	2.88076e+07
Q9NRN5	Olfactomedin-like protein 3 OS=Homo sapiens OX=9606 GN=OLFML3 PE=2 SV=1	Master Protein	483	High	141.252	151	12	12	High	High	High	9.86702e+07	2.05202e+08	2.10658e+08
P01009	Alpha-1-antitrypsin OS=Homo sapiens OX=9606 GN=SERPINA1 PE=1 SV=3	Master Protein	694	High	612.728	3191	36	35	High	High	High	8.974e+09	8.01736e+09	8.14221e+09
O43290	U4/U6.U5 tri-snRNP-associated protein 1 OS=Homo sapiens OX=9606 GN=SART1 PE=1 SV=1	Master Protein	1512	High	2.658	16	2	1	High	Peak Found	Peak Found	4.12807e+06	3.2655e+06	3.58963e+06
P13674	Prolyl 4-hydroxylase subunit alpha-1 OS=Homo sapiens OX=9606 GN=P4HA1 PE=1 SV=2	Master Protein	168	High	15.313	15	3	3	Peak Found	High	Peak Found	2.47716e+06	2.14228e+06	1.66722e+06
P05023	Sodium/potassium-transporting ATPase subunit alpha-1 OS=Homo sapiens OX=9606 GN=ATP1A1 PE=1 SV=1	Master Protein	696	High	39.151	41	8	8	High	Peak Found	High	5.77452e+06	6.0368e+06	5.38103e+06
Q9UPN3	Microtubule-actin cross-linking factor 1, isoforms 1/2/3/5 OS=Homo sapiens OX=9606 GN=MACF1 PE=1 SV=4	Master Protein	1270	High	11.883	24	5	4	High	Peak Found	High	4.59173e+06	6.75172e+06	7.48244e+06
P00441	Superoxide dismutase [Cu-Zn] OS=Homo sapiens OX=9606 GN=SOD1 PE=1 SV=2	Master Protein	577	High	27.368	21	3	3	High	High	High	1.40451e+06	2.40326e+06	2.71661e+06
A0A0C4DH67	Immunoglobulin kappa variable 1-8 OS=Homo sapiens OX=9606 GN=IGKV1-8 PE=3 SV=1	Master Protein	1349	High	59.507	82	3	2	High	High	High	3.64123e+07	2.44571e+07	2.27979e+07
P14868	Aspartate--tRNA ligase, cytoplasmic OS=Homo sapiens OX=9606 GN=DARS1 PE=1 SV=2	Master Protein	1344	High	6.598	18	1	1	High	High	High	947535	834234	691009
P08572	Collagen alpha-2(IV) chain OS=Homo sapiens OX=9606 GN=COL4A2 PE=1 SV=4	Master Protein	1249	High	260.883	272	20	20	High	High	High	1.04072e+08	9.55724e+07	8.81636e+07
Q04721	Neurogenic locus notch homolog protein 2 OS=Homo sapiens OX=9606 GN=NOTCH2 PE=1 SV=3	Master Protein	1795	High	6.742	6	1	1	High	Peak Found	High	462851	414621	622219
P62424	60S ribosomal protein L7a OS=Homo sapiens OX=9606 GN=RPL7A PE=1 SV=2	Master Protein	1032	High	13.925	18	2	2	High	High	Peak Found	2.97621e+06	2.96941e+06	1.61503e+06
P20930	Filaggrin OS=Homo sapiens OX=9606 GN=FLG PE=1 SV=3	Master Protein	1205	High	3.176	11	1	1	High	High	Peak Found	493065	459571	393442
P83731	60S ribosomal protein L24 OS=Homo sapiens OX=9606 GN=RPL24 PE=1 SV=1	Master Protein	1217	High	8.277	10	2	2	Peak Found	Peak Found	Peak Found	9.36488e+06	1.06309e+07	1.1323e+07
A0A0C4DH39	Immunoglobulin heavy variable 1-58 OS=Homo sapiens OX=9606 GN=IGHV1-58 PE=3 SV=1	Master Protein	636	High	8.679	3	1	1	High	Peak Found	Peak Found	1.67744e+06	1.2865e+06	1.21643e+06
Q09028	Histone-binding protein RBBP4 OS=Homo sapiens OX=9606 GN=RBBP4 PE=1 SV=3	Master Protein	1557	High	40.982	51	5	5	High	High	High	5.86551e+06	6.49037e+06	4.78068e+06
P27169	Serum paraoxonase/arylesterase 1 OS=Homo sapiens OX=9606 GN=PON1 PE=1 SV=3	Master Protein	133	High	96.035	187	9	9	High	High	High	1.08658e+08	9.90877e+07	9.86494e+07
O43242	26S proteasome non-ATPase regulatory subunit 3 OS=Homo sapiens OX=9606 GN=PSMD3 PE=1 SV=2	Master Protein	1220	High	6.667	5	1	1	High	Peak Found	Peak Found	948767	1.44148e+06	1.75927e+06
P06744	Glucose-6-phosphate isomerase OS=Homo sapiens OX=9606 GN=GPI PE=1 SV=4	Master Protein	496	High	191.009	345	17	17	High	High	High	1.2521e+08	1.07051e+08	9.71191e+07
Q9NQC3	Reticulon-4 OS=Homo sapiens OX=9606 GN=RTN4 PE=1 SV=2	Master Protein	1680	High	24.443	43	5	5	High	High	High	1.13139e+07	9.00996e+06	8.94631e+06
P00740	Coagulation factor IX OS=Homo sapiens OX=9606 GN=F9 PE=1 SV=2	Master Protein	708	High	5.912	8	1	1	High	Peak Found	High	1.64853e+06	1.36128e+06	1.37371e+06
P54687	Branched-chain-amino-acid aminotransferase, cytosolic OS=Homo sapiens OX=9606 GN=BCAT1 PE=1 SV=3	Master Protein	1173	High	46.6	65	5	5	High	High	High	1.28036e+07	1.28375e+07	5.00279e+06
O94985	Calsyntenin-1 OS=Homo sapiens OX=9606 GN=CLSTN1 PE=1 SV=1	Master Protein	278	High	280.831	579	31	31	High	High	High	2.40398e+08	2.37592e+08	239723408
Q7RTS7	Keratin, type II cytoskeletal 74 OS=Homo sapiens OX=9606 GN=KRT74 PE=1 SV=2	Master Protein	136	High	36.167	121	6	2	High	High	High	2.13816e+07	1.21152e+07	5.4694e+06
Q16881	Thioredoxin reductase 1, cytoplasmic OS=Homo sapiens OX=9606 GN=TXNRD1 PE=1 SV=3	Master Protein	442	High	191.947	272	16	16	High	High	High	1.073e+08	1.00123e+08	1.00374e+08
E9PAV3	Nascent polypeptide-associated complex subunit alpha, muscle-specific form OS=Homo sapiens OX=9606 GN=NACA PE=1 SV=1	Master Protein	715	High	54.083	56	5	5	High	High	High	9.08899e+06	8.56809e+06	5.94907e+06
Q92859	Neogenin OS=Homo sapiens OX=9606 GN=NEO1 PE=1 SV=2	Master Protein	1222	High	116.5	123	14	14	High	High	High	3.25045e+07	2.47911e+07	2.4879e+07
P15924	Desmoplakin OS=Homo sapiens OX=9606 GN=DSP PE=1 SV=3	Master Protein	760	High	100.841	77	20	20	High	High	Peak Found	1.93657e+07	1.00041e+07	7.88497e+06
P08195	4F2 cell-surface antigen heavy chain OS=Homo sapiens OX=9606 GN=SLC3A2 PE=1 SV=3	Master Protein	821	High	69.607	65	8	8	High	High	Peak Found	1.25008e+07	8.89357e+06	1.36472e+07
P00748	Coagulation factor XII OS=Homo sapiens OX=9606 GN=F12 PE=1 SV=3	Master Protein	1158	High	91.309	109	9	9	High	High	High	3.35466e+07	3.0695e+07	2.87496e+07
P06703	Protein S100-A6 OS=Homo sapiens OX=9606 GN=S100A6 PE=1 SV=1	Master Protein	1225	High	9.02	58	2	2	High	High	High	3.27224e+07	3.46638e+07	3.22541e+07
P36578	60S ribosomal protein L4 OS=Homo sapiens OX=9606 GN=RPL4 PE=1 SV=5	Master Protein	525	High	44.375	48	4	4	High	High	High	5.96334e+06	5.46509e+06	5.89837e+06
Q6UX71	Plexin domain-containing protein 2 OS=Homo sapiens OX=9606 GN=PLXDC2 PE=1 SV=1	Master Protein	655	High	18.86	21	2	2	High	High	High	1.42527e+06	1.45839e+06	1.51922e+06
P62854	40S ribosomal protein S26 OS=Homo sapiens OX=9606 GN=RPS26 PE=1 SV=3	Master Protein	1257	High	20.131	21	2	2	High	High	High	2.6737e+06	2.20482e+06	2.59568e+06
P68371	Tubulin beta-4B chain OS=Homo sapiens OX=9606 GN=TUBB4B PE=1 SV=1	Master Protein	1574	High	239.915	355	18	3	High	High	High	5.29635e+06	5.30827e+06	4.08304e+06
A0A0B4J1X5	Immunoglobulin heavy variable 3-74 OS=Homo sapiens OX=9606 GN=IGHV3-74 PE=3 SV=1	Master Protein	629	High	40.103	139	4	2	High	High	High	1.3433e+08	1.09527e+08	9.99584e+07
P61247	40S ribosomal protein S3a OS=Homo sapiens OX=9606 GN=RPS3A PE=1 SV=2	Master Protein	1279	High	28.194	43	4	4	High	High	High	6.62873e+06	5.4438e+06	3.55079e+06
Q86Y38	Xylosyltransferase 1 OS=Homo sapiens OX=9606 GN=XYLT1 PE=1 SV=1	Master Protein	1695	High	32.448	49	6	6	High	High	High	5.51993e+06	3.41669e+06	6.67242e+06
Q04695	Keratin, type I cytoskeletal 17 OS=Homo sapiens OX=9606 GN=KRT17 PE=1 SV=2	Master Protein	1456	High	138.124	330	22	6	High	Peak Found	Peak Found	3.24697e+07	1.15903e+07	1.19475e+07
Q13443	Disintegrin and metalloproteinase domain-containing protein 9 OS=Homo sapiens OX=9606 GN=ADAM9 PE=1 SV=1	Master Protein	489	High	81.689	105	6	6	High	High	High	3.10337e+07	2.67627e+07	2.59006e+07
P21926	CD9 antigen OS=Homo sapiens OX=9606 GN=CD9 PE=1 SV=4	Master Protein	784	High	8.835	8	2	2	Peak Found	High	High	3.62752e+06	3.92373e+06	4.12093e+06
P02769	Serum albumin DIG6PROT (Laboratory-Cont) OS=Bos taurus GN=ALB PE=1 SV=4	Master Protein	162	High	132.79	3853	21	14	High	High	High	6.60047e+08	6.99899e+08	7.14446e+08
P62314	Small nuclear ribonucleoprotein Sm D1 OS=Homo sapiens OX=9606 GN=SNRPD1 PE=1 SV=1	Master Protein	445	High	18.724	11	2	2	Peak Found	Peak Found	High	3.61068e+06	3.2759e+06	3.18651e+06
A0A0A0MS15	Immunoglobulin heavy variable 3-49 OS=Homo sapiens OX=9606 GN=IGHV3-49 PE=3 SV=1	Master Protein	1461	High	40.352	72	4	4	High	High	High	3.92652e+07	3.42927e+07	3.07089e+07
P31431	Syndecan-4 OS=Homo sapiens OX=9606 GN=SDC4 PE=1 SV=2	Master Protein	1311	High	68.095	55	5	5	High	High	High	1.05143e+07	1.18146e+07	1.16656e+07
P49321	Nuclear autoantigenic sperm protein OS=Homo sapiens OX=9606 GN=NASP PE=1 SV=2	Master Protein	641	High	4.316	3	2	2	Peak Found	Peak Found	High	2.5172e+07	2.45803e+07	2.29197e+07
P39023	60S ribosomal protein L3 OS=Homo sapiens OX=9606 GN=RPL3 PE=1 SV=2	Master Protein	34	High	32.642	45	5	5	High	High	High	7.93598e+06	7.2902e+06	6.59334e+06
P27482	Calmodulin-like protein 3 OS=Homo sapiens OX=9606 GN=CALML3 PE=1 SV=2	Master Protein	254	High	6.878	37	3	1	Peak Found	Peak Found	Peak Found	2.61661e+06	2.16713e+06	2.22793e+06
P08670	Vimentin OS=Homo sapiens OX=9606 GN=VIM PE=1 SV=4	Master Protein	200	High	489.281	1436	38	36	High	High	High	2.14243e+09	1.97009e+09	1.91795e+09
P01137	Transforming growth factor beta-1 proprotein OS=Homo sapiens OX=9606 GN=TGFB1 PE=1 SV=2	Master Protein	783	High	66.399	90	9	9	High	High	High	1.31032e+07	1.43133e+07	1.49263e+07
O60506	Heterogeneous nuclear ribonucleoprotein Q OS=Homo sapiens OX=9606 GN=SYNCRIP PE=1 SV=2	Master Protein	875	High	53.761	56	7	7	High	High	High	9.97603e+06	1.11607e+07	9.8773e+06
P07195	L-lactate dehydrogenase B chain OS=Homo sapiens OX=9606 GN=LDHB PE=1 SV=2	Master Protein	904	High	151.835	288	15	14	High	High	High	2.03455e+08	1.91556e+08	1.90112e+08
P19883	Follistatin OS=Homo sapiens OX=9606 GN=FST PE=1 SV=2	Master Protein	702	High	19.575	66	6	6	High	High	High	1.08615e+07	1.14178e+07	1.12534e+07
Q6KB66	Keratin, type II cytoskeletal 80 OS=Homo sapiens OX=9606 GN=KRT80 PE=1 SV=2	Master Protein	665	High	12.947	31	2	1	Peak Found	Peak Found	Peak Found	933581	693453	849258
P01714	Immunoglobulin lambda variable 3-19 OS=Homo sapiens OX=9606 GN=IGLV3-19 PE=1 SV=2	Master Protein	1610	High	6.808	33	2	2	High	High	High	3.52545e+07	3.92408e+07	38191756
Q9UBQ6	Exostosin-like 2 OS=Homo sapiens OX=9606 GN=EXTL2 PE=1 SV=1	Master Protein	1596	High	24.176	29	4	4	High	High	Peak Found	5.19377e+06	1.72409e+06	2357422
P62280	40S ribosomal protein S11 OS=Homo sapiens OX=9606 GN=RPS11 PE=1 SV=3	Master Protein	741	High	14.618	43	5	5	High	High	High	9.93306e+06	9.15657e+06	1.05312e+07
P07437	Tubulin beta chain OS=Homo sapiens OX=9606 GN=TUBB PE=1 SV=2	Master Protein	1551	High	291.599	414	19	4	High	High	High	1.12679e+08	8.9464e+07	9.71463e+07
P07900	Heat shock protein HSP 90-alpha OS=Homo sapiens OX=9606 GN=HSP90AA1 PE=1 SV=5	Master Protein	212	High	264.105	435	28	16	High	High	High	1.97965e+08	1.88006e+08	1.86971e+08
P60468	Protein transport protein Sec61 subunit beta OS=Homo sapiens OX=9606 GN=SEC61B PE=1 SV=2	Master Protein	908	High	11.535	7	2	2	Peak Found	High	Peak Found	906798	996673	930665
P05455	Lupus La protein OS=Homo sapiens OX=9606 GN=SSB PE=1 SV=2	Master Protein	1638	High	71.421	101	9	9	High	High	High	1.61556e+07	1.65347e+07	1.86283e+07
P29692	Elongation factor 1-delta OS=Homo sapiens OX=9606 GN=EEF1D PE=1 SV=5	Master Protein	36	High	55.562	47	6	6	High	High	High	9.51029e+06	7.9596e+06	2.86104e+06
Q15366	Poly(rC)-binding protein 2 OS=Homo sapiens OX=9606 GN=PCBP2 PE=1 SV=1	Master Protein	826	High	10.654	9	2	1	Peak Found	Peak Found	Peak Found	2.32774e+06	2.20395e+06	2.27649e+06
A0A075B6K5	Immunoglobulin lambda variable 3-9 OS=Homo sapiens OX=9606 GN=IGLV3-9 PE=3 SV=1	Master Protein	892	High	35.801	94	3	1	High	High	High	9.49524e+07	8.68521e+07	8.32087e+07
P00491	Purine nucleoside phosphorylase OS=Homo sapiens OX=9606 GN=PNP PE=1 SV=2	Master Protein	1333	High	114.88	115	9	9	High	High	High	3.48535e+07	2.57617e+07	2.38608e+07
P15814	Immunoglobulin lambda-like polypeptide 1 OS=Homo sapiens OX=9606 GN=IGLL1 PE=1 SV=1	Master Protein	839	High	10.125	14	1	1	High	High	High	1.00753e+07	1.02745e+07	6.52985e+06
P49908	Selenoprotein P OS=Homo sapiens OX=9606 GN=SELENOP PE=1 SV=3	Master Protein	840	High	14.979	34	2	2	High	High	High	6.60048e+06	6.44231e+06	7.30967e+06
Q9UJ70	N-acetyl-D-glucosamine kinase OS=Homo sapiens OX=9606 GN=NAGK PE=1 SV=4	Master Protein	675	High	44.712	26	5	5	High	High	High	3.63283e+06	5.33013e+06	4.70773e+06
P05452	Tetranectin OS=Homo sapiens OX=9606 GN=CLEC3B PE=1 SV=3	Master Protein	720	High	37.721	42	4	4	High	High	High	1.13045e+07	1.56392e+07	1.49435e+07
Q15758	Neutral amino acid transporter B(0) OS=Homo sapiens OX=9606 GN=SLC1A5 PE=1 SV=2	Master Protein	250	High	34.672	39	4	4	High	High	High	3.45546e+06	8.33015e+06	8724568
P18206	Vinculin OS=Homo sapiens OX=9606 GN=VCL PE=1 SV=4	Master Protein	222	High	373.706	558	42	42	High	High	High	1.5769e+08	1.40227e+08	1.3725e+08
P0DOX2	Immunoglobulin alpha-2 heavy chain OS=Homo sapiens OX=9606 PE=1 SV=2	Master Protein	681	High	178.854	719	14	8	High	High	High	2.85791e+08	1.98127e+08	1.81573e+08
P62318	Small nuclear ribonucleoprotein Sm D3 OS=Homo sapiens OX=9606 GN=SNRPD3 PE=1 SV=1	Master Protein	261	High	19.062	32	2	2	High	High	High	5.52871e+06	5.24512e+06	4.06704e+06
A0A087WW87	Immunoglobulin kappa variable 2-40 OS=Homo sapiens OX=9606 GN=IGKV2-40 PE=3 SV=2	Master Protein	2	High	27.607	95	2	2	High	High	High	1.80732e+08	2.10512e+08	2.03282e+08
Q9UBX5	Fibulin-5 OS=Homo sapiens OX=9606 GN=FBLN5 PE=1 SV=1	Master Protein	657	High	9.482	34	3	3	High	High	High	6.64841e+06	5.83156e+06	6.02786e+06
P09651	Heterogeneous nuclear ribonucleoprotein A1 OS=Homo sapiens OX=9606 GN=HNRNPA1 PE=1 SV=5	Master Protein	1741	High	13.148	27	3	3	High	High	High	4.16829e+06	3.41994e+06	4.01532e+06
P02679	Fibrinogen gamma chain OS=Homo sapiens OX=9606 GN=FGG PE=1 SV=3	Master Protein	1166	High	449.573	1794	32	32	High	High	High	4.36034e+09	4.05958e+09	4.03901e+09
P54802	Alpha-N-acetylglucosaminidase OS=Homo sapiens OX=9606 GN=NAGLU PE=1 SV=2	Master Protein	1172	High	23.894	23	5	5	Peak Found	High	Peak Found	4.61333e+06	4.94001e+06	4.90139e+06
P0DOX3	Immunoglobulin delta heavy chain OS=Homo sapiens OX=9606 PE=1 SV=1	Master Protein	1177	High	69.081	104	8	8	High	High	High	2.43325e+07	2.43412e+07	2.55481e+07
Q07954	Prolow-density lipoprotein receptor-related protein 1 OS=Homo sapiens OX=9606 GN=LRP1 PE=1 SV=2	Master Protein	1185	High	99.466	108	15	15	High	High	High	1.31315e+07	1.63776e+07	1.79878e+07
P14151	L-selectin OS=Homo sapiens OX=9606 GN=SELL PE=1 SV=2	Master Protein	320	High	2.744	3	1	1	High	Peak Found	Peak Found	1.64532e+06	1.67056e+06	1.44105e+06
Q15942	Zyxin OS=Homo sapiens OX=9606 GN=ZYX PE=1 SV=1	Master Protein	1198	High	38.955	56	4	4	High	High	High	3.42904e+06	3.24966e+06	3.47688e+06
A0A075B6I0	Immunoglobulin lambda variable 8-61 OS=Homo sapiens OX=9606 GN=IGLV8-61 PE=3 SV=7	Master Protein	138	High	8.469	45	2	2	High	High	High	1.42613e+07	1.26453e+07	1.28744e+07
P62851	40S ribosomal protein S25 OS=Homo sapiens OX=9606 GN=RPS25 PE=1 SV=1	Master Protein	1212	High	7.58	5	2	2	Peak Found	Peak Found	High	2.51087e+06	2.63848e+06	2.80087e+06
Q9UFN0	Protein NipSnap homolog 3A OS=Homo sapiens OX=9606 GN=NIPSNAP3A PE=1 SV=2	Master Protein	1216	High	9.499	8	1	1	High	Peak Found	High	652350	750074	861293
P29144	Tripeptidyl-peptidase 2 OS=Homo sapiens OX=9606 GN=TPP2 PE=1 SV=4	Master Protein	1227	High	3.847	11	2	2	Peak Found	High	High	676797	1.78098e+06	855905
P13647	Keratin, type II cytoskeletal 5 OS=Homo sapiens OX=9606 GN=KRT5 PE=1 SV=3	Master Protein	1780	High	302.233	557	32	17	High	High	High	1.77419e+08	1.05143e+08	3.06177e+07
Q02790	Peptidyl-prolyl cis-trans isomerase FKBP4 OS=Homo sapiens OX=9606 GN=FKBP4 PE=1 SV=3	Master Protein	1376	High	5.396	12	2	2	High	High	High	57867.7	67405.9	93987.4
Q96TA1	Protein Niban 2 OS=Homo sapiens OX=9606 GN=NIBAN2 PE=1 SV=3	Master Protein	1374	High	4.216	5	1	1	Peak Found	Peak Found	High	5.73334e+06	8.92199e+06	7.94678e+06
P12757	Ski-like protein OS=Homo sapiens OX=9606 GN=SKIL PE=1 SV=2	Master Protein	9	High	4.312	11	2	2	Peak Found	High	High	2.22465e+06	2.787e+06	5.13326e+06
P09622	Dihydrolipoyl dehydrogenase, mitochondrial OS=Homo sapiens OX=9606 GN=DLD PE=1 SV=2	Master Protein	1792	High	45.022	38	6	6	High	High	High	8.78706e+06	6.47496e+06	4.75005e+06
P06331	Immunoglobulin heavy variable 4-34 OS=Homo sapiens OX=9606 GN=IGHV4-34 PE=1 SV=2	Master Protein	98	High	37.402	153	3	2	High	High	High	2.2004e+08	2.11892e+08	205143683
P15880	40S ribosomal protein S2 OS=Homo sapiens OX=9606 GN=RPS2 PE=1 SV=2	Master Protein	1272	High	45.127	64	8	8	High	High	High	2.15347e+07	2.11735e+07	2.09382e+07
Q96E17	Ras-related protein Rab-3C OS=Homo sapiens OX=9606 GN=RAB3C PE=1 SV=1	Master Protein	119	High	9.899	15	2	1	Peak Found	Peak Found	High	933581	693453	849258
Q562R1	Beta-actin-like protein 2 OS=Homo sapiens OX=9606 GN=ACTBL2 PE=1 SV=2	Master Protein	1284	High	86.18	1174	9	3	Peak Found	High	High	4.96161e+06	6.33578e+06	6.32241e+06
P04075	Fructose-bisphosphate aldolase A OS=Homo sapiens OX=9606 GN=ALDOA PE=1 SV=2	Master Protein	5	High	310.539	633	23	19	High	High	High	3.77319e+08	3.72661e+08	391662820
Q9BUP0	EF-hand domain-containing protein D1 OS=Homo sapiens OX=9606 GN=EFHD1 PE=1 SV=1	Master Protein	1287	High	4.288	6	1	1	High	High	Peak Found	1.41417e+06	1.28141e+06	1.27532e+06
P09936	Ubiquitin carboxyl-terminal hydrolase isozyme L1 OS=Homo sapiens OX=9606 GN=UCHL1 PE=1 SV=2	Master Protein	385	High	77.492	125	9	9	High	High	High	6.60137e+07	5.85797e+07	5.74082e+07
Q9Y3F4	Serine-threonine kinase receptor-associated protein OS=Homo sapiens OX=9606 GN=STRAP PE=1 SV=1	Master Protein	1306	High	16.055	26	3	3	High	High	High	4.25426e+06	3.91229e+06	3.22736e+06
Q9P2R3	Rabankyrin-5 OS=Homo sapiens OX=9606 GN=ANKFY1 PE=1 SV=2	Master Protein	1318	High	2.971	6	1	1	Peak Found	High	High	563356	1.89778e+06	1.91716e+06
P68363	Tubulin alpha-1B chain OS=Homo sapiens OX=9606 GN=TUBA1B PE=1 SV=1	Master Protein	1319	High	211.415	378	17	1	High	High	High	1.48324e+08	1.47208e+08	1.34865e+08
P15586	N-acetylglucosamine-6-sulfatase OS=Homo sapiens OX=9606 GN=GNS PE=1 SV=3	Master Protein	360	High	11.738	13	2	2	Peak Found	High	Peak Found	5.38381e+06	7.63905e+06	4.32268e+06
P01601	Immunoglobulin kappa variable 1D-16 OS=Homo sapiens OX=9606 GN=IGKV1D-16 PE=3 SV=2	Master Protein	1328	High	15.2	9	1	1	High	High	Peak Found	2.39262e+06	2.02358e+06	1820399
Q9NS15	Latent-transforming growth factor beta-binding protein 3 OS=Homo sapiens OX=9606 GN=LTBP3 PE=1 SV=4	Master Protein	527	High	60.584	62	6	5	High	High	High	6.18367e+06	5.33942e+06	5.03053e+06
O15067	Phosphoribosylformylglycinamidine synthase OS=Homo sapiens OX=9606 GN=PFAS PE=1 SV=4	Master Protein	659	High	17.895	15	4	4	High	High	Peak Found	1.36032e+07	2.02421e+07	2.26767e+07
P01706	Immunoglobulin lambda variable 2-11 OS=Homo sapiens OX=9606 GN=IGLV2-11 PE=1 SV=2	Master Protein	316	High	3.423	8	1	1	High	Peak Found	Peak Found	7.52799e+06	9.20732e+06	7644814
P01033	Metalloproteinase inhibitor 1 OS=Homo sapiens OX=9606 GN=TIMP1 PE=1 SV=1	Master Protein	314	High	102.755	313	9	9	High	High	High	2.26319e+08	1.91482e+08	2.05104e+08
A0A0C4DH29	Immunoglobulin heavy variable 1-3 OS=Homo sapiens OX=9606 GN=IGHV1-3 PE=3 SV=1	Master Protein	196	High	26.992	86	2	1	High	High	High	6.10734e+06	2.87179e+06	3.12782e+06
A0A0C4DH73	Immunoglobulin kappa variable 1-12 OS=Homo sapiens OX=9606 GN=IGKV1-12 PE=3 SV=1	Master Protein	939	High	31.831	81	2	1	High	High	Peak Found	3.92438e+07	4.06773e+07	3.62812e+07
P23396	40S ribosomal protein S3 OS=Homo sapiens OX=9606 GN=RPS3 PE=1 SV=2	Master Protein	940	High	106.739	186	13	13	High	High	High	7.0362e+07	2.57601e+07	2.62432e+07
Q96S97	Myeloid-associated differentiation marker OS=Homo sapiens OX=9606 GN=MYADM PE=1 SV=2	Master Protein	635	High	4.645	18	1	1	High	High	High	3.10535e+06	3.2028e+06	3245598
Q9UBG0	C-type mannose receptor 2 OS=Homo sapiens OX=9606 GN=MRC2 PE=1 SV=2	Master Protein	965	High	65.745	84	8	8	High	High	High	8.54656e+06	7.53799e+06	8.2348e+06
A0A075B6S5	Immunoglobulin kappa variable 1-27 OS=Homo sapiens OX=9606 GN=IGKV1-27 PE=3 SV=1	Master Protein	69	High	45.601	59	2	1	High	High	High	1.81943e+06	2.43069e+06	1221167
P02766	Transthyretin OS=Homo sapiens OX=9606 GN=TTR PE=1 SV=1	Master Protein	1505	High	226.901	640	13	13	High	High	High	1.18798e+09	1.10717e+09	9.77013e+08
P12110	Collagen alpha-2(VI) chain OS=Homo sapiens OX=9606 GN=COL6A2 PE=1 SV=4	Master Protein	177	High	253.1	493	21	21	High	High	High	2.44341e+08	2.45747e+08	2.40366e+08
P02671	Fibrinogen alpha chain OS=Homo sapiens OX=9606 GN=FGA PE=1 SV=2	Master Protein	613	High	452.404	2602	27	27	High	High	High	3.49259e+09	3.05045e+09	3.07492e+09
P08185	Corticosteroid-binding globulin OS=Homo sapiens OX=9606 GN=SERPINA6 PE=1 SV=1	Master Protein	1015	High	105.279	166	8	8	High	High	High	9.35231e+07	9.25481e+07	87837435
Q86VP6	Cullin-associated NEDD8-dissociated protein 1 OS=Homo sapiens OX=9606 GN=CAND1 PE=1 SV=2	Master Protein	76	High	11.726	3	1	1	Peak Found	Peak Found	Peak Found	607881	743686	507105
P02649	Apolipoprotein E OS=Homo sapiens OX=9606 GN=APOE PE=1 SV=1	Master Protein	1485	High	140.004	274	16	16	High	High	High	1.48431e+08	1.28805e+08	1.34745e+08
P68402	Platelet-activating factor acetylhydrolase IB subunit alpha2 OS=Homo sapiens OX=9606 GN=PAFAH1B2 PE=1 SV=1	Master Protein	597	High	4.563	3	1	1	Peak Found	Peak Found	Peak Found	779570	753772	742317
P00387	NADH-cytochrome b5 reductase 3 OS=Homo sapiens OX=9606 GN=CYB5R3 PE=1 SV=3	Master Protein	1472	High	2.745	3	1	1	Peak Found	Peak Found	Peak Found	582535	904834	624139
P61978	Heterogeneous nuclear ribonucleoprotein K OS=Homo sapiens OX=9606 GN=HNRNPK PE=1 SV=1	Master Protein	1052	High	44.425	36	3	3	High	High	High	4.48578e+06	3.69298e+06	4.09009e+06
P01703	Immunoglobulin lambda variable 1-40 OS=Homo sapiens OX=9606 GN=IGLV1-40 PE=1 SV=2	Master Protein	1708	High	22.142	26	2	2	High	High	High	7.00842e+06	5.8082e+06	6451906
P30041	Peroxiredoxin-6 OS=Homo sapiens OX=9606 GN=PRDX6 PE=1 SV=3	Master Protein	589	High	34.508	48	6	6	High	High	High	2.38432e+07	1.53467e+07	1.5242e+07
P04430	Immunoglobulin kappa variable 1-16 OS=Homo sapiens OX=9606 GN=IGKV1-16 PE=1 SV=2	Master Protein	586	High	15.2	17	1	1	High	High	High	3.87427e+06	4.18891e+06	3617916
Q9Y4F1	FERM, ARHGEF and pleckstrin domain-containing protein 1 OS=Homo sapiens OX=9606 GN=FARP1 PE=1 SV=1	Master Protein	1070	High	10.247	18	1	1	High	High	High	313279	377889	296769
Q01518	Adenylyl cyclase-associated protein 1 OS=Homo sapiens OX=9606 GN=CAP1 PE=1 SV=5	Master Protein	1074	High	118.208	215	16	15	High	High	High	7.28719e+07	6.52087e+07	6.43096e+07
P04066	Tissue alpha-L-fucosidase OS=Homo sapiens OX=9606 GN=FUCA1 PE=1 SV=4	Master Protein	156	High	10.17	19	2	2	High	High	High	425523	803697	908456
P02675	Fibrinogen beta chain OS=Homo sapiens OX=9606 GN=FGB PE=1 SV=2	Master Protein	778	High	735.852	2096	34	34	High	High	High	4.44171e+09	4.03861e+09	3.9961e+09
P13798	Acylamino-acid-releasing enzyme OS=Homo sapiens OX=9606 GN=APEH PE=1 SV=4	Master Protein	154	High	39.304	41	6	6	High	High	High	9.27531e+06	1.01687e+07	9.78997e+06
P08134	Rho-related GTP-binding protein RhoC OS=Homo sapiens OX=9606 GN=RHOC PE=1 SV=1	Master Protein	1106	High	24.185	52	4	4	High	High	High	7.41636e+06	7.82369e+06	7239325
O60687	Sushi repeat-containing protein SRPX2 OS=Homo sapiens OX=9606 GN=SRPX2 PE=1 SV=1	Master Protein	1119	High	8.146	6	2	2	High	High	Peak Found	6.3568e+06	8.88866e+06	9203248
P07954	Fumarate hydratase, mitochondrial OS=Homo sapiens OX=9606 GN=FH PE=1 SV=3	Master Protein	1444	High	62.643	99	9	9	High	High	High	1.51999e+07	1.23677e+07	1.52325e+07
P19652	Alpha-1-acid glycoprotein 2 OS=Homo sapiens OX=9606 GN=ORM2 PE=1 SV=2	Master Protein	1420	High	157.244	471	10	6	High	High	High	2.89448e+08	2.97353e+08	298309730
A0A0B4J1X8	Immunoglobulin heavy variable 3-43 OS=Homo sapiens OX=9606 GN=IGHV3-43 PE=3 SV=1	Master Protein	530	High	28.242	58	2	1	High	High	High	4.39681e+06	3.72825e+06	3.54017e+06
Q9BUF5	Tubulin beta-6 chain OS=Homo sapiens OX=9606 GN=TUBB6 PE=1 SV=1	Master Protein	767	High	98.13	197	9	2	Peak Found	High	High	766303
P25311	Zinc-alpha-2-glycoprotein OS=Homo sapiens OX=9606 GN=AZGP1 PE=1 SV=2	Master Protein	827	High	169.814	373	17	17	High	High	High	2.02422e+08	2.0247e+08	209355828
Q86SR1	Polypeptide N-acetylgalactosaminyltransferase 10 OS=Homo sapiens OX=9606 GN=GALNT10 PE=1 SV=2	Master Protein	1256	High	6.938	4	2	2	Peak Found	Peak Found	Peak Found	2.15311e+06	1.31629e+06	1.84226e+06
P04196	Histidine-rich glycoprotein OS=Homo sapiens OX=9606 GN=HRG PE=1 SV=1	Master Protein	1018	High	224.86	373	17	17	High	High	High	1.60851e+08	1.55427e+08	1.66283e+08
P61604	10 kDa heat shock protein, mitochondrial OS=Homo sapiens OX=9606 GN=HSPE1 PE=1 SV=2	Master Protein	765	High	50.779	132	8	8	High	High	High	5.8252e+07	5.19233e+07	4.97325e+07
P55072	Transitional endoplasmic reticulum ATPase OS=Homo sapiens OX=9606 GN=VCP PE=1 SV=4	Master Protein	240	High	201.041	242	23	22	High	High	High	4.15563e+07	3.84219e+07	4.05033e+07
P00761	Trypsin (Laboratory-Cont) OS=Sus scrofa PE=1 SV=1	Master Protein	511	High	34.693	421	5	5	High	High	High	5.85116e+09	7.79283e+09	7.3637e+09
P23083	Immunoglobulin heavy variable 1-2 OS=Homo sapiens OX=9606 GN=IGHV1-2 PE=1 SV=2	Master Protein	506	High	25.687	54	3	2	High	High	High	5.33741e+07	3.91737e+07	3.91695e+07
P10643	Complement component C7 OS=Homo sapiens OX=9606 GN=C7 PE=1 SV=2	Master Protein	1123	High	141.153	220	18	18	High	High	High	3.51903e+07	4.4873e+07	4.35738e+07
P01023	Alpha-2-macroglobulin OS=Homo sapiens OX=9606 GN=A2M PE=1 SV=3	Master Protein	861	High	1407.76	5016	79	70	High	High	High	9.49187e+09	8.8701e+09	8.63443e+09
Q15075	Early endosome antigen 1 OS=Homo sapiens OX=9606 GN=EEA1 PE=1 SV=2	Master Protein	1441	High	22.803	27	2	2	High	High	High	544178	652226	624305
Q9NRW3	DNA dC->dU-editing enzyme APOBEC-3C OS=Homo sapiens OX=9606 GN=APOBEC3C PE=1 SV=2	Master Protein	1379	High	6.551	10	1	1	Peak Found	High	High	92811.1	118169	101796
Q9UGM5	Fetuin-B OS=Homo sapiens OX=9606 GN=FETUB PE=1 SV=2	Master Protein	1241	High	5.729	9	1	1	High	High	Peak Found	2.00056e+06	1.51837e+06	1526065
P04406	Glyceraldehyde-3-phosphate dehydrogenase OS=Homo sapiens OX=9606 GN=GAPDH PE=1 SV=3	Master Protein	967	High	356.796	650	17	17	High	High	High	5.11945e+08	4.46158e+08	4.62165e+08
P30153	Serine/threonine-protein phosphatase 2A 65 kDa regulatory subunit A alpha isoform OS=Homo sapiens OX=9606 GN=PPP2R1A PE=1 SV=4	Master Protein	871	High	38.742	35	5	5	High	High	High	3.09125e+06	2.66517e+06	3.03073e+06
Q9GZX9	Twisted gastrulation protein homolog 1 OS=Homo sapiens OX=9606 GN=TWSG1 PE=1 SV=1	Master Protein	1236	High	16.857	20	2	2	High	High	High	2.60433e+06	1.99554e+06	1.94181e+06
P31151	Protein S100-A7 OS=Homo sapiens OX=9606 GN=S100A7 PE=1 SV=4	Master Protein	449	High	23.621	12	3	3	Peak Found	Peak Found	Peak Found	1.57967e+06	2.17744e+06	2.07328e+06
O14950	Myosin regulatory light chain 12B OS=Homo sapiens OX=9606 GN=MYL12B PE=1 SV=2	Master Protein	628	High	75.264	81	6	2	High	High	High	3.86727e+07	3.18601e+07	3.31365e+07
P07360	Complement component C8 gamma chain OS=Homo sapiens OX=9606 GN=C8G PE=1 SV=3	Master Protein	1517	High	88.005	114	7	7	High	High	High	1.99822e+07	2.16795e+07	2.00611e+07
A0A0C4DH38	Immunoglobulin heavy variable 5-51 OS=Homo sapiens OX=9606 GN=IGHV5-51 PE=3 SV=1	Master Protein	885	High	63.9	114	4	2	High	High	High	4.66821e+07	4.33337e+07	41697637
P62316	Small nuclear ribonucleoprotein Sm D2 OS=Homo sapiens OX=9606 GN=SNRPD2 PE=1 SV=1	Master Protein	454	High	5.239	9	3	3	High	Peak Found	Peak Found	6.49875e+06	7.70536e+06	7.63028e+06
P52823	Stanniocalcin-1 OS=Homo sapiens OX=9606 GN=STC1 PE=1 SV=1	Master Protein	890	High	10.973	15	1	1	High	Peak Found	High	635291	476267	524363
P63244	Receptor of activated protein C kinase 1 OS=Homo sapiens OX=9606 GN=RACK1 PE=1 SV=3	Master Protein	1666	High	16.165	24	5	5	High	High	High	5.7497e+06	4.79802e+06	4.29112e+06
P12109	Collagen alpha-1(VI) chain OS=Homo sapiens OX=9606 GN=COL6A1 PE=1 SV=3	Master Protein	1772	High	511.831	1444	35	35	High	High	High	1.43412e+09	1.40507e+09	1.37492e+09
P07357	Complement component C8 alpha chain OS=Homo sapiens OX=9606 GN=C8A PE=1 SV=2	Master Protein	1393	High	94.487	116	9	9	High	High	High	2.35614e+07	2.57908e+07	2.1327e+07
P05546	Heparin cofactor 2 OS=Homo sapiens OX=9606 GN=SERPIND1 PE=1 SV=3	Master Protein	488	High	147.678	274	16	16	High	High	High	1.21959e+08	1.16373e+08	1.28749e+08
A0A1B0GUS4	Ubiquitin-conjugating enzyme E2 L5 OS=Homo sapiens OX=9606 GN=UBE2L5 PE=2 SV=1	Master Protein	486	High	4.263	21	2	1	High	Peak Found	Peak Found	869216	676300	654399
P09486	SPARC OS=Homo sapiens OX=9606 GN=SPARC PE=1 SV=1	Master Protein	164	High	275.608	1116	17	17	High	High	High	1.74549e+09	1.79681e+09	1852124018
P05109	Protein S100-A8 OS=Homo sapiens OX=9606 GN=S100A8 PE=1 SV=1	Master Protein	517	High	20.38	15	4	4	Peak Found	Peak Found	Peak Found	2.10858e+06	1.88583e+06	1.50824e+06
P12081	Histidine--tRNA ligase, cytoplasmic OS=Homo sapiens OX=9606 GN=HARS1 PE=1 SV=2	Master Protein	1163	High	70.164	111	11	11	High	High	High	2.02451e+07	1.62781e+07	1.67016e+07
P0DOX8	Immunoglobulin lambda-1 light chain OS=Homo sapiens OX=9606 PE=1 SV=1	Master Protein	1747	High	128.288	780	8	4	High	High	High	3.08759e+09	2.6753e+09	2.76749e+09
A0A075B6J9	Immunoglobulin lambda variable 2-18 OS=Homo sapiens OX=9606 GN=IGLV2-18 PE=3 SV=2	Master Protein	1409	High	23.05	27	2	2	High	High	High	6.47154e+06	5.18364e+06	5.40926e+06
P02748	Complement component C9 OS=Homo sapiens OX=9606 GN=C9 PE=1 SV=2	Master Protein	1762	High	94.443	139	11	10	High	High	High	2.78775e+07	3.2157e+07	3.3055e+07
P13645	Keratin, type I cytoskeletal 10 OS=Homo sapiens OX=9606 GN=KRT10 PE=1 SV=6	Master Protein	508	High	513.636	1553	36	29	High	High	High	2.69834e+09	1.39251e+09	1.07674e+09
P62987	Ubiquitin-60S ribosomal protein L40 OS=Homo sapiens OX=9606 GN=UBA52 PE=1 SV=2	Master Protein	467	High	40.099	81	6	6	High	High	High	5.05993e+07	4.82186e+07	4.66397e+07
P18085	ADP-ribosylation factor 4 OS=Homo sapiens OX=9606 GN=ARF4 PE=1 SV=3	Master Protein	466	High	39.315	81	6	6	High	High	High	6.68857e+07	1.059e+08	1.13389e+08
Q9NZN3	EH domain-containing protein 3 OS=Homo sapiens OX=9606 GN=EHD3 PE=1 SV=2	Master Protein	1252	High	5.654	9	1	1	High	Peak Found	High	1.44053e+06	991597	1.56466e+06
P07602	Prosaposin OS=Homo sapiens OX=9606 GN=PSAP PE=1 SV=2	Master Protein	1742	High	71.541	98	10	10	High	High	High	1.81202e+07	1.86019e+07	2.07253e+07
P68871	Hemoglobin subunit beta OS=Homo sapiens OX=9606 GN=HBB PE=1 SV=2	Master Protein	630	High	146.042	247	10	10	High	High	High	1.62506e+08	1.58041e+08	133790369
Q13838	Spliceosome RNA helicase DDX39B OS=Homo sapiens OX=9606 GN=DDX39B PE=1 SV=1	Master Protein	1583	High	15.685	22	3	3	High	High	High	1.49559e+06	1.59723e+06	1.46371e+06
P06396	Gelsolin OS=Homo sapiens OX=9606 GN=GSN PE=1 SV=1	Master Protein	850	High	278.522	491	23	23	High	High	High	2.95561e+08	2.7091e+08	2.67389e+08
P02458	Collagen alpha-1(II) chain OS=Homo sapiens OX=9606 GN=COL2A1 PE=1 SV=3	Master Protein	550	High	33.795	152	5	2	High	High	High	2.56523e+07	2.63397e+07	2.6286e+07
Q06830	Peroxiredoxin-1 OS=Homo sapiens OX=9606 GN=PRDX1 PE=1 SV=1	Master Protein	1291	High	98.409	163	11	9	High	High	High	8.29871e+07	5.83023e+07	5.98529e+07
P07814	Bifunctional glutamate/proline--tRNA ligase OS=Homo sapiens OX=9606 GN=EPRS1 PE=1 SV=5	Master Protein	1011	High	31.183	36	3	3	High	High	High	3.05202e+06	2.99542e+06	2.36e+06
P11940	Polyadenylate-binding protein 1 OS=Homo sapiens OX=9606 GN=PABPC1 PE=1 SV=2	Master Protein	1607	High	53.007	79	8	8	High	High	High	1.48728e+07	1.26105e+07	1.30933e+07
P00734	Prothrombin OS=Homo sapiens OX=9606 GN=F2 PE=1 SV=2	Master Protein	1020	High	373.22	497	24	24	High	High	High	2.12199e+08	2.2104e+08	2.20769e+08
Q14697	Neutral alpha-glucosidase AB OS=Homo sapiens OX=9606 GN=GANAB PE=1 SV=3	Master Protein	607	High	220.864	254	25	25	High	High	High	3.70393e+07	3.70336e+07	3.96046e+07
P0DOY2	Immunoglobulin lambda constant 2 OS=Homo sapiens OX=9606 GN=IGLC2 PE=1 SV=1	Master Protein	1075	High	130.215	745	8	4	High	High	High	2.23882e+08	2.05186e+08	2.02086e+08
Q8N1N4	Keratin, type II cytoskeletal 78 OS=Homo sapiens OX=9606 GN=KRT78 PE=1 SV=2	Master Protein	1630	High	42.386	45	6	5	High	High	Peak Found	3.31792e+06	4.53672e+06	5.17425e+06
Q13561	Dynactin subunit 2 OS=Homo sapiens OX=9606 GN=DCTN2 PE=1 SV=4	Master Protein	78	High	8.179	17	2	2	High	High	High	2.31208e+06	1.48622e+06	1.071e+06
P78324	Tyrosine-protein phosphatase non-receptor type substrate 1 OS=Homo sapiens OX=9606 GN=SIRPA PE=1 SV=2	Master Protein	1038	High	15.752	20	3	3	High	High	High	1.42968e+07	1.37408e+07	1.29714e+07
P01599	Immunoglobulin kappa variable 1-17 OS=Homo sapiens OX=9606 GN=IGKV1-17 PE=1 SV=2	Master Protein	1325	High	26.534	36	3	3	High	High	High	2.02161e+07	1.87931e+07	19945523
P43251	Biotinidase OS=Homo sapiens OX=9606 GN=BTD PE=1 SV=2	Master Protein	782	High	98.15	154	10	10	High	High	High	2.94657e+07	3.8079e+07	2.86677e+07
P55287	Cadherin-11 OS=Homo sapiens OX=9606 GN=CDH11 PE=2 SV=2	Master Protein	1468	High	149.612	200	14	14	High	High	High	1.13752e+08	1.00731e+08	1.03086e+08
P33151	Cadherin-5 OS=Homo sapiens OX=9606 GN=CDH5 PE=1 SV=5	Master Protein	1625	High	3.232	3	1	1	High	Peak Found	Peak Found	946998	878841	946170
O60664	Perilipin-3 OS=Homo sapiens OX=9606 GN=PLIN3 PE=1 SV=3	Master Protein	766	High	17.652	18	2	2	High	High	High	994444	1.03537e+06	947794
P01834	Immunoglobulin kappa constant OS=Homo sapiens OX=9606 GN=IGKC PE=1 SV=2	Master Protein	390	High	188.719	2233	8	2	High	High	High	6.8456e+08	5.38196e+08	5.36678e+08
O14786	Neuropilin-1 OS=Homo sapiens OX=9606 GN=NRP1 PE=1 SV=3	Master Protein	1718	High	126.693	176	17	17	High	High	High	3.87705e+07	4.0515e+07	37610717
P01008	Antithrombin-III OS=Homo sapiens OX=9606 GN=SERPINC1 PE=1 SV=1	Master Protein	743	High	423.357	956	29	29	High	High	High	9.78895e+08	9.98245e+08	9.7175e+08
P08697	Alpha-2-antiplasmin OS=Homo sapiens OX=9606 GN=SERPINF2 PE=1 SV=3	Master Protein	155	High	172.481	356	13	13	High	High	High	1.66041e+08	1.41664e+08	1.30018e+08
P13010	X-ray repair cross-complementing protein 5 OS=Homo sapiens OX=9606 GN=XRCC5 PE=1 SV=3	Master Protein	80	High	8.159	4	2	2	Peak Found	Peak Found	Peak Found	1.2674e+06	1.44447e+06	1.39186e+06
P09972	Fructose-bisphosphate aldolase C OS=Homo sapiens OX=9606 GN=ALDOC PE=1 SV=2	Master Protein	420	High	67.138	144	6	2	High	High	High	1.78806e+07	1.60044e+07	1.53933e+07
P08727	Keratin, type I cytoskeletal 19 OS=Homo sapiens OX=9606 GN=KRT19 PE=1 SV=4	Master Protein	413	High	163.956	375	20	10	High	High	High	5.15243e+07	4.25532e+07	3.49116e+07
Q96KP4	Cytosolic non-specific dipeptidase OS=Homo sapiens OX=9606 GN=CNDP2 PE=1 SV=2	Master Protein	1360	High	35.553	36	4	4	High	High	High	4.02955e+06	4.1759e+06	5.9699e+06
Q71U36	Tubulin alpha-1A chain OS=Homo sapiens OX=9606 GN=TUBA1A PE=1 SV=1	Master Protein	834	High	211.757	374	17	1	High	High	High	4.29544e+06	4.5469e+06	3.30773e+06
Q14444	Caprin-1 OS=Homo sapiens OX=9606 GN=CAPRIN1 PE=1 SV=2	Master Protein	412	High	45.142	52	5	5	High	High	High	5.71028e+06	4.92945e+06	4.93441e+06
Q24JP5	Transmembrane protein 132A OS=Homo sapiens OX=9606 GN=TMEM132A PE=1 SV=1	Master Protein	1085	High	15.2	12	1	1	High	Peak Found	High	333027	202617	231773
P19367	Hexokinase-1 OS=Homo sapiens OX=9606 GN=HK1 PE=1 SV=3	Master Protein	181	High	17.787	17	4	4	High	High	High	8.23581e+06	7.29439e+06	7.24374e+06
P15169	Carboxypeptidase N catalytic chain OS=Homo sapiens OX=9606 GN=CPN1 PE=1 SV=1	Master Protein	507	High	49.299	69	5	5	High	High	High	1.08826e+07	1.1328e+07	9.0438e+06
Q16531	DNA damage-binding protein 1 OS=Homo sapiens OX=9606 GN=DDB1 PE=1 SV=1	Master Protein	223	High	57.876	65	9	9	High	High	High	1.10237e+07	1.07362e+07	1.04622e+07
P41091	Eukaryotic translation initiation factor 2 subunit 3 OS=Homo sapiens OX=9606 GN=EIF2S3 PE=1 SV=3	Master Protein	1000	High	7.54	6	1	1	High	High	Peak Found	1.25683e+06	1.37202e+06	1.10535e+06
P69905	Hemoglobin subunit alpha OS=Homo sapiens OX=9606 GN=HBA1 PE=1 SV=2	Master Protein	31	High	125.312	200	10	10	High	High	High	1.0888e+08	1.04842e+08	9.40163e+07
P60660	Myosin light polypeptide 6 OS=Homo sapiens OX=9606 GN=MYL6 PE=1 SV=2	Master Protein	1275	High	101.424	106	9	9	High	High	High	4.69227e+07	3.81191e+07	3.86142e+07
P02760	Protein AMBP OS=Homo sapiens OX=9606 GN=AMBP PE=1 SV=1	Master Protein	93	High	120.248	259	10	10	High	High	High	1.59363e+08	1.54706e+08	1.51384e+08
P22234	Multifunctional protein ADE2 OS=Homo sapiens OX=9606 GN=PAICS PE=1 SV=3	Master Protein	776	High	35.366	38	5	5	High	High	High	6.21948e+06	6.78694e+06	5.3089e+06
P62826	GTP-binding nuclear protein Ran OS=Homo sapiens OX=9606 GN=RAN PE=1 SV=3	Master Protein	1568	High	20.562	12	3	3	Peak Found	Peak Found	High	801936	2.51095e+06	4.32176e+06
Q08257	Quinone oxidoreductase OS=Homo sapiens OX=9606 GN=CRYZ PE=1 SV=1	Master Protein	482	High	16.395	18	1	1	High	High	High	1.60816e+06	1.64312e+06	1.69554e+06
Q16880	2-hydroxyacylsphingosine 1-beta-galactosyltransferase OS=Homo sapiens OX=9606 GN=UGT8 PE=1 SV=2	Master Protein	987	High	2.875	25	2	1	High	High	High	1.44822e+06	1.65673e+06	1.64667e+06
P61769	Beta-2-microglobulin OS=Homo sapiens OX=9606 GN=B2M PE=1 SV=1	Master Protein	631	High	10.05	24	2	2	High	High	High	1.5033e+07	1.27441e+07	1.6193e+07
P01024	Complement C3 OS=Homo sapiens OX=9606 GN=C3 PE=1 SV=2	Master Protein	545	High	1784.87	5956	111	111	High	High	High	7.97178e+09	7.57611e+09	7.34663e+09
P08865	40S ribosomal protein SA OS=Homo sapiens OX=9606 GN=RPSA PE=1 SV=4	Master Protein	144	High	69.658	58	8	8	High	High	High	1.62554e+07	1.51945e+07	1.05545e+07
P62269	40S ribosomal protein S18 OS=Homo sapiens OX=9606 GN=RPS18 PE=1 SV=3	Master Protein	533	High	35.938	66	5	5	High	High	High	9.86508e+06	8.60042e+06	9.28705e+06
Q9Y696	Chloride intracellular channel protein 4 OS=Homo sapiens OX=9606 GN=CLIC4 PE=1 SV=4	Master Protein	609	High	41.083	29	4	4	High	High	High	5.90259e+06	4.91987e+06	7529012
P24844	Myosin regulatory light polypeptide 9 OS=Homo sapiens OX=9606 GN=MYL9 PE=1 SV=4	Master Protein	79	High	65.78	64	5	1	Peak Found	Peak Found	Peak Found	1.86604e+06	1.86716e+06	1.57232e+06
P24534	Elongation factor 1-beta OS=Homo sapiens OX=9606 GN=EEF1B2 PE=1 SV=3	Master Protein	1053	High	46.955	63	5	5	High	High	High	1.67339e+07	1.44308e+07	1.53612e+07
P15311	Ezrin OS=Homo sapiens OX=9606 GN=EZR PE=1 SV=4	Master Protein	837	High	214.133	626	24	15	High	High	High	6.54498e+07	4.9942e+07	5.08191e+07
P00739	Haptoglobin-related protein OS=Homo sapiens OX=9606 GN=HPR PE=2 SV=2	Master Protein	432	High	232.879	1494	20	6	High	High	High	5.3617e+07	6.7282e+07	4.31325e+07
P41250	Glycine--tRNA ligase OS=Homo sapiens OX=9606 GN=GARS1 PE=1 SV=3	Master Protein	1681	High	43.313	86	10	10	High	High	High	1.07593e+07	1.15977e+07	1.55703e+07
Q5VST9	Obscurin OS=Homo sapiens OX=9606 GN=OBSCN PE=1 SV=3	Master Protein	817	High	2.835	81	2	1	High	High	High	2.91727e+06	2.97895e+06	2.67014e+06
P01780	Immunoglobulin heavy variable 3-7 OS=Homo sapiens OX=9606 GN=IGHV3-7 PE=1 SV=2	Master Protein	673	High	36.118	171	4	2	High	High	High	1.56848e+08	1.43429e+08	144424801
Q99873	Protein arginine N-methyltransferase 1 OS=Homo sapiens OX=9606 GN=PRMT1 PE=1 SV=3	Master Protein	915	High	19.327	22	3	3	High	High	High	5.83496e+06	5.76643e+06	6.92282e+06
O95394	Phosphoacetylglucosamine mutase OS=Homo sapiens OX=9606 GN=PGM3 PE=1 SV=1	Master Protein	397	High	17.142	23	3	3	High	Peak Found	High	3.23461e+06	1.92277e+06	2.23113e+06
O95793	Double-stranded RNA-binding protein Staufen homolog 1 OS=Homo sapiens OX=9606 GN=STAU1 PE=1 SV=2	Master Protein	205	High	4.825	6	1	1	Peak Found	Peak Found	Peak Found	388064	377950	348892
P02768	Albumin OS=Homo sapiens OX=9606 GN=ALB PE=1 SV=2	Master Protein	213	High	1586.53	38715	90	83	High	High	High	1.51127e+11	1.63622e+11	1.66221e+11
P19823	Inter-alpha-trypsin inhibitor heavy chain H2 OS=Homo sapiens OX=9606 GN=ITIH2 PE=1 SV=2	Master Protein	43	High	312.061	605	25	25	High	High	High	4.02739e+08	3.84077e+08	3.80086e+08
P01593	Immunoglobulin kappa variable 1D-33 OS=Homo sapiens OX=9606 GN=IGKV1D-33 PE=1 SV=2	Master Protein	459	High	15.2	36	1	1	High	High	High	2.35605e+07	2.40297e+07	23645638
P14209	CD99 antigen OS=Homo sapiens OX=9606 GN=CD99 PE=1 SV=1	Master Protein	1655	High	11.369	18	1	1	High	High	High	552453	428765	444151
P17948	Vascular endothelial growth factor receptor 1 OS=Homo sapiens OX=9606 GN=FLT1 PE=1 SV=2	Master Protein	224	High	77.563	113	13	13	High	High	High	2.33324e+07	2.07104e+07	2.40261e+07
P62308	Small nuclear ribonucleoprotein G OS=Homo sapiens OX=9606 GN=SNRPG PE=1 SV=1	Master Protein	584	High	9.084	3	1	1	Peak Found	Peak Found	Peak Found	1.07615e+06	765177	894221
P55209	Nucleosome assembly protein 1-like 1 OS=Homo sapiens OX=9606 GN=NAP1L1 PE=1 SV=1	Master Protein	491	High	32.156	53	4	4	High	High	High	5.54635e+06	3.08561e+06	5.15033e+06
P61812	Transforming growth factor beta-2 proprotein OS=Homo sapiens OX=9606 GN=TGFB2 PE=1 SV=1	Master Protein	643	High	20.445	21	2	2	High	High	High	1.86833e+06	1.91065e+06	1.82557e+06
Q9Y240	C-type lectin domain family 11 member A OS=Homo sapiens OX=9606 GN=CLEC11A PE=1 SV=1	Master Protein	543	High	120.042	165	10	10	High	High	High	5.26833e+07	5.38303e+07	6.26886e+07
P05160	Coagulation factor XIII B chain OS=Homo sapiens OX=9606 GN=F13B PE=1 SV=3	Master Protein	1083	High	22.076	48	5	5	High	High	High	8.55668e+06	9.56015e+06	8.13701e+06
P78536	Disintegrin and metalloproteinase domain-containing protein 17 OS=Homo sapiens OX=9606 GN=ADAM17 PE=1 SV=1	Master Protein	1691	High	3.131	2	1	1	Peak Found	Peak Found	Peak Found	2.62571e+06	2.25693e+06	2.25268e+06
Q16543	Hsp90 co-chaperone Cdc37 OS=Homo sapiens OX=9606 GN=CDC37 PE=1 SV=1	Master Protein	1476	High	5.785	18	1	1	High	High	High	1.96539e+06	1.81197e+06	2.20532e+06
Q9Y617	Phosphoserine aminotransferase OS=Homo sapiens OX=9606 GN=PSAT1 PE=1 SV=2	Master Protein	324	High	100.621	232	15	15	High	High	High	5.46244e+07	5.45471e+07	4.99198e+07
P21333	Filamin-A OS=Homo sapiens OX=9606 GN=FLNA PE=1 SV=4	Master Protein	472	High	1420.62	2111	110	98	High	High	High	8.68493e+08	7.90314e+08	8.72616e+08
Q93045	Stathmin-2 OS=Homo sapiens OX=9606 GN=STMN2 PE=1 SV=3	Master Protein	1464	High	12.01	20	2	2	High	High	High	1.8716e+06	1.63347e+06	1.78522e+06
P02461	Collagen alpha-1(III) chain OS=Homo sapiens OX=9606 GN=COL3A1 PE=1 SV=4	Master Protein	364	High	709.312	1823	50	48	High	High	High	1.29848e+09	1.20291e+09	1.22602e+09
Q10471	Polypeptide N-acetylgalactosaminyltransferase 2 OS=Homo sapiens OX=9606 GN=GALNT2 PE=1 SV=1	Master Protein	270	High	16.37	18	4	4	High	Peak Found	High	4.8617e+06	1.54716e+06	2.04014e+06
P53621	Coatomer subunit alpha OS=Homo sapiens OX=9606 GN=COPA PE=1 SV=2	Master Protein	1560	High	28.686	63	5	5	High	High	High	8.7726e+06	7.78357e+06	8269734
P46777	60S ribosomal protein L5 OS=Homo sapiens OX=9606 GN=RPL5 PE=1 SV=3	Master Protein	1180	High	49.353	60	5	5	High	High	High	1.42855e+07	1.29737e+07	1.41435e+07
O94979	Protein transport protein Sec31A OS=Homo sapiens OX=9606 GN=SEC31A PE=1 SV=3	Master Protein	1701	High	2.849	15	1	1	Peak Found	High	High	254576	249094	302357
Q15365	Poly(rC)-binding protein 1 OS=Homo sapiens OX=9606 GN=PCBP1 PE=1 SV=2	Master Protein	957	High	14.755	6	2	1	Peak Found	Peak Found	Peak Found	1.13028e+06	1.10932e+06	1.16889e+06
P52209	6-phosphogluconate dehydrogenase, decarboxylating OS=Homo sapiens OX=9606 GN=PGD PE=1 SV=3	Master Protein	1621	High	80.203	107	8	8	High	High	High	2.09373e+07	1.93676e+07	1.97865e+07
P05997	Collagen alpha-2(V) chain OS=Homo sapiens OX=9606 GN=COL5A2 PE=1 SV=3	Master Protein	745	High	360.674	733	31	30	High	High	High	1.91374e+08	1.68916e+08	1.76172e+08
A0A0C4DH35	Probable non-functional immunoglobulin heavy variable 3-35 OS=Homo sapiens OX=9606 GN=IGHV3-35 PE=1 SV=1	Master Protein	1224	High	12.008	18	1	1	High	High	High	1.29898e+07	9.50233e+06	7.98459e+06
Q9UN86	Ras GTPase-activating protein-binding protein 2 OS=Homo sapiens OX=9606 GN=G3BP2 PE=1 SV=2	Master Protein	368	High	21.233	18	4	4	Peak Found	High	High	2.97164e+06	571034	3.1121e+06
P99999	Cytochrome c OS=Homo sapiens OX=9606 GN=CYCS PE=1 SV=2	Master Protein	1811	High	12.539	39	2	2	High	High	High	2.59773e+07	1.34734e+07	13322802
P13671	Complement component C6 OS=Homo sapiens OX=9606 GN=C6 PE=1 SV=3	Master Protein	112	High	138.001	232	19	19	High	High	High	4.01282e+07	3.62527e+07	3.4731e+07
O75390	Citrate synthase, mitochondrial OS=Homo sapiens OX=9606 GN=CS PE=1 SV=2	Master Protein	382	High	23.023	15	4	4	High	High	High	5.60194e+06	5.63415e+06	6.43645e+06
P15151	Poliovirus receptor OS=Homo sapiens OX=9606 GN=PVR PE=1 SV=2	Master Protein	1079	High	27.453	70	6	6	High	High	High	1.6719e+07	1.45766e+07	1.70414e+07
P04211	Immunoglobulin lambda variable 7-43 OS=Homo sapiens OX=9606 GN=IGLV7-43 PE=3 SV=2	Master Protein	1313	High	11.947	42	2	2	High	High	High	4.22716e+07	3.77629e+07	43686383
Q14195	Dihydropyrimidinase-related protein 3 OS=Homo sapiens OX=9606 GN=DPYSL3 PE=1 SV=1	Master Protein	1710	High	166.639	236	17	15	High	High	High	6.73167e+07	5.75997e+07	5.81678e+07
O00469	Procollagen-lysine,2-oxoglutarate 5-dioxygenase 2 OS=Homo sapiens OX=9606 GN=PLOD2 PE=1 SV=2	Master Protein	1155	High	301.144	525	30	30	High	High	High	3.60157e+08	3.49628e+08	3.55951e+08
P52434	DNA-directed RNA polymerases I, II, and III subunit RPABC3 OS=Homo sapiens OX=9606 GN=POLR2H PE=1 SV=4	Master Protein	1712	High	9.172	3	1	1	Peak Found	Peak Found	Peak Found	315938	197413	239283
P00450	Ceruloplasmin OS=Homo sapiens OX=9606 GN=CP PE=1 SV=1	Master Protein	537	High	723.156	1433	46	46	High	High	High	1.16002e+09	1.14901e+09	1.06595e+09
P61254	60S ribosomal protein L26 OS=Homo sapiens OX=9606 GN=RPL26 PE=1 SV=1	Master Protein	1280	High	9.41	10	4	4	High	High	High	1.33555e+07	1.68776e+07	1.6363e+07
Q9UN70	Protocadherin gamma-C3 OS=Homo sapiens OX=9606 GN=PCDHGC3 PE=1 SV=1	Master Protein	1802	High	3.344	3	1	1	Peak Found	Peak Found	High	530879	406798	569010
P13797	Plastin-3 OS=Homo sapiens OX=9606 GN=PLS3 PE=1 SV=4	Master Protein	1438	High	226.65	386	27	27	High	High	High	1.06566e+08	1.0464e+08	1.04985e+08
P07686	Beta-hexosaminidase subunit beta OS=Homo sapiens OX=9606 GN=HEXB PE=1 SV=3	Master Protein	1239	High	80.279	138	11	10	High	High	High	4.91524e+07	3.14903e+07	2.41273e+07
P26641	Elongation factor 1-gamma OS=Homo sapiens OX=9606 GN=EEF1G PE=1 SV=3	Master Protein	11	High	79.839	145	14	14	High	High	High	3.08908e+07	3.53947e+07	31481254
P04843	Dolichyl-diphosphooligosaccharide--protein glycosyltransferase subunit 1 OS=Homo sapiens OX=9606 GN=RPN1 PE=1 SV=1	Master Protein	1130	High	3.507	2	2	2	Peak Found	High	Peak Found	1.74032e+06	1.99521e+06	2.10799e+06
P40189	Interleukin-6 receptor subunit beta OS=Homo sapiens OX=9606 GN=IL6ST PE=1 SV=2	Master Protein	306	High	6.024	15	1	1	Peak Found	High	High	256475	634057	606325
P0DP01	Immunoglobulin heavy variable 1-8 OS=Homo sapiens OX=9606 GN=IGHV1-8 PE=3 SV=1	Master Protein	1124	High	18.2	74	2	1	High	High	Peak Found	7.46984e+06	6.79863e+06	7.33672e+06
A0A0C4DH33	Immunoglobulin heavy variable 1-24 OS=Homo sapiens OX=9606 GN=IGHV1-24 PE=3 SV=1	Master Protein	1231	High	22.26	21	2	2	High	High	High	2.7756e+06	1.57899e+06	3.07558e+06
Q15417	Calponin-3 OS=Homo sapiens OX=9606 GN=CNN3 PE=1 SV=1	Master Protein	1385	High	7.356	18	1	1	High	High	High	555869	544485	567812
P43652	Afamin OS=Homo sapiens OX=9606 GN=AFM PE=1 SV=1	Master Protein	1778	High	271.771	663	32	32	High	High	High	1.29806e+09	1.33597e+09	1.03526e+09
Q68DL7	Uncharacterized protein C18orf63 OS=Homo sapiens OX=9606 GN=C18orf63 PE=2 SV=2	Master Protein	1797	High	3.051	20	1	1	High	High	High	4.25183e+06	3.55888e+06	3.20464e+06
P06576	ATP synthase subunit beta, mitochondrial OS=Homo sapiens OX=9606 GN=ATP5F1B PE=1 SV=3	Master Protein	1113	High	104.458	118	11	11	High	High	High	3.12978e+07	2.82035e+07	2.40633e+07
P47914	60S ribosomal protein L29 OS=Homo sapiens OX=9606 GN=RPL29 PE=1 SV=2	Master Protein	1800	High	15.2	18	1	1	High	High	High	2.40821e+06	1.93607e+06	2321502
P01619	Immunoglobulin kappa variable 3-20 OS=Homo sapiens OX=9606 GN=IGKV3-20 PE=1 SV=2	Master Protein	553	High	35.184	184	3	2	High	High	High	3.75593e+08	3.49021e+08	3.68597e+08
Q9Y262	Eukaryotic translation initiation factor 3 subunit L OS=Homo sapiens OX=9606 GN=EIF3L PE=1 SV=1	Master Protein	1105	High	12.027	10	2	2	Peak Found	Peak Found	Peak Found	824256	594735	719891
O00300	Tumor necrosis factor receptor superfamily member 11B OS=Homo sapiens OX=9606 GN=TNFRSF11B PE=1 SV=3	Master Protein	558	High	2.703	2	1	1	Peak Found	Peak Found	Peak Found	1.34817e+06	396869	624341
P47755	F-actin-capping protein subunit alpha-2 OS=Homo sapiens OX=9606 GN=CAPZA2 PE=1 SV=3	Master Protein	402	High	25.561	22	4	3	High	Peak Found	Peak Found	6.89271e+06	6.59684e+06	6.13966e+06
Q9P2E9	Ribosome-binding protein 1 OS=Homo sapiens OX=9606 GN=RRBP1 PE=1 SV=5	Master Protein	1276	High	60.176	102	7	7	High	High	High	9.58365e+06	1.0123e+07	1.05292e+07
P12956	X-ray repair cross-complementing protein 6 OS=Homo sapiens OX=9606 GN=XRCC6 PE=1 SV=2	Master Protein	1095	High	3.506	7	2	2	High	Peak Found	High	5.20056e+06	5.41498e+06	6415239
P62879	Guanine nucleotide-binding protein G(I)/G(S)/G(T) subunit beta-2 OS=Homo sapiens OX=9606 GN=GNB2 PE=1 SV=3	Master Protein	1731	High	30.902	71	5	5	High	High	High	1.02584e+07	1.34333e+07	1.31107e+07
P02655	Apolipoprotein C-II OS=Homo sapiens OX=9606 GN=APOC2 PE=1 SV=1	Master Protein	109	High	19.409	39	3	3	High	High	High	8.89916e+06	1.02936e+07	1.03662e+07
P01019	Angiotensinogen OS=Homo sapiens OX=9606 GN=AGT PE=1 SV=1	Master Protein	1051	High	149.595	255	9	9	High	High	High	1.44745e+08	1.38327e+08	1.30686e+08
P02746	Complement C1q subcomponent subunit B OS=Homo sapiens OX=9606 GN=C1QB PE=1 SV=3	Master Protein	819	High	50.688	109	6	6	High	High	High	3.08e+07	2.91331e+07	3.29411e+07
P02753	Retinol-binding protein 4 OS=Homo sapiens OX=9606 GN=RBP4 PE=1 SV=3	Master Protein	689	High	6.602	13	1	1	High	High	Peak Found	3.55365e+06	3.20819e+06	3.063e+06
P02749	Beta-2-glycoprotein 1 OS=Homo sapiens OX=9606 GN=APOH PE=1 SV=3	Master Protein	1573	High	180.657	394	14	14	High	High	High	3.50943e+08	3.25856e+08	333738119
P01701	Immunoglobulin lambda variable 1-51 OS=Homo sapiens OX=9606 GN=IGLV1-51 PE=1 SV=2	Master Protein	1003	High	4.63	20	2	2	High	High	High	1.87031e+07	1.99352e+07	2.3625e+07
P62266	40S ribosomal protein S23 OS=Homo sapiens OX=9606 GN=RPS23 PE=1 SV=3	Master Protein	992	High	20.886	36	2	2	High	High	High	3.32319e+06	3.0853e+06	3.35111e+06
P10599	Thioredoxin OS=Homo sapiens OX=9606 GN=TXN PE=1 SV=3	Master Protein	1499	High	19.437	29	2	2	High	High	High	9.40156e+06	6.73365e+06	5.65224e+06
P50454	Serpin H1 OS=Homo sapiens OX=9606 GN=SERPINH1 PE=1 SV=2	Master Protein	1577	High	220.29	255	17	17	High	High	High	8.95516e+07	7.56004e+07	7.64644e+07
P01700	Immunoglobulin lambda variable 1-47 OS=Homo sapiens OX=9606 GN=IGLV1-47 PE=1 SV=2	Master Protein	1648	High	22.978	72	2	1	High	High	High	7.82067e+07	7.01253e+07	6.97841e+07
Q13509	Tubulin beta-3 chain OS=Homo sapiens OX=9606 GN=TUBB3 PE=1 SV=2	Master Protein	279	High	183.077	302	14	2	High	High	High	6.56868e+06	7.08103e+06	6.36862e+06
P54725	UV excision repair protein RAD23 homolog A OS=Homo sapiens OX=9606 GN=RAD23A PE=1 SV=1	Master Protein	976	High	4.603	8	2	1	Peak Found	High	Peak Found	7.30708e+06	1.20885e+07	14717410
P34932	Heat shock 70 kDa protein 4 OS=Homo sapiens OX=9606 GN=HSPA4 PE=1 SV=4	Master Protein	862	High	189.605	165	20	20	High	High	High	2.87495e+07	3.52571e+07	3.03089e+07
Q12905	Interleukin enhancer-binding factor 2 OS=Homo sapiens OX=9606 GN=ILF2 PE=1 SV=2	Master Protein	977	High	33.183	45	5	5	High	High	High	7.31514e+06	7.21279e+06	7.92579e+06
P35542	Serum amyloid A-4 protein OS=Homo sapiens OX=9606 GN=SAA4 PE=1 SV=2	Master Protein	1504	High	53.886	127	4	4	High	High	High	8.10343e+07	7.18624e+07	6.52902e+07
P14923	Junction plakoglobin OS=Homo sapiens OX=9606 GN=JUP PE=1 SV=3	Master Protein	988	High	100.734	95	17	17	High	High	High	9.43897e+07	6.78618e+07	6.9038e+07
P19013	Keratin, type II cytoskeletal 4 OS=Homo sapiens OX=9606 GN=KRT4 PE=1 SV=5	Master Protein	1667	High	27.788	119	6	3	High	High	High	3.46101e+06	1.72925e+06	2.60949e+06
Q76M96	Coiled-coil domain-containing protein 80 OS=Homo sapiens OX=9606 GN=CCDC80 PE=1 SV=1	Master Protein	619	High	22.305	30	4	4	High	High	High	8.16487e+06	5.29653e+06	5.38087e+06
A0A0J9YXX1	Immunoglobulin heavy variable 5-10-1 OS=Homo sapiens OX=9606 GN=IGHV5-10-1 PE=3 SV=1	Master Protein	796	High	35.696	84	3	1	High	High	High	1.93198e+07	1.79823e+07	16551695
A0A0A0MT89	Immunoglobulin kappa joining 1 OS=Homo sapiens OX=9606 GN=IGKJ1 PE=4 SV=2	Master Protein	759	High	3.414	18	1	1	High	High	High	1.61552e+07	1.55339e+07	15577131
Q8IUX7	Adipocyte enhancer-binding protein 1 OS=Homo sapiens OX=9606 GN=AEBP1 PE=1 SV=1	Master Protein	611	High	10.329	15	1	1	High	High	High	352093	326695	367312
P30101	Protein disulfide-isomerase A3 OS=Homo sapiens OX=9606 GN=PDIA3 PE=1 SV=4	Master Protein	1044	High	257.703	352	22	22	High	High	High	1.42636e+08	1.31444e+08	1.32115e+08
P40926	Malate dehydrogenase, mitochondrial OS=Homo sapiens OX=9606 GN=MDH2 PE=1 SV=3	Master Protein	672	High	154.69	193	14	14	High	High	High	3.54072e+07	3.84447e+07	3.50321e+07
A0A075B6R2	Immunoglobulin heavy variable 4-4 OS=Homo sapiens OX=9606 GN=IGHV4-4 PE=3 SV=2	Master Protein	1552	High	33.437	86	3	2	High	High	High	2.17301e+07	2.14496e+07	22183673
Q14974	Importin subunit beta-1 OS=Homo sapiens OX=9606 GN=KPNB1 PE=1 SV=2	Master Protein	180	High	119.217	181	16	16	High	High	High	5.84127e+07	5.77671e+07	5.67021e+07
Q16851	UTP--glucose-1-phosphate uridylyltransferase OS=Homo sapiens OX=9606 GN=UGP2 PE=1 SV=5	Master Protein	789	High	52.957	55	7	7	High	High	High	1.22059e+07	7.30983e+06	8.71827e+06
Q07020	60S ribosomal protein L18 OS=Homo sapiens OX=9606 GN=RPL18 PE=1 SV=2	Master Protein	872	High	50.288	52	6	6	High	High	High	2.49415e+08	2.62623e+08	3.04786e+08
Q14204	Cytoplasmic dynein 1 heavy chain 1 OS=Homo sapiens OX=9606 GN=DYNC1H1 PE=1 SV=5	Master Protein	664	High	12.835	20	4	4	High	High	High	4.66538e+07	3.20867e+07	3.35879e+07
Q8IYT4	Katanin p60 ATPase-containing subunit A-like 2 OS=Homo sapiens OX=9606 GN=KATNAL2 PE=1 SV=3	Master Protein	873	High	11.006	30	2	1	High	High	High	4.17064e+06	3.53373e+06	3920319
P02774	Vitamin D-binding protein OS=Homo sapiens OX=9606 GN=GC PE=1 SV=2	Master Protein	1192	High	360.578	1049	30	30	High	High	High	1.18466e+09	1.11509e+09	1.15683e+09
P37802	Transgelin-2 OS=Homo sapiens OX=9606 GN=TAGLN2 PE=1 SV=3	Master Protein	1748	High	64.862	109	10	10	High	High	High	2.48138e+07	1.93315e+07	1.67251e+07
Q14767	Latent-transforming growth factor beta-binding protein 2 OS=Homo sapiens OX=9606 GN=LTBP2 PE=1 SV=3	Master Protein	923	High	274.05	462	29	29	High	High	High	1.2106e+08	1.02887e+08	1.0526e+08
P12268	Inosine-5'-monophosphate dehydrogenase 2 OS=Homo sapiens OX=9606 GN=IMPDH2 PE=1 SV=2	Master Protein	1558	High	15.2	18	1	1	High	High	High	760401	682968	700540
P02787	Serotransferrin OS=Homo sapiens OX=9606 GN=TF PE=1 SV=3	Master Protein	1203	High	940.072	5076	55	55	High	High	High	1.41757e+10	1.40749e+10	1.41234e+10
P09960	Leukotriene A-4 hydrolase OS=Homo sapiens OX=9606 GN=LTA4H PE=1 SV=2	Master Protein	1659	High	51.314	73	9	9	High	High	High	2.93838e+07	4.65912e+07	4.49158e+07
O60568	Multifunctional procollagen lysine hydroxylase and glycosyltransferase LH3 OS=Homo sapiens OX=9606 GN=PLOD3 PE=1 SV=1	Master Protein	1228	High	98.563	132	14	14	High	High	High	2.32407e+07	2.66074e+07	1.61587e+07
A0A0B4J1Y8	Immunoglobulin lambda variable 9-49 OS=Homo sapiens OX=9606 GN=IGLV9-49 PE=1 SV=1	Master Protein	1664	High	11.858	35	3	3	High	High	High	7.30783e+06	7.17539e+06	6.25294e+06
P35900	Keratin, type I cytoskeletal 20 OS=Homo sapiens OX=9606 GN=KRT20 PE=1 SV=1	Master Protein	1756	High	20.704	30	5	2	High	Peak Found	Peak Found	3.74508e+06	4.42053e+06	4.3649e+06
P40227	T-complex protein 1 subunit zeta OS=Homo sapiens OX=9606 GN=CCT6A PE=1 SV=3	Master Protein	1209	High	36.923	58	7	7	High	High	High	9.40206e+06	9.09531e+06	7.77463e+06
P22352	Glutathione peroxidase 3 OS=Homo sapiens OX=9606 GN=GPX3 PE=1 SV=2	Master Protein	917	High	18.355	53	4	4	High	High	High	7.40907e+06	8.79628e+06	5.6867e+06
P80108	Phosphatidylinositol-glycan-specific phospholipase D OS=Homo sapiens OX=9606 GN=GPLD1 PE=1 SV=3	Master Protein	475	High	31.895	54	6	6	High	High	High	1.02297e+07	6.13169e+06	8.45851e+06
P10909	Clusterin OS=Homo sapiens OX=9606 GN=CLU PE=1 SV=1	Master Protein	1670	High	166.444	361	16	16	High	High	High	3.24543e+08	3.15564e+08	2.99119e+08
O95302	Peptidyl-prolyl cis-trans isomerase FKBP9 OS=Homo sapiens OX=9606 GN=FKBP9 PE=1 SV=2	Master Protein	701	High	7.943	10	2	2	Peak Found	Peak Found	Peak Found	1.52716e+07	1.2134e+07	1.14246e+07
A0A075B6K4	Immunoglobulin lambda variable 3-10 OS=Homo sapiens OX=9606 GN=IGLV3-10 PE=3 SV=2	Master Protein	687	High	24.561	68	4	3	High	High	High	4.53533e+07	4.4837e+07	4.30701e+07
Q32P28	Prolyl 3-hydroxylase 1 OS=Homo sapiens OX=9606 GN=P3H1 PE=1 SV=2	Master Protein	1656	High	21.017	31	3	3	High	High	High	3.99555e+06	3.47733e+06	3.71799e+06
P09429	High mobility group protein B1 OS=Homo sapiens OX=9606 GN=HMGB1 PE=1 SV=3	Master Protein	1243	High	10.812	18	2	2	High	High	Peak Found	1.2169e+06	1.34076e+06	1.41339e+06
P0DOX7	Immunoglobulin kappa light chain OS=Homo sapiens OX=9606 PE=1 SV=1	Master Protein	1335	High	225.354	2201	9	2	High	High	High	4.84068e+09	4.81341e+09	4.86409e+09
P11279	Lysosome-associated membrane glycoprotein 1 OS=Homo sapiens OX=9606 GN=LAMP1 PE=1 SV=3	Master Protein	361	High	19.961	67	4	4	High	High	High	1.18305e+07	1.22005e+07	1.13424e+07
Q15631	Translin OS=Homo sapiens OX=9606 GN=TSN PE=1 SV=1	Master Protein	46	High	23.212	43	3	3	High	High	High	1.73329e+06	1.94475e+06	3.18831e+06
P01871	Immunoglobulin heavy constant mu OS=Homo sapiens OX=9606 GN=IGHM PE=1 SV=4	Master Protein	363	High	294.568	1188	20	5	High	High	High	2.44226e+09	2.16352e+09	2.05202e+09
Q14764	Major vault protein OS=Homo sapiens OX=9606 GN=MVP PE=1 SV=4	Master Protein	343	High	8.642	3	1	1	Peak Found	Peak Found	Peak Found	472259	496098	492126
A0A075B6H7	Probable non-functional immunoglobulin kappa variable 3-7 OS=Homo sapiens OX=9606 GN=IGKV3-7 PE=1 SV=1	Master Protein	372	High	7.842	69	2	2	High	High	High	2.27948e+08	2.00082e+08	191967301
P01768	Immunoglobulin heavy variable 3-30 OS=Homo sapiens OX=9606 GN=IGHV3-30 PE=1 SV=2	Master Protein	111	High	35.523	77	4	3	High	High	High	5.18501e+07	5.95317e+07	5.16238e+07
P60842	Eukaryotic initiation factor 4A-I OS=Homo sapiens OX=9606 GN=EIF4A1 PE=1 SV=1	Master Protein	744	High	111.626	181	14	14	High	High	High	2.88714e+07	2.54994e+07	2.15655e+07
P52565	Rho GDP-dissociation inhibitor 1 OS=Homo sapiens OX=9606 GN=ARHGDIA PE=1 SV=3	Master Protein	229	High	42.403	40	4	4	High	High	High	8.29418e+06	8.11565e+06	8.01547e+06
Q13740	CD166 antigen OS=Homo sapiens OX=9606 GN=ALCAM PE=1 SV=2	Master Protein	388	High	90.893	119	11	11	High	High	High	2.15401e+08	2.08891e+08	2.32647e+08
P02790	Hemopexin OS=Homo sapiens OX=9606 GN=HPX PE=1 SV=2	Master Protein	1595	High	330.235	1803	26	26	High	High	High	2.47664e+09	2.32092e+09	2.3309e+09
A0A0B4J1V0	Immunoglobulin heavy variable 3-15 OS=Homo sapiens OX=9606 GN=IGHV3-15 PE=3 SV=1	Master Protein	391	High	25.247	89	3	2	High	High	High	1.24853e+07	8.5273e+06	8605540
Q9H4A4	Aminopeptidase B OS=Homo sapiens OX=9606 GN=RNPEP PE=1 SV=2	Master Protein	1347	High	48.602	44	9	9	High	High	High	2.51186e+07	2.19081e+07	22389292
O00764	Pyridoxal kinase OS=Homo sapiens OX=9606 GN=PDXK PE=1 SV=1	Master Protein	1806	High	13.804	24	3	3	High	High	High	5.39599e+06	3.97151e+06	5.36109e+06
Q92616	eIF-2-alpha kinase activator GCN1 OS=Homo sapiens OX=9606 GN=GCN1 PE=1 SV=6	Master Protein	742	High	2.842	5	1	1	Peak Found	Peak Found	High	152070	98458.4	107787
Q03135	Caveolin-1 OS=Homo sapiens OX=9606 GN=CAV1 PE=1 SV=4	Master Protein	1641	High	16.321	14	3	3	High	High	High	1.22358e+07	3.61455e+07	3.17895e+07
P06312	Immunoglobulin kappa variable 4-1 OS=Homo sapiens OX=9606 GN=IGKV4-1 PE=1 SV=1	Master Protein	1642	High	41.269	119	3	3	High	High	High	1.69727e+08	1.54046e+08	1.49564e+08
P31948	Stress-induced-phosphoprotein 1 OS=Homo sapiens OX=9606 GN=STIP1 PE=1 SV=1	Master Protein	1273	High	68.131	85	12	12	High	High	High	3.59163e+07	2.21112e+07	2.15864e+07
Q86UD1	Out at first protein homolog OS=Homo sapiens OX=9606 GN=OAF PE=2 SV=1	Master Protein	728	High	22.428	35	3	3	High	High	High	3.85068e+07	3.45915e+07	3.84413e+07
P13639	Elongation factor 2 OS=Homo sapiens OX=9606 GN=EEF2 PE=1 SV=4	Master Protein	1263	High	348.447	581	37	37	High	High	High	1.74371e+08	1.52941e+08	1.58871e+08
P01709	Immunoglobulin lambda variable 2-8 OS=Homo sapiens OX=9606 GN=IGLV2-8 PE=1 SV=2	Master Protein	1585	High	6.549	44	1	1	High	High	High	2.31598e+07	2.12755e+07	20518240
P06681	Complement C2 OS=Homo sapiens OX=9606 GN=C2 PE=1 SV=2	Master Protein	856	High	151.561	220	17	17	High	High	High	5.12787e+07	5.72431e+07	4.44176e+07
P01859	Immunoglobulin heavy constant gamma 2 OS=Homo sapiens OX=9606 GN=IGHG2 PE=1 SV=2	Master Protein	431	High	324.389	3657	17	9	High	High	High	5.56155e+09	5.5657e+09	5.45044e+09
O00159	Unconventional myosin-Ic OS=Homo sapiens OX=9606 GN=MYO1C PE=1 SV=4	Master Protein	94	High	8.884	14	2	2	High	Peak Found	High	441175	2.42632e+06	2.53923e+06
Q53FA7	Quinone oxidoreductase PIG3 OS=Homo sapiens OX=9606 GN=TP53I3 PE=1 SV=2	Master Protein	1549	High	6.611	7	2	2	Peak Found	High	High	1.06718e+06	2.73743e+06	1.63663e+06
P29622	Kallistatin OS=Homo sapiens OX=9606 GN=SERPINA4 PE=1 SV=3	Master Protein	1580	High	140.201	178	16	16	High	High	High	4.34687e+07	4.30825e+07	4.77542e+07
Q13347	Eukaryotic translation initiation factor 3 subunit I OS=Homo sapiens OX=9606 GN=EIF3I PE=1 SV=1	Master Protein	130	High	19.253	15	3	3	High	High	High	3.99571e+06	3.49763e+06	3.4798e+06
P12955	Xaa-Pro dipeptidase OS=Homo sapiens OX=9606 GN=PEPD PE=1 SV=3	Master Protein	705	High	48.844	95	7	7	High	High	High	1.842e+07	1.54817e+07	1.51996e+07
P78417	Glutathione S-transferase omega-1 OS=Homo sapiens OX=9606 GN=GSTO1 PE=1 SV=2	Master Protein	60	High	81.375	177	10	10	High	High	High	6.24902e+07	5.67184e+07	5.49887e+07
P05543	Thyroxine-binding globulin OS=Homo sapiens OX=9606 GN=SERPINA7 PE=1 SV=2	Master Protein	669	High	94.85	173	14	14	High	High	High	5.32304e+07	4.81606e+07	4.34407e+07
P05067	Amyloid-beta precursor protein OS=Homo sapiens OX=9606 GN=APP PE=1 SV=3	Master Protein	1685	High	160.613	236	14	13	High	High	High	5.40377e+07	4.72862e+07	4.7399e+07
P05121	Plasminogen activator inhibitor 1 OS=Homo sapiens OX=9606 GN=SERPINE1 PE=1 SV=1	Master Protein	84	High	348.487	1000	20	20	High	High	High	9.35657e+08	8.66763e+08	8.79298e+08
P04433	Immunoglobulin kappa variable 3-11 OS=Homo sapiens OX=9606 GN=IGKV3-11 PE=1 SV=1	Master Protein	1135	High	36.617	92	3	3	High	High	High	1.63518e+08	1.62254e+08	159994370
P05154	Plasma serine protease inhibitor OS=Homo sapiens OX=9606 GN=SERPINA5 PE=1 SV=3	Master Protein	1133	High	17.439	24	3	3	High	High	High	1.73667e+06	3.98292e+06	1.62999e+06
Q14766	Latent-transforming growth factor beta-binding protein 1 OS=Homo sapiens OX=9606 GN=LTBP1 PE=1 SV=4	Master Protein	979	High	421.642	573	36	35	High	High	High	1.71515e+08	1.55684e+08	1.57582e+08
P38646	Stress-70 protein, mitochondrial OS=Homo sapiens OX=9606 GN=HSPA9 PE=1 SV=2	Master Protein	1446	High	90.938	82	12	12	High	High	High	2.75218e+07	2.64315e+07	2.3941e+07
Q15436	Protein transport protein Sec23A OS=Homo sapiens OX=9606 GN=SEC23A PE=1 SV=2	Master Protein	981	High	18.072	23	3	3	High	High	High	4.29657e+06	4.20097e+06	4.92804e+06
P01876	Immunoglobulin heavy constant alpha 1 OS=Homo sapiens OX=9606 GN=IGHA1 PE=1 SV=2	Master Protein	281	High	264.715	1493	15	10	High	High	High	5.05769e+09	4.5154e+09	4.67638e+09
O75083	WD repeat-containing protein 1 OS=Homo sapiens OX=9606 GN=WDR1 PE=1 SV=4	Master Protein	1502	High	194.987	289	19	19	High	High	High	7.37763e+07	6.54425e+07	65839459
Q8NGA1	Olfactory receptor 1M1 OS=Homo sapiens OX=9606 GN=OR1M1 PE=2 SV=1	Master Protein	26	High	3.334	18	1	1	High	High	High	2.86444e+06	4.20321e+06	4.15713e+06
P13693	Translationally-controlled tumor protein OS=Homo sapiens OX=9606 GN=TPT1 PE=1 SV=1	Master Protein	1114	High	30.455	17	3	3	High	High	High	1.07243e+07	8.04231e+06	8.77421e+06
P25705	ATP synthase subunit alpha, mitochondrial OS=Homo sapiens OX=9606 GN=ATP5F1A PE=1 SV=1	Master Protein	1109	High	5.787	5	2	2	Peak Found	Peak Found	High	2.85211e+06	3.15421e+06	2.91733e+06
P09493	Tropomyosin alpha-1 chain OS=Homo sapiens OX=9606 GN=TPM1 PE=1 SV=2	Master Protein	1094	High	128.327	191	11	4	High	High	High	2.42595e+09	2.66849e+09	2.63275e+09
P22626	Heterogeneous nuclear ribonucleoproteins A2/B1 OS=Homo sapiens OX=9606 GN=HNRNPA2B1 PE=1 SV=2	Master Protein	1006	High	8.554	6	2	2	Peak Found	High	Peak Found	2.35029e+06	2.01347e+06	1.77783e+06
P0DOX5	Immunoglobulin gamma-1 heavy chain OS=Homo sapiens OX=9606 PE=1 SV=2	Master Protein	1008	High	459.915	5813	21	11	High	High	High	2.13605e+10	1.94255e+10	1.91955e+10
P25398	40S ribosomal protein S12 OS=Homo sapiens OX=9606 GN=RPS12 PE=1 SV=3	Master Protein	1490	High	12.469	7	2	2	Peak Found	Peak Found	Peak Found	2.27418e+06	2.48534e+06	2.87739e+06
P00747	Plasminogen OS=Homo sapiens OX=9606 GN=PLG PE=1 SV=2	Master Protein	1010	High	435.719	891	37	37	High	High	High	4.49229e+08	4.2143e+08	4.42437e+08
P15144	Aminopeptidase N OS=Homo sapiens OX=9606 GN=ANPEP PE=1 SV=4	Master Protein	1458	High	150.727	208	18	18	High	High	High	5.89946e+07	3.77298e+07	4.32474e+07
Q8IZP2	Putative protein FAM10A4 OS=Homo sapiens OX=9606 GN=ST13P4 PE=5 SV=1	Master Protein	294	High	25.181	31	3	3	High	High	High	3.86121e+06	1.81005e+06	2620907
P01861	Immunoglobulin heavy constant gamma 4 OS=Homo sapiens OX=9606 GN=IGHG4 PE=1 SV=1	Master Protein	170	High	251.373	2515	13	6	High	High	High	1.0724e+09	1.03098e+09	9.99325e+08
P08779	Keratin, type I cytoskeletal 16 OS=Homo sapiens OX=9606 GN=KRT16 PE=1 SV=4	Master Protein	1704	High	283.162	742	27	12	High	Peak Found	High	7.09988e+07	6.78904e+06	1.35823e+07
Q03154	Aminoacylase-1 OS=Homo sapiens OX=9606 GN=ACY1 PE=1 SV=1	Master Protein	282	High	9.043	10	1	1	High	High	Peak Found	1.53271e+07	1.68357e+07	16515823
P04792	Heat shock protein beta-1 OS=Homo sapiens OX=9606 GN=HSPB1 PE=1 SV=2	Master Protein	286	High	51.915	71	7	7	High	High	High	2.13348e+07	1.93187e+07	1.85603e+07
P43487	Ran-specific GTPase-activating protein OS=Homo sapiens OX=9606 GN=RANBP1 PE=1 SV=1	Master Protein	163	High	13.595	28	3	3	High	High	High	2.72908e+06	3.4229e+06	3372241
P05556	Integrin beta-1 OS=Homo sapiens OX=9606 GN=ITGB1 PE=1 SV=2	Master Protein	1699	High	79.303	171	12	12	High	High	High	5.49359e+07	5.3142e+07	4.93459e+07
P08123	Collagen alpha-2(I) chain OS=Homo sapiens OX=9606 GN=COL1A2 PE=1 SV=7	Master Protein	1148	High	1028.87	2942	65	65	High	High	High	3.04237e+09	2.7949e+09	2.79729e+09
P23246	Splicing factor, proline- and glutamine-rich OS=Homo sapiens OX=9606 GN=SFPQ PE=1 SV=2	Master Protein	1073	High	11.089	15	1	1	High	Peak Found	High	1.86564e+06	1.19048e+06	1.31412e+06
P18077	60S ribosomal protein L35a OS=Homo sapiens OX=9606 GN=RPL35A PE=1 SV=2	Master Protein	520	High	2.786	6	1	1	Peak Found	Peak Found	High	565257	1.11245e+06	1.12173e+06
P49767	Vascular endothelial growth factor C OS=Homo sapiens OX=9606 GN=VEGFC PE=1 SV=1	Master Protein	273	High	9.546	15	1	1	High	High	Peak Found	2.29332e+06	1.9705e+06	2.39026e+06
P54578	Ubiquitin carboxyl-terminal hydrolase 14 OS=Homo sapiens OX=9606 GN=USP14 PE=1 SV=3	Master Protein	62	High	3.29	2	2	2	Peak Found	High	High	1.04175e+06	2.45997e+06	2746925
P48740	Mannan-binding lectin serine protease 1 OS=Homo sapiens OX=9606 GN=MASP1 PE=1 SV=3	Master Protein	64	High	8.049	9	1	1	High	High	High	3.21086e+06		2.44107e+06
P80723	Brain acid soluble protein 1 OS=Homo sapiens OX=9606 GN=BASP1 PE=1 SV=2	Master Protein	968	High	124.924	211	9	9	High	High	High	2.51991e+07	2.61209e+07	2.6804e+07
A0A0B4J2D9	Immunoglobulin kappa variable 1D-13 OS=Homo sapiens OX=9606 GN=IGKV1D-13 PE=3 SV=1	Master Protein	66	High	15.2	18	1	1	High	High	High	4.20274e+06	4.19916e+06	4099645
Q96D15	Reticulocalbin-3 OS=Homo sapiens OX=9606 GN=RCN3 PE=1 SV=1	Master Protein	235	High	93.78	94	8	8	High	High	High	1.38529e+08	1.48727e+08	1.46288e+08
P61163	Alpha-centractin OS=Homo sapiens OX=9606 GN=ACTR1A PE=1 SV=1	Master Protein	606	High	20.539	13	2	2	Peak Found	Peak Found	High	1.74479e+06	1.62878e+06	3262808
Q9ULV4	Coronin-1C OS=Homo sapiens OX=9606 GN=CORO1C PE=1 SV=1	Master Protein	714	High	60.39	82	7	7	High	High	High	1.41486e+07	1.34674e+07	1.50565e+07
P04632	Calpain small subunit 1 OS=Homo sapiens OX=9606 GN=CAPNS1 PE=1 SV=1	Master Protein	7	High	39.094	62	6	6	High	High	High	1.20916e+07	1.21055e+07	9.75641e+06
P01011	Alpha-1-antichymotrypsin OS=Homo sapiens OX=9606 GN=SERPINA3 PE=1 SV=2	Master Protein	1459	High	331.393	796	21	21	High	High	High	1.12686e+09	1.18486e+09	1.20235e+09
Q04917	14-3-3 protein eta OS=Homo sapiens OX=9606 GN=YWHAH PE=1 SV=4	Master Protein	566	High	65.512	268	9	6	High	High	High	1.66767e+07	1.19125e+07	1.22399e+07
P04217	Alpha-1B-glycoprotein OS=Homo sapiens OX=9606 GN=A1BG PE=1 SV=4	Master Protein	726	High	248.702	671	16	16	High	High	High	6.60853e+08	6.15066e+08	603051271
P08133	Annexin A6 OS=Homo sapiens OX=9606 GN=ANXA6 PE=1 SV=3	Master Protein	56	High	257.208	462	33	33	High	High	High	7.31354e+07	7.87032e+07	8.16734e+07
P02747	Complement C1q subcomponent subunit C OS=Homo sapiens OX=9606 GN=C1QC PE=1 SV=3	Master Protein	88	High	56.277	84	5	5	High	High	High	3.12022e+07	2.47403e+07	2.56798e+07
O00410	Importin-5 OS=Homo sapiens OX=9606 GN=IPO5 PE=1 SV=4	Master Protein	1813	High	39.328	48	8	8	High	High	High	1.08559e+07	9.34617e+06	8.34047e+06
P31150	Rab GDP dissociation inhibitor alpha OS=Homo sapiens OX=9606 GN=GDI1 PE=1 SV=2	Master Protein	394	High	70.038	119	10	6	High	High	High	7.53162e+06	8.40036e+06	9.8287e+06
P35579	Myosin-9 OS=Homo sapiens OX=9606 GN=MYH9 PE=1 SV=4	Master Protein	1174	High	821.964	1090	81	69	High	High	High	3.44629e+08	3.17174e+08	3.16013e+08
P13473	Lysosome-associated membrane glycoprotein 2 OS=Homo sapiens OX=9606 GN=LAMP2 PE=1 SV=2	Master Protein	33	High	24.452	51	3	3	High	High	High	8.77331e+06	8.28614e+06	8.71726e+06
P01743	Immunoglobulin heavy variable 1-46 OS=Homo sapiens OX=9606 GN=IGHV1-46 PE=1 SV=2	Master Protein	1089	High	26.992	86	2	1	High	High	High	5.2617e+06	4.57504e+06	4344093
O15145	Actin-related protein 2/3 complex subunit 3 OS=Homo sapiens OX=9606 GN=ARPC3 PE=1 SV=3	Master Protein	277	High	43.742	72	6	6	High	High	High	2.27866e+07	1.76141e+07	16464005
P27797	Calreticulin OS=Homo sapiens OX=9606 GN=CALR PE=1 SV=1	Master Protein	1766	High	246.069	352	17	17	High	High	High	2.21734e+08	2.00705e+08	2.1211e+08
P07384	Calpain-1 catalytic subunit OS=Homo sapiens OX=9606 GN=CAPN1 PE=1 SV=1	Master Protein	1671	High	50.597	60	6	6	High	High	High	1.71118e+07	2.17475e+07	2.26586e+07
P61224	Ras-related protein Rap-1b OS=Homo sapiens OX=9606 GN=RAP1B PE=1 SV=1	Master Protein	727	High	14.197	22	3	3	High	High	High	3.95613e+06	4.05402e+06	3.45218e+06
P29401	Transketolase OS=Homo sapiens OX=9606 GN=TKT PE=1 SV=3	Master Protein	686	High	249.702	403	22	22	High	High	High	1.44342e+08	1.28405e+08	1.31843e+08
P31153	S-adenosylmethionine synthase isoform type-2 OS=Homo sapiens OX=9606 GN=MAT2A PE=1 SV=1	Master Protein	719	High	27.688	45	5	5	High	High	High	8.10978e+06	7.16886e+06	6.81541e+06
P61313	60S ribosomal protein L15 OS=Homo sapiens OX=9606 GN=RPL15 PE=1 SV=2	Master Protein	1394	High	3.207	6	1	1	High	Peak Found	Peak Found	450972	393285	467644
A0A0C4DH31	Immunoglobulin heavy variable 1-18 OS=Homo sapiens OX=9606 GN=IGHV1-18 PE=3 SV=1	Master Protein	1808	High	27.024	50	2	1	High	High	High	5.46729e+06	5.00887e+06	5.48261e+06
P14314	Glucosidase 2 subunit beta OS=Homo sapiens OX=9606 GN=PRKCSH PE=1 SV=2	Master Protein	1673	High	99.439	199	10	10	High	High	High	4.23482e+07	4.36748e+07	5.12606e+07
P05155	Plasma protease C1 inhibitor OS=Homo sapiens OX=9606 GN=SERPING1 PE=1 SV=2	Master Protein	1309	High	208.366	655	15	15	High	High	High	5.68552e+08	5.08112e+08	5.23901e+08
P19827	Inter-alpha-trypsin inhibitor heavy chain H1 OS=Homo sapiens OX=9606 GN=ITIH1 PE=1 SV=3	Master Protein	1405	High	341.483	539	21	21	High	High	High	2.68063e+08	2.30356e+08	2.63121e+08
P25787	Proteasome subunit alpha type-2 OS=Homo sapiens OX=9606 GN=PSMA2 PE=1 SV=2	Master Protein	326	High	78.086	88	7	7	High	High	High	1.41421e+07	1.36343e+07	1.40493e+07
P48637	Glutathione synthetase OS=Homo sapiens OX=9606 GN=GSS PE=1 SV=1	Master Protein	1339	High	17.331	30	4	4	High	High	High	4.69852e+06	4.77317e+06	3.65745e+06
Q14315	Filamin-C OS=Homo sapiens OX=9606 GN=FLNC PE=1 SV=3	Master Protein	1752	High	675.37	982	66	53	High	High	High	2.54006e+08	2.19079e+08	2.3042e+08
P07225	Vitamin K-dependent protein S OS=Homo sapiens OX=9606 GN=PROS1 PE=1 SV=1	Master Protein	321	High	105.618	179	12	12	High	High	High	9.15428e+07	8.49657e+07	8.83076e+07
P60981	Destrin OS=Homo sapiens OX=9606 GN=DSTN PE=1 SV=3	Master Protein	1728	High	4.813	2	1	1	Peak Found	High	Peak Found	6.4904e+06	1.12364e+07	10880339
P49327	Fatty acid synthase OS=Homo sapiens OX=9606 GN=FASN PE=1 SV=3	Master Protein	301	High	30.193	42	5	5	High	High	High	2.45692e+07	2.33205e+07	1.97739e+07
Q8N6G6	ADAMTS-like protein 1 OS=Homo sapiens OX=9606 GN=ADAMTSL1 PE=1 SV=4	Master Protein	1694	High	11.696	23	3	3	High	High	High	2.155e+06	3.29966e+06	4.50071e+06
Q9UNW1	Multiple inositol polyphosphate phosphatase 1 OS=Homo sapiens OX=9606 GN=MINPP1 PE=1 SV=1	Master Protein	1816	High	11.21	9	1	1	High	Peak Found	Peak Found	802968	685865	605286
P01705	Immunoglobulin lambda variable 2-23 OS=Homo sapiens OX=9606 GN=IGLV2-23 PE=1 SV=2	Master Protein	1705	High	3.049	18	1	1	High	High	High	2.47964e+06	2.68383e+06	2.88561e+06
Q6NZI2	Caveolae-associated protein 1 OS=Homo sapiens OX=9606 GN=CAVIN1 PE=1 SV=1	Master Protein	1696	High	23.094	51	3	3	High	High	High	8.35653e+06	8.66611e+06	8.35736e+06
P62750	60S ribosomal protein L23a OS=Homo sapiens OX=9606 GN=RPL23A PE=1 SV=1	Master Protein	1470	High	5.808	17	1	1	High	High	High	1.71094e+06	1.77287e+06	1.9369e+06
P14324	Farnesyl pyrophosphate synthase OS=Homo sapiens OX=9606 GN=FDPS PE=1 SV=4	Master Protein	1686	High	8.481	8	2	2	Peak Found	Peak Found	High	3.35234e+06	3.07269e+06	4.26922e+06
P25789	Proteasome subunit alpha type-4 OS=Homo sapiens OX=9606 GN=PSMA4 PE=1 SV=1	Master Protein	1817	High	46.108	87	7	7	High	High	High	3.33175e+07	3.19133e+07	3.18127e+07
P04216	Thy-1 membrane glycoprotein OS=Homo sapiens OX=9606 GN=THY1 PE=1 SV=2	Master Protein	1465	High	44.714	40	4	4	High	High	High	6.74799e+07	8.23836e+07	7.16496e+07
Q9Y4K0	Lysyl oxidase homolog 2 OS=Homo sapiens OX=9606 GN=LOXL2 PE=1 SV=1	Master Protein	1418	High	194.258	325	21	21	High	High	High	1.53463e+08	1.54695e+08	1.55525e+08
O43866	CD5 antigen-like OS=Homo sapiens OX=9606 GN=CD5L PE=1 SV=1	Master Protein	1719	High	123.14	188	12	12	High	High	High	6.34537e+07	6.25322e+07	6.49125e+07
Q9UHD8	Septin-9 OS=Homo sapiens OX=9606 GN=SEPTIN9 PE=1 SV=2	Master Protein	1602	High	8.915	21	2	2	High	High	High	2.75285e+06	3.22255e+06	2.81411e+06
P13591	Neural cell adhesion molecule 1 OS=Homo sapiens OX=9606 GN=NCAM1 PE=1 SV=3	Master Protein	1727	High	6.995	16	2	2	Peak Found	High	High	836741	853766	924735
Q9NZV1	Cysteine-rich motor neuron 1 protein OS=Homo sapiens OX=9606 GN=CRIM1 PE=1 SV=1	Master Protein	68	High	23.302	27	4	4	High	High	High	4.56341e+06	3.74348e+06	3.839e+06
Q08554	Desmocollin-1 OS=Homo sapiens OX=9606 GN=DSC1 PE=1 SV=2	Master Protein	1725	High	18.972	21	2	2	High	High	High	6.62913e+06	4.08171e+06	2.65171e+06
O60888	Protein CutA OS=Homo sapiens OX=9606 GN=CUTA PE=1 SV=2	Master Protein	1501	High	4.745	3	1	1	High	Peak Found	Peak Found	1.40259e+06	910182	1.14502e+06
O15144	Actin-related protein 2/3 complex subunit 2 OS=Homo sapiens OX=9606 GN=ARPC2 PE=1 SV=1	Master Protein	1759	High	67.384	146	10	10	High	High	High	3.90388e+07	3.91452e+07	3.80858e+07
Q92598	Heat shock protein 105 kDa OS=Homo sapiens OX=9606 GN=HSPH1 PE=1 SV=1	Master Protein	1491	High	37.162	48	4	4	High	High	High	5.56117e+06	1.01822e+07	1.04921e+07
P08621	U1 small nuclear ribonucleoprotein 70 kDa OS=Homo sapiens OX=9606 GN=SNRNP70 PE=1 SV=2	Master Protein	85	High	5.1	10	1	1	High	Peak Found	High	889074	660834	835213
Q9UNN8	Endothelial protein C receptor OS=Homo sapiens OX=9606 GN=PROCR PE=1 SV=1	Master Protein	18	High	43.374	67	4	4	High	High	High	2.70471e+07	2.22009e+07	2.07104e+07
P54727	UV excision repair protein RAD23 homolog B OS=Homo sapiens OX=9606 GN=RAD23B PE=1 SV=1	Master Protein	1723	High	21.114	15	5	4	High	Peak Found	High	5.25051e+06	3.66207e+06	2.59621e+06
P35858	Insulin-like growth factor-binding protein complex acid labile subunit OS=Homo sapiens OX=9606 GN=IGFALS PE=1 SV=1	Master Protein	1530	High	169.782	268	19	19	High	High	High	4.91469e+07	4.17592e+07	4.48187e+07
Q15848	Adiponectin OS=Homo sapiens OX=9606 GN=ADIPOQ PE=1 SV=1	Master Protein	1508	High	24.405	21	1	1	High	High	High	1.01291e+06	3.07479e+06	2.81378e+06
P22792	Carboxypeptidase N subunit 2 OS=Homo sapiens OX=9606 GN=CPN2 PE=1 SV=3	Master Protein	91	High	97.332	139	11	11	High	High	High	3.01548e+07	2.90688e+07	2.81019e+07
Q13867	Bleomycin hydrolase OS=Homo sapiens OX=9606 GN=BLMH PE=1 SV=1	Master Protein	1384	High	27.666	17	3	3	High	Peak Found	High	4.38095e+06	995416	2.00948e+06
P32119	Peroxiredoxin-2 OS=Homo sapiens OX=9606 GN=PRDX2 PE=1 SV=5	Master Protein	1706	High	48.801	65	5	4	High	High	High	1.07267e+07	1.28804e+07	8.21938e+06
Q15008	26S proteasome non-ATPase regulatory subunit 6 OS=Homo sapiens OX=9606 GN=PSMD6 PE=1 SV=1	Master Protein	1587	High	6.309	14	1	1	High	High	Peak Found	978469	530434	581951
Q9NZL9	Methionine adenosyltransferase 2 subunit beta OS=Homo sapiens OX=9606 GN=MAT2B PE=1 SV=1	Master Protein	1735	High	21.244	18	2	2	Peak Found	High	High	1.39035e+06	2.09119e+06	1.89651e+06
Q13162	Peroxiredoxin-4 OS=Homo sapiens OX=9606 GN=PRDX4 PE=1 SV=1	Master Protein	1091	High	52.768	106	7	6	High	High	High	2.05519e+07	1.80159e+07	14454250
P04083	Annexin A1 OS=Homo sapiens OX=9606 GN=ANXA1 PE=1 SV=2	Master Protein	1321	High	125.392	159	14	14	High	High	High	3.21617e+07	3.27948e+07	2.58685e+07
P01042	Kininogen-1 OS=Homo sapiens OX=9606 GN=KNG1 PE=1 SV=2	Master Protein	1197	High	246.859	654	23	23	High	High	High	6.3769e+08	6.36892e+08	6.18894e+08
Q00796	Sorbitol dehydrogenase OS=Homo sapiens OX=9606 GN=SORD PE=1 SV=4	Master Protein	1186	High	13.983	27	2	2	High	High	High	2.71292e+06	3.50534e+06	2932938
P18827	Syndecan-1 OS=Homo sapiens OX=9606 GN=SDC1 PE=1 SV=3	Master Protein	617	High	15.2	15	1	1	High	High	High	2.06054e+06	2.01169e+06	2.19435e+06
P78371	T-complex protein 1 subunit beta OS=Homo sapiens OX=9606 GN=CCT2 PE=1 SV=4	Master Protein	1176	High	42.369	61	6	6	High	High	High	9.3529e+06	8.21839e+06	8.20586e+06
P26022	Pentraxin-related protein PTX3 OS=Homo sapiens OX=9606 GN=PTX3 PE=1 SV=3	Master Protein	452	High	256.21	949	15	15	High	High	High	6.44292e+08	6.50084e+08	6.14947e+08
P14550	Aldo-keto reductase family 1 member A1 OS=Homo sapiens OX=9606 GN=AKR1A1 PE=1 SV=3	Master Protein	645	High	11.074	4	2	2	High	Peak Found	Peak Found	1.35717e+07	1.19164e+07	1.38611e+07
P78539	Sushi repeat-containing protein SRPX OS=Homo sapiens OX=9606 GN=SRPX PE=1 SV=1	Master Protein	146	High	16.32	26	4	4	High	Peak Found	High	4.55366e+06	4.41069e+06	3.9655e+06
Q9BR76	Coronin-1B OS=Homo sapiens OX=9606 GN=CORO1B PE=1 SV=1	Master Protein	1030	High	5.548	8	2	2	Peak Found	High	High	2.37226e+06	1.69274e+06	1.89275e+06
P16070	CD44 antigen OS=Homo sapiens OX=9606 GN=CD44 PE=1 SV=3	Master Protein	1150	High	35.638	142	6	6	High	High	High	1.28397e+08	1.03634e+08	1.1204e+08
O43707	Alpha-actinin-4 OS=Homo sapiens OX=9606 GN=ACTN4 PE=1 SV=2	Master Protein	1234	High	756.971	1313	51	33	High	High	High	2.36999e+08	2.25103e+08	2.30115e+08
P00738	Haptoglobin OS=Homo sapiens OX=9606 GN=HP PE=1 SV=1	Master Protein	464	High	386.168	2611	28	14	High	High	High	7.56719e+09	7.21099e+09	6.92727e+09
P54709	Sodium/potassium-transporting ATPase subunit beta-3 OS=Homo sapiens OX=9606 GN=ATP1B3 PE=1 SV=1	Master Protein	623	High	6.966	7	2	2	Peak Found	High	High	1.60396e+06	1.53774e+06	1.57229e+06
P13667	Protein disulfide-isomerase A4 OS=Homo sapiens OX=9606 GN=PDIA4 PE=1 SV=2	Master Protein	150	High	260.359	420	26	26	High	High	High	1.16678e+08	1.03434e+08	9.63252e+07
O95817	BAG family molecular chaperone regulator 3 OS=Homo sapiens OX=9606 GN=BAG3 PE=1 SV=3	Master Protein	1136	High	9.545	33	2	2	High	High	High	179090	163475	193265
P43034	Platelet-activating factor acetylhydrolase IB subunit beta OS=Homo sapiens OX=9606 GN=PAFAH1B1 PE=1 SV=2	Master Protein	487	High	25.783	13	4	4	Peak Found	High	Peak Found	2.84714e+06	3.8811e+06	2.13587e+06
Q01650	Large neutral amino acids transporter small subunit 1 OS=Homo sapiens OX=9606 GN=SLC7A5 PE=1 SV=2	Master Protein	627	High	14.95	18	2	2	High	High	High	660446	2.12172e+06	606182
Q07021	Complement component 1 Q subcomponent-binding protein, mitochondrial OS=Homo sapiens OX=9606 GN=C1QBP PE=1 SV=1	Master Protein	1069	High	62.011	50	5	5	High	High	High	6.40867e+06	5.31866e+06	6.29587e+06
Q13813	Spectrin alpha chain, non-erythrocytic 1 OS=Homo sapiens OX=9606 GN=SPTAN1 PE=1 SV=3	Master Protein	918	High	550.828	781	62	62	High	High	High	1.61537e+08	1.68596e+08	174492483
P11766	Alcohol dehydrogenase class-3 OS=Homo sapiens OX=9606 GN=ADH5 PE=1 SV=4	Master Protein	493	High	36.523	49	6	6	High	High	High	9.30775e+06	8.40704e+06	7816558
A0A0G2JS06	Immunoglobulin lambda variable 5-39 OS=Homo sapiens OX=9606 GN=IGLV5-39 PE=3 SV=1	Master Protein	352	High	3.117	5	1	1	Peak Found	Peak Found	High	3.06552e+07	2.34587e+07	15725011
P53396	ATP-citrate synthase OS=Homo sapiens OX=9606 GN=ACLY PE=1 SV=3	Master Protein	1081	High	73.157	72	13	13	High	High	High	1.88014e+07	1.47483e+07	1.68919e+07
P11717	Cation-independent mannose-6-phosphate receptor OS=Homo sapiens OX=9606 GN=IGF2R PE=1 SV=3	Master Protein	962	High	5.627	6	2	2	Peak Found	Peak Found	High	1.68297e+06	1.26105e+06	1.56565e+06
A0A075B6R9	Probable non-functional immunoglobulin kappa variable 2D-24 OS=Homo sapiens OX=9606 GN=IGKV2D-24 PE=1 SV=1	Master Protein	429	High	17.325	106	2	2	High	High	High	7.59127e+07	7.59844e+07	77747312
P67936	Tropomyosin alpha-4 chain OS=Homo sapiens OX=9606 GN=TPM4 PE=1 SV=3	Master Protein	931	High	174.046	390	17	9	High	High	High	3.08379e+08	2.815e+08	2.80889e+08
Q4KWH8	1-phosphatidylinositol 4,5-bisphosphate phosphodiesterase eta-1 OS=Homo sapiens OX=9606 GN=PLCH1 PE=1 SV=1	Master Protein	1247	High	3.138	18	1	1	High	High	High	1.69112e+06	1.62955e+06	1.75259e+06
P02545	Prelamin-A/C OS=Homo sapiens OX=9606 GN=LMNA PE=1 SV=1	Master Protein	958	High	250.516	412	30	29	High	High	High	1.52406e+08	1.40547e+08	1.42799e+08
P30050	60S ribosomal protein L12 OS=Homo sapiens OX=9606 GN=RPL12 PE=1 SV=1	Master Protein	110	High	50.063	44	4	4	High	High	High	8.96701e+06	8.78879e+06	9.25139e+06
P23381	Tryptophan--tRNA ligase, cytoplasmic OS=Homo sapiens OX=9606 GN=WARS1 PE=1 SV=2	Master Protein	246	High	37.604	38	4	4	High	High	High	4.0214e+06	4.29563e+06	4.43695e+06
P23528	Cofilin-1 OS=Homo sapiens OX=9606 GN=CFL1 PE=1 SV=3	Master Protein	753	High	88.387	114	8	8	High	High	High	3.76057e+07	4.20839e+07	3.67525e+07
Q13492	Phosphatidylinositol-binding clathrin assembly protein OS=Homo sapiens OX=9606 GN=PICALM PE=1 SV=2	Master Protein	1295	High	6.911	9	1	1	Peak Found	High	High	326313		311925
Q9Y266	Nuclear migration protein nudC OS=Homo sapiens OX=9606 GN=NUDC PE=1 SV=1	Master Protein	559	High	18.353	18	3	3	High	High	High	2.394e+06	2.49736e+06	997865
A0A0B4J1U3	Immunoglobulin lambda variable 1-36 OS=Homo sapiens OX=9606 GN=IGLV1-36 PE=1 SV=5	Master Protein	781	High	15.2	17	1	1	High	High	High	3.67662e+06	4.85581e+06	4.84801e+06
Q15149	Plectin OS=Homo sapiens OX=9606 GN=PLEC PE=1 SV=3	Master Protein	590	High	559.231	922	85	84	High	High	High	2.29968e+08	2.20872e+08	2.31529e+08
Q96QK1	Vacuolar protein sorting-associated protein 35 OS=Homo sapiens OX=9606 GN=VPS35 PE=1 SV=2	Master Protein	699	High	14.102	11	3	3	Peak Found	High	High	2.33009e+06	1.36058e+06	2.75349e+06
P13489	Ribonuclease inhibitor OS=Homo sapiens OX=9606 GN=RNH1 PE=1 SV=2	Master Protein	693	High	74.31	90	11	11	High	High	High	2.69336e+07	2.70745e+07	2.88305e+07
P49207	60S ribosomal protein L34 OS=Homo sapiens OX=9606 GN=RPL34 PE=1 SV=3	Master Protein	410	High	3.244	3	1	1	Peak Found	High	Peak Found	1.70638e+06	1.55577e+06	1.4669e+06
Q04837	Single-stranded DNA-binding protein, mitochondrial OS=Homo sapiens OX=9606 GN=SSBP1 PE=1 SV=1	Master Protein	189	High	3.107	19	1	1	High	High	High	1.52708e+06	1.33436e+06	1.18538e+06
Q13200	26S proteasome non-ATPase regulatory subunit 2 OS=Homo sapiens OX=9606 GN=PSMD2 PE=1 SV=3	Master Protein	328	High	69.698	82	8	8	High	High	High	6.75289e+06	6.77676e+06	5.02069e+06
P42766	60S ribosomal protein L35 OS=Homo sapiens OX=9606 GN=RPL35 PE=1 SV=2	Master Protein	400	High	15.531	35	3	3	High	High	High	6.48427e+06	4.9254e+06	6.93082e+06
Q96AY3	Peptidyl-prolyl cis-trans isomerase FKBP10 OS=Homo sapiens OX=9606 GN=FKBP10 PE=1 SV=1	Master Protein	909	High	81.833	144	13	13	High	High	High	2.84572e+07	2.58779e+07	2.6943e+07
P03952	Plasma kallikrein OS=Homo sapiens OX=9606 GN=KLKB1 PE=1 SV=1	Master Protein	1255	High	231.512	425	26	26	High	High	High	1.46703e+08	1.36777e+08	1.54518e+08
P48444	Coatomer subunit delta OS=Homo sapiens OX=9606 GN=ARCN1 PE=1 SV=1	Master Protein	989	High	24.288	40	4	4	High	High	High	1.8222e+06	1.14326e+06	2.00143e+06
Q16658	Fascin OS=Homo sapiens OX=9606 GN=FSCN1 PE=1 SV=3	Master Protein	206	High	107.34	146	10	10	High	High	High	4.97156e+07	4.45843e+07	4.82806e+07
P0C0L5	Complement C4-B OS=Homo sapiens OX=9606 GN=C4B PE=1 SV=2	Master Protein	1623	High	940.004	1702	73	4	High	High	High	1.22915e+09	1.12324e+09	1.06895e+09
O00339	Matrilin-2 OS=Homo sapiens OX=9606 GN=MATN2 PE=1 SV=4	Master Protein	1179	High	24.405	21	4	4	High	Peak Found	Peak Found	4.52385e+06	4.83494e+06	3.09312e+06
P16930	Fumarylacetoacetase OS=Homo sapiens OX=9606 GN=FAH PE=1 SV=2	Master Protein	1600	High	43.721	59	5	5	High	High	High	9.96232e+06	8.8265e+06	8.36512e+06
P17174	Aspartate aminotransferase, cytoplasmic OS=Homo sapiens OX=9606 GN=GOT1 PE=1 SV=3	Master Protein	877	High	82.387	89	12	12	High	High	High	2.89402e+07	2.52105e+07	2.80574e+07
A0A087WSY4	Immunoglobulin heavy variable 4-30-2 OS=Homo sapiens OX=9606 GN=IGHV4-30-2 PE=3 SV=1	Master Protein	684	High	17.415	46	2	1	High	High	High	1.16957e+07	1.01918e+07	9543547
Q99436	Proteasome subunit beta type-7 OS=Homo sapiens OX=9606 GN=PSMB7 PE=1 SV=1	Master Protein	350	High	34.408	65	4	4	High	High	High	7.25374e+06	6.97339e+06	6.73436e+06
P47756	F-actin-capping protein subunit beta OS=Homo sapiens OX=9606 GN=CAPZB PE=1 SV=4	Master Protein	1497	High	38.005	50	7	7	High	High	High	1.33154e+07	1.3718e+07	1.47907e+07
Q96IY4	Carboxypeptidase B2 OS=Homo sapiens OX=9606 GN=CPB2 PE=1 SV=2	Master Protein	159	High	15.684	37	3	3	High	High	High	8.71973e+06	9.28622e+06	8.31597e+06
Q9H173	Nucleotide exchange factor SIL1 OS=Homo sapiens OX=9606 GN=SIL1 PE=1 SV=1	Master Protein	22	High	8.639	10	1	1	High	High	High	1.48708e+06	624575	726482
O43493	Trans-Golgi network integral membrane protein 2 OS=Homo sapiens OX=9606 GN=TGOLN2 PE=1 SV=4	Master Protein	637	High	46.695	51	4	4	High	High	High	1.58159e+06	1.98504e+06	1.79889e+06
Q9P0L0	Vesicle-associated membrane protein-associated protein A OS=Homo sapiens OX=9606 GN=VAPA PE=1 SV=3	Master Protein	423	High	16.509	18	1	1	High	High	High	265053	367890	374758
P08238	Heat shock protein HSP 90-beta OS=Homo sapiens OX=9606 GN=HSP90AB1 PE=1 SV=4	Master Protein	676	High	271.168	483	27	14	High	High	High	9.62054e+07	8.38532e+07	8.73532e+07
P62491	Ras-related protein Rab-11A OS=Homo sapiens OX=9606 GN=RAB11A PE=1 SV=3	Master Protein	422	High	16.912	7	3	3	Peak Found	High	Peak Found	5.00419e+08	3.99618e+08	3.89844e+08
P62736	Actin, aortic smooth muscle OS=Homo sapiens OX=9606 GN=ACTA2 PE=1 SV=1	Master Protein	1159	High	246.53	1613	19	10	High	High	High	1.75639e+08	1.69864e+08	1.65745e+08
P62937	Peptidyl-prolyl cis-trans isomerase A OS=Homo sapiens OX=9606 GN=PPIA PE=1 SV=2	Master Protein	1098	High	39.247	50	4	4	High	High	High	6.82733e+06	9.53943e+06	8.99915e+06
Q12906	Interleukin enhancer-binding factor 3 OS=Homo sapiens OX=9606 GN=ILF3 PE=1 SV=3	Master Protein	59	High	14.548	12	4	4	Peak Found	High	Peak Found	5.13154e+06	4.84529e+06	3154338
A0A0C4DH24	Immunoglobulin kappa variable 6-21 OS=Homo sapiens OX=9606 GN=IGKV6-21 PE=3 SV=1	Master Protein	524	High	12.795	17	1	1	High	High	High	3.22891e+06	2.88161e+06	3.04654e+06
Q8NBS9	Thioredoxin domain-containing protein 5 OS=Homo sapiens OX=9606 GN=TXNDC5 PE=1 SV=2	Master Protein	990	High	90.593	129	11	11	High	High	High	2.07784e+07	2.18827e+07	2.358e+07
P08962	CD63 antigen OS=Homo sapiens OX=9606 GN=CD63 PE=1 SV=2	Master Protein	966	High	10.465	18	1	1	High	High	High	4.16682e+06	4.62704e+06	5.33246e+06
P18428	Lipopolysaccharide-binding protein OS=Homo sapiens OX=9606 GN=LBP PE=1 SV=3	Master Protein	547	High	23.084	8	2	2	Peak Found	Peak Found	High	1.65288e+06	1.74545e+06	1.77691e+06
A0A0C4DH36	Probable non-functional immunoglobulin heavy variable 3-38 OS=Homo sapiens OX=9606 GN=IGHV3-38 PE=1 SV=1	Master Protein	1062	High	9.107	19	1	1	High	High	High	7.90453e+06	6.44278e+06	6368560
Q9BUD6	Spondin-2 OS=Homo sapiens OX=9606 GN=SPON2 PE=1 SV=3	Master Protein	1544	High	22.517	91	4	4	High	High	High	2.65977e+07	2.69887e+07	2.81052e+07
P02533	Keratin, type I cytoskeletal 14 OS=Homo sapiens OX=9606 GN=KRT14 PE=1 SV=4	Master Protein	315	High	309.851	849	32	10	High	High	High	5.25597e+08	2.575e+08	2.22891e+08
P60900	Proteasome subunit alpha type-6 OS=Homo sapiens OX=9606 GN=PSMA6 PE=1 SV=1	Master Protein	963	High	90.377	153	10	10	High	High	High	4.6646e+07	4.64519e+07	4.18832e+07
P07237	Protein disulfide-isomerase OS=Homo sapiens OX=9606 GN=P4HB PE=1 SV=3	Master Protein	642	High	309.25	741	33	33	High	High	High	3.70096e+08	3.44916e+08	3.4699e+08
Q00325	Phosphate carrier protein, mitochondrial OS=Homo sapiens OX=9606 GN=SLC25A3 PE=1 SV=2	Master Protein	1760	High	12.739	5	2	2	Peak Found	High	Peak Found	1.35325e+06	1.44973e+06	1.23962e+06
A0A0B4J1Y9	Immunoglobulin heavy variable 3-72 OS=Homo sapiens OX=9606 GN=IGHV3-72 PE=3 SV=1	Master Protein	1449	High	41.997	109	4	3	High	High	High	1.5556e+08	9.96956e+07	8.75138e+07
O14818	Proteasome subunit alpha type-7 OS=Homo sapiens OX=9606 GN=PSMA7 PE=1 SV=1	Master Protein	1675	High	88.476	147	10	10	High	High	High	3.40108e+07	4.07491e+07	4.31151e+07
P06702	Protein S100-A9 OS=Homo sapiens OX=9606 GN=S100A9 PE=1 SV=1	Master Protein	867	High	40.017	34	5	5	Peak Found	High	High	2.69016e+06	3.07556e+06	3.14226e+06
P01591	Immunoglobulin J chain OS=Homo sapiens OX=9606 GN=JCHAIN PE=1 SV=4	Master Protein	1579	High	51.012	180	6	6	High	High	High	1.45888e+08	1.40212e+08	1.3175e+08
O00299	Chloride intracellular channel protein 1 OS=Homo sapiens OX=9606 GN=CLIC1 PE=1 SV=4	Master Protein	813	High	82.922	96	10	10	High	High	High	2.36971e+07	3.15318e+07	3.16409e+07
O75874	Isocitrate dehydrogenase [NADP] cytoplasmic OS=Homo sapiens OX=9606 GN=IDH1 PE=1 SV=2	Master Protein	451	High	81.674	171	12	11	High	High	High	3.42044e+07	3.13155e+07	2.9858e+07
P49720	Proteasome subunit beta type-3 OS=Homo sapiens OX=9606 GN=PSMB3 PE=1 SV=2	Master Protein	252	High	87.287	95	7	7	High	High	High	1.70829e+07	1.8936e+07	1.78956e+07
P49006	MARCKS-related protein OS=Homo sapiens OX=9606 GN=MARCKSL1 PE=1 SV=2	Master Protein	747	High	17.913	18	2	2	High	High	High	3.09847e+06	2.59011e+06	2.23644e+06
P11021	Endoplasmic reticulum chaperone BiP OS=Homo sapiens OX=9606 GN=HSPA5 PE=1 SV=2	Master Protein	980	High	314.609	595	28	26	High	High	High	3.0704e+08	2.82915e+08	283433183
P27487	Dipeptidyl peptidase 4 OS=Homo sapiens OX=9606 GN=DPP4 PE=1 SV=2	Master Protein	1121	High	10.846	15	2	2	High	High	High	3.01152e+06	2.83916e+06	2.82595e+06
P07951	Tropomyosin beta chain OS=Homo sapiens OX=9606 GN=TPM2 PE=1 SV=1	Master Protein	1536	High	114.278	220	10	1	High	High	High	8.66584e+06	7.76363e+06	9595544
Q15019	Septin-2 OS=Homo sapiens OX=9606 GN=SEPTIN2 PE=1 SV=1	Master Protein	1042	High	56.251	64	5	5	High	High	High	8.82181e+06	9.93179e+06	1.01515e+07
P05787	Keratin, type II cytoskeletal 8 OS=Homo sapiens OX=9606 GN=KRT8 PE=1 SV=7	Master Protein	1622	High	226.358	508	25	18	High	High	High	1.16771e+08	1.12966e+08	1.08949e+08
Q9H0U4	Ras-related protein Rab-1B OS=Homo sapiens OX=9606 GN=RAB1B PE=1 SV=1	Master Protein	1616	High	31.912	64	6	4	High	High	High	1.28203e+07	1.20047e+07	1.394e+07
P01718	Immunoglobulin lambda variable 3-27 OS=Homo sapiens OX=9606 GN=IGLV3-27 PE=1 SV=2	Master Protein	289	High	11.684	37	2	1	Peak Found	Peak Found	Peak Found	1.34495e+06	1.22163e+06	1.28606e+06
P00751	Complement factor B OS=Homo sapiens OX=9606 GN=CFB PE=1 SV=2	Master Protein	1529	High	341.905	807	30	30	High	High	High	5.51815e+08	4.92984e+08	4.92446e+08
Q13620	Cullin-4B OS=Homo sapiens OX=9606 GN=CUL4B PE=1 SV=4	Master Protein	947	High	7.876	5	2	2	High	High	Peak Found	1.90023e+06	2.00707e+06	2.12808e+06
P35749	Myosin-11 OS=Homo sapiens OX=9606 GN=MYH11 PE=1 SV=3	Master Protein	661	High	108.15	148	12	1	High	Peak Found	Peak Found	5.50168e+06	3.19788e+06	3989226
P00742	Coagulation factor X OS=Homo sapiens OX=9606 GN=F10 PE=1 SV=2	Master Protein	265	High	29.263	55	5	5	High	High	High	2.08154e+07	2.20036e+07	2.10427e+07
O75882	Attractin OS=Homo sapiens OX=9606 GN=ATRN PE=1 SV=2	Master Protein	194	High	156.674	262	21	21	High	High	High	4.36718e+07	4.51444e+07	4.85581e+07
P02452	Collagen alpha-1(I) chain OS=Homo sapiens OX=9606 GN=COL1A1 PE=1 SV=5	Master Protein	592	High	858.941	2942	60	58	High	High	High	4.25699e+09	4.16896e+09	4.27765e+09
P23526	Adenosylhomocysteinase OS=Homo sapiens OX=9606 GN=AHCY PE=1 SV=4	Master Protein	1329	High	71.635	93	9	9	High	High	High	2.08357e+07	1.7159e+07	1.85539e+07
Q09328	Alpha-1,6-mannosylglycoprotein 6-beta-N-acetylglucosaminyltransferase A OS=Homo sapiens OX=9606 GN=MGAT5 PE=1 SV=1	Master Protein	865	High	28.743	39	7	7	High	High	High	1.61026e+07	1.23585e+07	9.30895e+06
O00468	Agrin OS=Homo sapiens OX=9606 GN=AGRN PE=1 SV=6	Master Protein	288	High	22.612	52	7	7	High	High	High	2.70011e+07	2.6778e+07	24724587
Q99798	Aconitate hydratase, mitochondrial OS=Homo sapiens OX=9606 GN=ACO2 PE=1 SV=2	Master Protein	1576	High	17.223	22	2	2	High	High	High	1.72728e+06	1.38281e+06	1.79756e+06
O76003	Glutaredoxin-3 OS=Homo sapiens OX=9606 GN=GLRX3 PE=1 SV=2	Master Protein	920	High	9.051	9	2	2	High	Peak Found	High	1.5373e+07	2.54084e+07	2.87359e+07
P68104	Elongation factor 1-alpha 1 OS=Homo sapiens OX=9606 GN=EEF1A1 PE=1 SV=1	Master Protein	886	High	178.355	251	13	13	High	High	High	1.67031e+08	1.48002e+08	1.48102e+08
P49721	Proteasome subunit beta type-2 OS=Homo sapiens OX=9606 GN=PSMB2 PE=1 SV=1	Master Protein	799	High	47.406	115	7	7	High	High	High	4.36772e+07	4.07664e+07	3.79271e+07
P02745	Complement C1q subcomponent subunit A OS=Homo sapiens OX=9606 GN=C1QA PE=1 SV=2	Master Protein	1687	High	15.899	20	2	2	High	High	High	3.51021e+06	3.51713e+06	2.42647e+06
P02538	Keratin, type II cytoskeletal 6A OS=Homo sapiens OX=9606 GN=KRT6A PE=1 SV=3	Master Protein	549	High	318.813	532	35	4	High	Peak Found	High	1.25472e+09	1.07609e+09	1.06951e+09
P48509	CD151 antigen OS=Homo sapiens OX=9606 GN=CD151 PE=1 SV=3	Master Protein	1404	High	9.419	22	3	3	High	High	High	5.99226e+06	3.67788e+06	5.93431e+06
P37837	Transaldolase OS=Homo sapiens OX=9606 GN=TALDO1 PE=1 SV=2	Master Protein	1434	High	67.363	150	10	10	High	High	High	2.76414e+07	2.66094e+07	28150999
Q9UKK9	ADP-sugar pyrophosphatase OS=Homo sapiens OX=9606 GN=NUDT5 PE=1 SV=1	Master Protein	1141	High	9.939	24	2	2	High	High	High	2.85179e+06	3.46784e+06	2853027
P28300	Protein-lysine 6-oxidase OS=Homo sapiens OX=9606 GN=LOX PE=1 SV=2	Master Protein	479	High	11.425	41	3	3	High	High	High	1.70454e+07	1.56817e+07	1.52037e+07
P20618	Proteasome subunit beta type-1 OS=Homo sapiens OX=9606 GN=PSMB1 PE=1 SV=2	Master Protein	461	High	98.763	130	9	9	High	High	High	3.26694e+07	2.74859e+07	2.46555e+07
P09211	Glutathione S-transferase P OS=Homo sapiens OX=9606 GN=GSTP1 PE=1 SV=2	Master Protein	1412	High	39.482	48	6	6	High	High	High	1.57228e+07	1.1912e+07	2.08424e+07
O14558	Heat shock protein beta-6 OS=Homo sapiens OX=9606 GN=HSPB6 PE=1 SV=2	Master Protein	1402	High	5.927	11	1	1	Peak Found	High	High	323149	325305	278975
Q86UP2	Kinectin OS=Homo sapiens OX=9606 GN=KTN1 PE=1 SV=1	Master Protein	1779	High	11.477	28	3	3	High	High	High	3.03957e+06	4.66847e+06	4.68459e+06
Q99832	T-complex protein 1 subunit eta OS=Homo sapiens OX=9606 GN=CCT7 PE=1 SV=2	Master Protein	123	High	33.542	23	5	5	High	High	Peak Found	5.6467e+06	5.24355e+06	4.83643e+06
P63104	14-3-3 protein zeta/delta OS=Homo sapiens OX=9606 GN=YWHAZ PE=1 SV=1	Master Protein	8	High	169.016	662	13	10	High	High	High	2.09696e+08	1.82764e+08	1.84307e+08
Q8IWU6	Extracellular sulfatase Sulf-1 OS=Homo sapiens OX=9606 GN=SULF1 PE=1 SV=1	Master Protein	1261	High	24.89	68	7	7	High	High	High	1.32411e+07	1.27674e+07	1.40372e+07
P31939	Bifunctional purine biosynthesis protein ATIC OS=Homo sapiens OX=9606 GN=ATIC PE=1 SV=3	Master Protein	1265	High	13.091	25	4	4	High	High	High	1.01512e+07	9.94391e+06	1.02565e+07
P61081	NEDD8-conjugating enzyme Ubc12 OS=Homo sapiens OX=9606 GN=UBE2M PE=1 SV=1	Master Protein	338	High	5.646	16	1	1	High	High	High	839927	1.08791e+06	1243560
Q15046	Lysine--tRNA ligase OS=Homo sapiens OX=9606 GN=KARS1 PE=1 SV=3	Master Protein	393	High	9.294	26	3	3	High	High	High	1.61548e+07	1.2454e+07	1.23952e+07
P28074	Proteasome subunit beta type-5 OS=Homo sapiens OX=9606 GN=PSMB5 PE=1 SV=3	Master Protein	117	High	96.301	122	9	9	High	High	High	3.7548e+07	2.69333e+07	3.34271e+07
Q9NY33	Dipeptidyl peptidase 3 OS=Homo sapiens OX=9606 GN=DPP3 PE=1 SV=2	Master Protein	341	High	100.209	131	11	11	High	High	High	3.76305e+07	3.93035e+07	3.64505e+07
P12004	Proliferating cell nuclear antigen OS=Homo sapiens OX=9606 GN=PCNA PE=1 SV=1	Master Protein	1338	High	10.053	23	4	4	High	Peak Found	Peak Found	6.60369e+06	3.78327e+06	4854446
Q99497	Parkinson disease protein 7 OS=Homo sapiens OX=9606 GN=PARK7 PE=1 SV=2	Master Protein	1754	High	63.3	68	7	7	High	High	High	1.70812e+07	1.35708e+07	1.46711e+07
P46821	Microtubule-associated protein 1B OS=Homo sapiens OX=9606 GN=MAP1B PE=1 SV=2	Master Protein	322	High	21.989	31	6	6	High	High	Peak Found	2.81925e+06	2.64678e+06	2438093
Q92973	Transportin-1 OS=Homo sapiens OX=9606 GN=TNPO1 PE=1 SV=2	Master Protein	733	High	7.377	12	2	2	High	High	High	2.34944e+06	3.13272e+06	2.55648e+06
P40925	Malate dehydrogenase, cytoplasmic OS=Homo sapiens OX=9606 GN=MDH1 PE=1 SV=4	Master Protein	1516	High	128.4	169	12	12	High	High	High	1.0402e+08	9.43519e+07	1.01187e+08
Q14393	Growth arrest-specific protein 6 OS=Homo sapiens OX=9606 GN=GAS6 PE=1 SV=3	Master Protein	500	High	111.492	196	16	16	High	High	High	4.66092e+07	5.14247e+07	5.23867e+07
P61158	Actin-related protein 3 OS=Homo sapiens OX=9606 GN=ACTR3 PE=1 SV=3	Master Protein	1503	High	113.022	153	12	12	High	High	High	3.9335e+07	3.64903e+07	3.69164e+07
P26639	Threonine--tRNA ligase 1, cytoplasmic OS=Homo sapiens OX=9606 GN=TARS1 PE=1 SV=3	Master Protein	969	High	83.667	158	15	15	High	High	High	3.15315e+07	3.3193e+07	3.12634e+07
P10155	60 kDa SS-A/Ro ribonucleoprotein OS=Homo sapiens OX=9606 GN=RO60 PE=1 SV=2	Master Protein	248	High	8.366	6	1	1	Peak Found	High	Peak Found	1.00905e+06	1.21024e+06	1.1518e+06
P61353	60S ribosomal protein L27 OS=Homo sapiens OX=9606 GN=RPL27 PE=1 SV=2	Master Protein	1021	High	10.519	34	3	3	High	High	High	6.41901e+06	4.68615e+06	6.54906e+06
P61981	14-3-3 protein gamma OS=Homo sapiens OX=9606 GN=YWHAG PE=1 SV=2	Master Protein	973	High	75.524	217	9	5	High	High	High	3.54673e+07	3.51391e+07	3.58126e+07
Q16181	Septin-7 OS=Homo sapiens OX=9606 GN=SEPTIN7 PE=1 SV=2	Master Protein	1208	High	28.207	49	4	3	High	High	High	585050	815545	890899
P07355	Annexin A2 OS=Homo sapiens OX=9606 GN=ANXA2 PE=1 SV=2	Master Protein	949	High	256.414	450	22	22	High	High	High	2.20741e+08	1.82328e+08	222050002
P12814	Alpha-actinin-1 OS=Homo sapiens OX=9606 GN=ACTN1 PE=1 SV=2	Master Protein	757	High	727.561	1530	52	32	High	High	High	6.00488e+08	5.62872e+08	5.66041e+08
P05156	Complement factor I OS=Homo sapiens OX=9606 GN=CFI PE=1 SV=2	Master Protein	75	High	183.824	289	19	19	High	High	High	1.77435e+08	1.94043e+08	1.75374e+08
P62906	60S ribosomal protein L10a OS=Homo sapiens OX=9606 GN=RPL10A PE=1 SV=2	Master Protein	300	High	45.867	87	5	5	High	High	High	2.13028e+07	1.94488e+07	2.01766e+07
P07864	L-lactate dehydrogenase C chain OS=Homo sapiens OX=9606 GN=LDHC PE=1 SV=4	Master Protein	122	High	13.799	22	3	2	Peak Found	Peak Found	Peak Found	2.08235e+07	2.21722e+07	2.14389e+07
A0A0B4J1V2	Immunoglobulin heavy variable 2-26 OS=Homo sapiens OX=9606 GN=IGHV2-26 PE=3 SV=1	Master Protein	243	High	15.398	35	2	2	High	High	High	4.58557e+06	4.53223e+06	5.02765e+06
Q16555	Dihydropyrimidinase-related protein 2 OS=Homo sapiens OX=9606 GN=DPYSL2 PE=1 SV=1	Master Protein	357	High	60.323	99	9	7	High	High	High	1.54314e+07	1.86028e+07	1.82722e+07
Q9NVA2	Septin-11 OS=Homo sapiens OX=9606 GN=SEPTIN11 PE=1 SV=3	Master Protein	1262	High	48.512	109	8	7	High	High	High	1.68388e+07	1.31595e+07	1.06319e+07
P27918	Properdin OS=Homo sapiens OX=9606 GN=CFP PE=1 SV=2	Master Protein	1112	High	4.815	16	1	1	High	High	High	2.87244e+06	2.57125e+06	2.16087e+06
P67809	Y-box-binding protein 1 OS=Homo sapiens OX=9606 GN=YBX1 PE=1 SV=3	Master Protein	961	High	88.169	97	6	6	High	High	High	1.83847e+07	1.69768e+07	1.85126e+07
P0DOX4	Immunoglobulin epsilon heavy chain OS=Homo sapiens OX=9606 PE=1 SV=1	Master Protein	1126	High	20.391	30	2	2	High	High	High	1.89242e+07	1.47864e+07	1.47004e+07
Q7KZF4	Staphylococcal nuclease domain-containing protein 1 OS=Homo sapiens OX=9606 GN=SND1 PE=1 SV=1	Master Protein	1682	High	5.225	12	3	3	High	High	High	5.84831e+06	6.26106e+06	7.06751e+06
P10768	S-formylglutathione hydrolase OS=Homo sapiens OX=9606 GN=ESD PE=1 SV=2	Master Protein	544	High	17.255	15	2	2	Peak Found	High	High	1.67561e+06	1.48173e+06	1.72044e+06
P27348	14-3-3 protein theta OS=Homo sapiens OX=9606 GN=YWHAQ PE=1 SV=1	Master Protein	1717	High	134.998	490	12	8	High	High	High	2.66606e+07	2.87621e+07	2.6291e+07
P28070	Proteasome subunit beta type-4 OS=Homo sapiens OX=9606 GN=PSMB4 PE=1 SV=4	Master Protein	1068	High	60.898	102	6	6	High	High	High	1.61343e+07	1.70567e+07	2.69034e+07
P25788	Proteasome subunit alpha type-3 OS=Homo sapiens OX=9606 GN=PSMA3 PE=1 SV=2	Master Protein	900	High	78.122	108	9	9	High	High	High	3.13287e+07	3.48403e+07	31184345
P0DMV9	Heat shock 70 kDa protein 1B OS=Homo sapiens OX=9606 GN=HSPA1B PE=1 SV=1	Master Protein	1151	High	110.682	187	11	9	High	High	High	2.02748e+07	2.03488e+07	1.75516e+07
P17813	Endoglin OS=Homo sapiens OX=9606 GN=ENG PE=1 SV=2	Master Protein	484	High	23.218	30	2	2	High	High	High	1.83039e+06	1.67119e+06	1.74826e+06
P02786	Transferrin receptor protein 1 OS=Homo sapiens OX=9606 GN=TFRC PE=1 SV=2	Master Protein	1646	High	34.075	43	6	6	High	High	High	6.78557e+06	8.57655e+06	6.00604e+06
P60709	Actin, cytoplasmic 1 OS=Homo sapiens OX=9606 GN=ACTB PE=1 SV=1	Master Protein	902	High	418.017	2198	23	2	High	High	High	2.86323e+09	2.66648e+09	2.64635e+09
P31946	14-3-3 protein beta/alpha OS=Homo sapiens OX=9606 GN=YWHAB PE=1 SV=3	Master Protein	226	High	104.987	511	10	5	High	High	High	3.57869e+07	3.42575e+07	3.59038e+07
O15511	Actin-related protein 2/3 complex subunit 5 OS=Homo sapiens OX=9606 GN=ARPC5 PE=1 SV=3	Master Protein	724	High	38.991	40	3	3	High	High	High	9.08487e+06	8.93569e+06	9.16703e+06
P07196	Neurofilament light polypeptide OS=Homo sapiens OX=9606 GN=NEFL PE=1 SV=3	Master Protein	563	High	4.239	25	2	1	Peak Found	Peak Found	Peak Found	5.93279e+09	6.82864e+09	7606865408
P48643	T-complex protein 1 subunit epsilon OS=Homo sapiens OX=9606 GN=CCT5 PE=1 SV=1	Master Protein	1650	High	29.318	39	5	4	High	High	High	3.18611e+06	3.1323e+06	5.51441e+06
O75636	Ficolin-3 OS=Homo sapiens OX=9606 GN=FCN3 PE=1 SV=2	Master Protein	1711	High	78.414	87	7	7	High	High	High	1.49096e+07	1.54874e+07	14581318
P59998	Actin-related protein 2/3 complex subunit 4 OS=Homo sapiens OX=9606 GN=ARPC4 PE=1 SV=3	Master Protein	378	High	26.477	70	4	4	High	High	High	6.22405e+07	1.05248e+08	102943220
P35908	Keratin, type II cytoskeletal 2 epidermal OS=Homo sapiens OX=9606 GN=KRT2 PE=1 SV=2	Master Protein	268	High	506.63	1120	44	34	High	High	High	1.92936e+09	9.5283e+08	7.27917e+08
P61160	Actin-related protein 2 OS=Homo sapiens OX=9606 GN=ACTR2 PE=1 SV=1	Master Protein	716	High	82.755	113	8	8	High	High	High	2.42419e+07	2.31187e+07	2.42015e+07
Q01995	Transgelin OS=Homo sapiens OX=9606 GN=TAGLN PE=1 SV=4	Master Protein	658	High	93.028	158	11	11	High	High	High	6.67589e+07	5.11648e+07	4.9652e+07
P51665	26S proteasome non-ATPase regulatory subunit 7 OS=Homo sapiens OX=9606 GN=PSMD7 PE=1 SV=2	Master Protein	522	High	11.901	5	2	2	Peak Found	High	High	5.54949e+06	8.43084e+06	1.09241e+07
P04040	Catalase OS=Homo sapiens OX=9606 GN=CAT PE=1 SV=3	Master Protein	1739	High	25.855	12	2	2	High	High	High	2.55922e+06	3.40056e+06	4.62568e+06
P62258	14-3-3 protein epsilon OS=Homo sapiens OX=9606 GN=YWHAE PE=1 SV=1	Master Protein	1733	High	215.095	506	19	17	High	High	High	3.35889e+08	3.34086e+08	3.32029e+08
Q03591	Complement factor H-related protein 1 OS=Homo sapiens OX=9606 GN=CFHR1 PE=1 SV=2	Master Protein	1665	High	75.816	214	8	2	High	High	High	1.70732e+07	1.78398e+07	15713838
P33176	Kinesin-1 heavy chain OS=Homo sapiens OX=9606 GN=KIF5B PE=1 SV=1	Master Protein	263	High	20.298	35	3	3	High	High	High	3.22993e+07	2.62144e+07	2.72554e+07
Q9Y4L1	Hypoxia up-regulated protein 1 OS=Homo sapiens OX=9606 GN=HYOU1 PE=1 SV=1	Master Protein	430	High	10.109	26	4	3	High	Peak Found	Peak Found	7.55791e+06	7.01532e+06	5.0614e+06
A0A0B4J2F2	Probable serine/threonine-protein kinase SIK1B OS=Homo sapiens OX=9606 GN=SIK1B PE=1 SV=1	Master Protein	439	High	3.692	4	1	1	Peak Found	High	High	1.52966e+07	2.80538e+07	2.75546e+07
Q04760	Lactoylglutathione lyase OS=Homo sapiens OX=9606 GN=GLO1 PE=1 SV=4	Master Protein	443	High	39.45	90	7	7	High	High	High	8.07238e+07	8.83692e+07	8.38351e+07
P26006	Integrin alpha-3 OS=Homo sapiens OX=9606 GN=ITGA3 PE=1 SV=5	Master Protein	509	High	16.028	25	4	4	High	High	High	8.62434e+06	3.12656e+06	2.59017e+06
Q5T749	Keratinocyte proline-rich protein OS=Homo sapiens OX=9606 GN=KPRP PE=1 SV=1	Master Protein	551	High	6.513	21	2	2	High	High	Peak Found	5.54592e+06	3.32394e+06	1.90534e+06
P11142	Heat shock cognate 71 kDa protein OS=Homo sapiens OX=9606 GN=HSPA8 PE=1 SV=1	Master Protein	841	High	366.705	565	27	24	High	High	High	3.44359e+08	3.07571e+08	3.26935e+08
P35237	Serpin B6 OS=Homo sapiens OX=9606 GN=SERPINB6 PE=1 SV=3	Master Protein	736	High	27.317	30	3	3	High	High	High	2.07735e+06	1.56152e+06	1.86679e+06
P05783	Keratin, type I cytoskeletal 18 OS=Homo sapiens OX=9606 GN=KRT18 PE=1 SV=2	Master Protein	734	High	98.762	270	19	17	High	High	High	2.32738e+08	2.44185e+08	2.20833e+08
Q9UBP4	Dickkopf-related protein 3 OS=Homo sapiens OX=9606 GN=DKK3 PE=1 SV=2	Master Protein	1526	High	100.754	198	7	7	High	High	High	5.89619e+07	6.11164e+07	5.73123e+07
Q96S86	Hyaluronan and proteoglycan link protein 3 OS=Homo sapiens OX=9606 GN=HAPLN3 PE=2 SV=1	Master Protein	946	High	21.715	37	3	1	Peak Found	Peak Found	Peak Found	4.09044e+07	5.77528e+07	54827540
P51149	Ras-related protein Rab-7a OS=Homo sapiens OX=9606 GN=RAB7A PE=1 SV=1	Master Protein	922	High	8.882	3	1	1	High	Peak Found	Peak Found	1.40317e+06	1.56662e+06	1.3075e+06
Q15084	Protein disulfide-isomerase A6 OS=Homo sapiens OX=9606 GN=PDIA6 PE=1 SV=1	Master Protein	1484	High	53.408	59	6	6	High	High	High	1.25336e+07	8.51822e+06	1.35715e+07
Q9NR45	Sialic acid synthase OS=Homo sapiens OX=9606 GN=NANS PE=1 SV=2	Master Protein	209	High	7.179	6	1	1	Peak Found	Peak Found	Peak Found	1.20178e+06	835346	1.30763e+06
P07737	Profilin-1 OS=Homo sapiens OX=9606 GN=PFN1 PE=1 SV=2	Master Protein	1041	High	58.968	85	7	7	High	High	High	1.83337e+07	1.1429e+07	1.46228e+07
Q9UBQ0	Vacuolar protein sorting-associated protein 29 OS=Homo sapiens OX=9606 GN=VPS29 PE=1 SV=1	Master Protein	1060	High	5.602	26	2	2	Peak Found	High	High	5.42429e+06	1.5681e+07	1.59854e+07
Q13219	Pappalysin-1 OS=Homo sapiens OX=9606 GN=PAPPA PE=1 SV=3	Master Protein	1462	High	107.762	186	20	20	High	High	High	2.74087e+07	2.74148e+07	38677772
P14174	Macrophage migration inhibitory factor OS=Homo sapiens OX=9606 GN=MIF PE=1 SV=4	Master Protein	161	High	7.135	15	1	1	High	High	High	2.06926e+06	1.66825e+06	1.47296e+06
P07996	Thrombospondin-1 OS=Homo sapiens OX=9606 GN=THBS1 PE=1 SV=2	Master Protein	148	High	372.816	631	41	37	High	High	High	2.14157e+08	2.18762e+08	2.24657e+08
P0DP25	Calmodulin-3 OS=Homo sapiens OX=9606 GN=CALM3 PE=1 SV=1	Master Protein	1178	High	48.927	86	7	5	High	High	High	1.48343e+07	1.74248e+07	1.52138e+07
P55884	Eukaryotic translation initiation factor 3 subunit B OS=Homo sapiens OX=9606 GN=EIF3B PE=1 SV=3	Master Protein	1221	High	24.298	17	4	4	Peak Found	High	Peak Found	3.08454e+06	3.56923e+06	2.90868e+06
P50990	T-complex protein 1 subunit theta OS=Homo sapiens OX=9606 GN=CCT8 PE=1 SV=4	Master Protein	806	High	55.197	63	8	8	High	High	High	3.23088e+07	2.48287e+07	2.14546e+07
Q06481	Amyloid-like protein 2 OS=Homo sapiens OX=9606 GN=APLP2 PE=1 SV=2	Master Protein	71	High	15.171	40	3	2	High	High	High	3.71022e+06	2.92343e+06	2.24532e+06
Q16394	Exostosin-1 OS=Homo sapiens OX=9606 GN=EXT1 PE=1 SV=2	Master Protein	1251	High	68.003	95	10	10	High	High	High	1.35797e+07	1.34638e+07	1.3973e+07
P08603	Complement factor H OS=Homo sapiens OX=9606 GN=CFH PE=1 SV=4	Master Protein	1341	High	667.457	1559	57	52	High	High	High	1.05556e+09	1.00234e+09	9.67207e+08
P49588	Alanine--tRNA ligase, cytoplasmic OS=Homo sapiens OX=9606 GN=AARS1 PE=1 SV=2	Master Protein	1235	High	11.83	23	3	3	High	High	High	7.38225e+06	9.56911e+06	8.44469e+06
P14625	Endoplasmin OS=Homo sapiens OX=9606 GN=HSP90B1 PE=1 SV=1	Master Protein	99	High	292.909	443	30	29	High	High	High	1.79309e+08	2.07133e+08	2.10618e+08
P08758	Annexin A5 OS=Homo sapiens OX=9606 GN=ANXA5 PE=1 SV=2	Master Protein	1617	High	141.843	312	17	17	High	High	High	9.92619e+07	1.00367e+08	1.01827e+08
P55786	Puromycin-sensitive aminopeptidase OS=Homo sapiens OX=9606 GN=NPEPPS PE=1 SV=2	Master Protein	1282	High	142.286	199	17	17	High	High	High	4.76622e+07	3.70397e+07	3.8334e+07
P01031	Complement C5 OS=Homo sapiens OX=9606 GN=C5 PE=1 SV=4	Master Protein	96	High	492.311	805	53	53	High	High	High	2.649e+08	2.61064e+08	2.53376e+08
P05388	60S acidic ribosomal protein P0 OS=Homo sapiens OX=9606 GN=RPLP0 PE=1 SV=1	Master Protein	95	High	104.733	141	10	10	High	High	High	2.43366e+07	2.07429e+07	2.19863e+07
P09382	Galectin-1 OS=Homo sapiens OX=9606 GN=LGALS1 PE=1 SV=2	Master Protein	199	High	104.883	134	8	8	High	High	High	6.23471e+07	6.48762e+07	6.27573e+07
P26038	Moesin OS=Homo sapiens OX=9606 GN=MSN PE=1 SV=3	Master Protein	786	High	341.285	967	32	23	High	High	High	4.02529e+08	3.78764e+08	3.71425e+08
P04264	Keratin, type II cytoskeletal 1 OS=Homo sapiens OX=9606 GN=KRT1 PE=1 SV=6	Master Protein	523	High	569.475	1650	43	37	High	High	High	2.89859e+09	1.97686e+09	1.14181e+09
Q8WUM4	Programmed cell death 6-interacting protein OS=Homo sapiens OX=9606 GN=PDCD6IP PE=1 SV=1	Master Protein	1233	High	26.047	29	4	4	High	High	High	4.15834e+06	6.88675e+06	4.71934e+06
P17655	Calpain-2 catalytic subunit OS=Homo sapiens OX=9606 GN=CAPN2 PE=1 SV=6	Master Protein	626	High	69.615	119	11	11	High	High	High	2.08262e+07	1.83728e+07	1.78864e+07
P00390	Glutathione reductase, mitochondrial OS=Homo sapiens OX=9606 GN=GSR PE=1 SV=2	Master Protein	167	High	37.659	30	4	4	High	High	High	6.27383e+06	5.79787e+06	5.46567e+06
P46926	Glucosamine-6-phosphate isomerase 1 OS=Homo sapiens OX=9606 GN=GNPDA1 PE=1 SV=1	Master Protein	72	High	4.306	4	1	1	Peak Found	Peak Found	High	1.27973e+06	1.25471e+06	1391566
P28066	Proteasome subunit alpha type-5 OS=Homo sapiens OX=9606 GN=PSMA5 PE=1 SV=3	Master Protein	614	High	74.61	100	7	7	High	High	High	3.15126e+07	2.97195e+07	2.6979e+07
Q9Y490	Talin-1 OS=Homo sapiens OX=9606 GN=TLN1 PE=1 SV=3	Master Protein	469	High	319.685	379	31	31	High	High	High	7.09087e+07	6.33381e+07	5.99416e+07
P09603	Macrophage colony-stimulating factor 1 OS=Homo sapiens OX=9606 GN=CSF1 PE=1 SV=2	Master Protein	1187	High	32.056	48	3	3	High	High	High	6.99995e+06	6.75074e+06	7256874
P35241	Radixin OS=Homo sapiens OX=9606 GN=RDX PE=1 SV=1	Master Protein	740	High	126.441	467	14	4	High	High	High	3.48519e+06	2.30505e+06	3.91725e+06
P17987	T-complex protein 1 subunit alpha OS=Homo sapiens OX=9606 GN=TCP1 PE=1 SV=1	Master Protein	526	High	28.743	33	4	4	High	High	High	9.70087e+06	9.67867e+06	10024635
P01012	Ovalbumin (MW-Marker) OS=Gallus gallus GN=SERPINB14 PE=1 SV=2	Master Protein	1297	High	10.636	3	1	1	High	Peak Found	Peak Found	503271	232489	236737
Q8N474	Secreted frizzled-related protein 1 OS=Homo sapiens OX=9606 GN=SFRP1 PE=1 SV=1	Master Protein	1658	High	92.956	135	9	9	High	High	High	3.51487e+07	3.36857e+07	3.57204e+07
P60763	Ras-related C3 botulinum toxin substrate 3 OS=Homo sapiens OX=9606 GN=RAC3 PE=1 SV=1	Master Protein	929	High	14.714	18	2	1	High	Peak Found	Peak Found	4.60478e+06	5.37079e+06	5.26133e+06
P03951	Coagulation factor XI OS=Homo sapiens OX=9606 GN=F11 PE=1 SV=1	Master Protein	83	High	226.843	462	27	27	High	High	High	1.85825e+08	1.79519e+08	1.57715e+08
P15531	Nucleoside diphosphate kinase A OS=Homo sapiens OX=9606 GN=NME1 PE=1 SV=1	Master Protein	86	High	148.079	313	9	5	High	High	High	2.85296e+08	2.66399e+08	2.58937e+08
P25786	Proteasome subunit alpha type-1 OS=Homo sapiens OX=9606 GN=PSMA1 PE=1 SV=1	Master Protein	374	High	85.895	184	11	11	High	High	High	6.39503e+07	4.65524e+07	4.74562e+07
P46060	Ran GTPase-activating protein 1 OS=Homo sapiens OX=9606 GN=RANGAP1 PE=1 SV=1	Master Protein	729	High	3.36	3	1	1	Peak Found	Peak Found	Peak Found	1.65535e+06	1.60008e+06	1.4968e+06
P46940	Ras GTPase-activating-like protein IQGAP1 OS=Homo sapiens OX=9606 GN=IQGAP1 PE=1 SV=1	Master Protein	1775	High	230.774	244	26	26	High	High	High	4.23143e+07	4.01268e+07	4.1515e+07
Q6IS14	Eukaryotic translation initiation factor 5A-1-like OS=Homo sapiens OX=9606 GN=EIF5AL1 PE=2 SV=2	Master Protein	311	High	12.448	25	2	2	High	High	High	3.29199e+06	4.47683e+06	4.1362e+06
P21589	5'-nucleotidase OS=Homo sapiens OX=9606 GN=NT5E PE=1 SV=1	Master Protein	1267	High	39.358	56	5	5	High	High	High	1.08276e+07	1.20169e+07	1.41137e+07
P50991	T-complex protein 1 subunit delta OS=Homo sapiens OX=9606 GN=CCT4 PE=1 SV=4	Master Protein	182	High	49.141	69	10	9	High	High	High	1.80209e+07	1.96575e+07	1.74763e+07
A0A0J9YX35	Immunoglobulin heavy variable 3-64D OS=Homo sapiens OX=9606 GN=IGHV3-64D PE=3 SV=1	Master Protein	960	High	28.115	61	2	2	High	High	High	2.69848e+07	2.12757e+07	1.78728e+07
A0A0B4J1U7	Immunoglobulin heavy variable 6-1 OS=Homo sapiens OX=9606 GN=IGHV6-1 PE=3 SV=1	Master Protein	239	High	14.548	112	3	3	High	High	High	1.16273e+08	1.13518e+08	106852354
Q96G03	Phosphoglucomutase-2 OS=Homo sapiens OX=9606 GN=PGM2 PE=1 SV=4	Master Protein	251	High	21.269	30	4	4	High	High	High	2.80254e+06	2.51666e+06	3.13066e+06
P06753	Tropomyosin alpha-3 chain OS=Homo sapiens OX=9606 GN=TPM3 PE=1 SV=2	Master Protein	1689	High	109.551	172	10	4	High	High	High	3.61782e+07	2.87235e+07	3.01136e+07
P14618	Pyruvate kinase PKM OS=Homo sapiens OX=9606 GN=PKM PE=1 SV=4	Master Protein	1554	High	451.341	782	29	29	High	High	High	7.40718e+08	7.25307e+08	7.04799e+08
Q6S8J3	POTE ankyrin domain family member E OS=Homo sapiens OX=9606 GN=POTEE PE=2 SV=3	Master Protein	1142	High	114.333	470	8	1	High	High	High	1.22908e+07	1.26046e+07	1.41342e+07
P06276	Cholinesterase OS=Homo sapiens OX=9606 GN=BCHE PE=1 SV=1	Master Protein	1229	High	46.229	84	7	7	High	High	High	1.22909e+07	1.32862e+07	1.35343e+07
O00462	Beta-mannosidase OS=Homo sapiens OX=9606 GN=MANBA PE=1 SV=3	Master Protein	49	High	62.064	75	11	11	High	High	High	1.06816e+07	1.46981e+07	1.59936e+07
P27635	60S ribosomal protein L10 OS=Homo sapiens OX=9606 GN=RPL10 PE=1 SV=4	Master Protein	604	High	8.042	20	2	2	High	High	High	2.59075e+06	1.76144e+06	2.09064e+06
Q00610	Clathrin heavy chain 1 OS=Homo sapiens OX=9606 GN=CLTC PE=1 SV=5	Master Protein	1355	High	330.916	433	41	41	High	High	High	7.80515e+07	7.20843e+07	7.71107e+07
O15143	Actin-related protein 2/3 complex subunit 1B OS=Homo sapiens OX=9606 GN=ARPC1B PE=1 SV=3	Master Protein	1433	High	59.171	89	9	8	High	High	High	1.95114e+07	1.90408e+07	2.13507e+07
Q9UI42	Carboxypeptidase A4 OS=Homo sapiens OX=9606 GN=CPA4 PE=1 SV=2	Master Protein	40	High	106.178	180	12	12	High	High	High	4.61108e+07	4.37489e+07	4.06627e+07
P52907	F-actin-capping protein subunit alpha-1 OS=Homo sapiens OX=9606 GN=CAPZA1 PE=1 SV=3	Master Protein	1627	High	74.962	61	6	5	High	High	High	9.80212e+06	9.86411e+06	7.52554e+06
P0C0L4	Complement C4-A OS=Homo sapiens OX=9606 GN=C4A PE=1 SV=2	Master Protein	1352	High	892.865	1665	71	2	High	High	High	2.3587e+06	4.42969e+06	4.34876e+06
Q06210	Glutamine--fructose-6-phosphate aminotransferase [isomerizing] 1 OS=Homo sapiens OX=9606 GN=GFPT1 PE=1 SV=3	Master Protein	1299	High	5.453	6	1	1	High	Peak Found	Peak Found	297371	289547	345921
Q93063	Exostosin-2 OS=Homo sapiens OX=9606 GN=EXT2 PE=1 SV=1	Master Protein	1139	High	45.116	60	8	8	High	High	High	2.56691e+07	3.32596e+07	2.87869e+07
Q9NZP8	Complement C1r subcomponent-like protein OS=Homo sapiens OX=9606 GN=C1RL PE=1 SV=2	Master Protein	668	High	34.448	43	4	3	High	High	High	2.51426e+07	1.27567e+07	15155230
P22314	Ubiquitin-like modifier-activating enzyme 1 OS=Homo sapiens OX=9606 GN=UBA1 PE=1 SV=3	Master Protein	1116	High	208.849	245	22	22	High	High	High	4.37402e+07	4.43315e+07	3.96165e+07
P22392	Nucleoside diphosphate kinase B OS=Homo sapiens OX=9606 GN=NME2 PE=1 SV=1	Master Protein	1608	High	129.106	320	9	5	High	High	High	6.49685e+07	6.71862e+07	63349884
P20742	Pregnancy zone protein OS=Homo sapiens OX=9606 GN=PZP PE=1 SV=4	Master Protein	1422	High	131.831	534	12	3	High	Peak Found	Peak Found	1.81328e+06	1.30143e+06	1540797
Q09666	Neuroblast differentiation-associated protein AHNAK OS=Homo sapiens OX=9606 GN=AHNAK PE=1 SV=2	Master Protein	825	High	149.097	316	30	30	High	High	High	2.15161e+08	2.09482e+08	227630808
P13612	Integrin alpha-4 OS=Homo sapiens OX=9606 GN=ITGA4 PE=1 SV=3	Master Protein	1594	High	14.568	19	2	2	High	High	High	7.51688e+06	9.6546e+06	1.01007e+07
P49368	T-complex protein 1 subunit gamma OS=Homo sapiens OX=9606 GN=CCT3 PE=1 SV=4	Master Protein	1601	High	73.122	79	10	10	High	High	High	1.18182e+07	1.10998e+07	1.02809e+07
Q8WZ42	Titin OS=Homo sapiens OX=9606 GN=TTN PE=1 SV=4	Master Protein	594	High	2.897	14	4	4	High	High	High	1.08784e+07	1.30352e+07	1.49735e+07
O14672	Disintegrin and metalloproteinase domain-containing protein 10 OS=Homo sapiens OX=9606 GN=ADAM10 PE=1 SV=1	Master Protein	1663	High	17.642	29	3	3	High	High	High	1.88084e+06	1.69587e+06	1.6347e+06
P62899	60S ribosomal protein L31 OS=Homo sapiens OX=9606 GN=RPL31 PE=1 SV=1	Master Protein	810	High	19.512	21	2	2	High	High	High	3.62343e+07	3.8553e+07	40210528
P02743	Serum amyloid P-component OS=Homo sapiens OX=9606 GN=APCS PE=1 SV=2	Master Protein	457	High	71.106	207	7	7	High	High	High	2.14936e+08	2.03982e+08	201506961
P28072	Proteasome subunit beta type-6 OS=Homo sapiens OX=9606 GN=PSMB6 PE=1 SV=4	Master Protein	438	High	41.644	57	4	4	High	High	High	1.77872e+07	1.91397e+07	1.84259e+07
Q92747	Actin-related protein 2/3 complex subunit 1A OS=Homo sapiens OX=9606 GN=ARPC1A PE=1 SV=2	Master Protein	1128	High	17.747	18	2	1	High	High	High	1.31454e+06	1.58251e+06	1.41332e+06
P55290	Cadherin-13 OS=Homo sapiens OX=9606 GN=CDH13 PE=1 SV=1	Master Protein	859	High	24.533	22	3	3	High	High	High	1.23731e+06	2.42267e+06	1.06195e+06
P50395	Rab GDP dissociation inhibitor beta OS=Homo sapiens OX=9606 GN=GDI2 PE=1 SV=2	Master Protein	1578	High	69.819	157	14	10	High	High	High	4.07177e+07	4.74127e+07	4.83656e+07
P27816	Microtubule-associated protein 4 OS=Homo sapiens OX=9606 GN=MAP4 PE=1 SV=3	Master Protein	105	High	19.109	27	2	2	High	High	High	1.06282e+06	972943	933459
P09172	Dopamine beta-hydroxylase OS=Homo sapiens OX=9606 GN=DBH PE=1 SV=3	Master Protein	1486	High	7.957	3	1	1	Peak Found	Peak Found	Peak Found	814017	728594	671280
P60228	Eukaryotic translation initiation factor 3 subunit E OS=Homo sapiens OX=9606 GN=EIF3E PE=1 SV=1	Master Protein	722	High	3.344	3	1	1	Peak Found	Peak Found	High	729409	667055	988386
Q01082	Spectrin beta chain, non-erythrocytic 1 OS=Homo sapiens OX=9606 GN=SPTBN1 PE=1 SV=2	Master Protein	1496	High	59.702	84	10	10	High	High	High	1.79288e+07	1.57251e+07	1.48042e+07
