# Supplementary material for: Cryopreserved exosomes derived from hypoxic Wharton’s jelly mesenchymal stromal cells enhance fibroblast proliferation, upregulate COL1A2 expression, and mitigate senescence
Source: Front Med (Lausanne). 2025 Dec 17;12:1692585. doi: 10.3389/fmed.2025.1692585 (PMC12753964; doi:10.3389/fmed.2025.1692585)
Supplement: Supplementary file 2 [file Table_2.xlsx]

## Sheet: Hipoxia
Accession	Description	Master	Protein Group IDs	Protein FDR Confidence: Combined	Sum PEP Score	# PSMs	# Peptides	# Unique Peptides	Found in Sample: [S4] F4: Sample, EXO H	Found in Sample: [S5] F5: Sample, EXO H	Found in Sample: [S6] F6: Sample, EXO H	Abundances (Grouped): EXO H	Abundances (Grouped) CV [%]: EXO H	Abundances (Normalized): F4: Sample, EXO H	Abundances (Normalized): F5: Sample, EXO H	Abundances (Normalized): F6: Sample, EXO H
Q58FF6	Putative heat shock protein HSP 90-beta 4 OS=Homo sapiens OX=9606 GN=HSP90AB4P PE=5 SV=1	Master Protein	934	High	39.768	69	6	2	Peak Found	High	Not Found	3.55264e+06	32.19	2.81797e+06	4.47885e+06		1
O75340	Programmed cell death protein 6 OS=Homo sapiens OX=9606 GN=PDCD6 PE=1 SV=1	Master Protein	1424	High	4.58	3	1	1	Not Found	Peak Found	High	764805	72.28		435031	1.34456e+06	1
Q02413	Desmoglein-1 OS=Homo sapiens OX=9606 GN=DSG1 PE=1 SV=2	Master Protein	717	High	32.464	13	4	4	Not Found	High	High	3.3679e+06	84.39		6.7015e+06	1.69257e+06	1
P04424	Argininosuccinate lyase OS=Homo sapiens OX=9606 GN=ASL PE=1 SV=4	Master Protein	1626	High	14.447	7	1	1	Peak Found	Not Found	Peak Found	366081	4.15	355488		376990	1
A0A0C4DH43	Immunoglobulin heavy variable 2-70D OS=Homo sapiens OX=9606 GN=IGHV2-70D PE=3 SV=1	Master Protein	1430	High	17.988	36	2	1	Peak Found	Not Found	High	577797	40.23	431243		774158	1
Q8WTU0	Protein DDI1 homolog 1 OS=Homo sapiens OX=9606 GN=DDI1 PE=1 SV=1	Master Protein	1380	High	2.95	2	2	2	Peak Found	Peak Found	Not Found	1.07921e+06	17.31	954304	1.22046e+06		1
P0DOX6	Immunoglobulin mu heavy chain OS=Homo sapiens OX=9606 PE=1 SV=2	Master Protein	135	High	199.763	979	18	2	Peak Found	Not Found	High	1.67368e+07	9.67	1.67368e+07	1.49875e+07	1.82003e+07	1
A0A075B6Q5	Immunoglobulin heavy variable 3-64 OS=Homo sapiens OX=9606 GN=IGHV3-64 PE=3 SV=1	Master Protein	1137	High	10.754	18	1	1	Not Found	High	High	3.01482e+06	3.64		3.09354e+06	2.9381e+06	1
P15374	Ubiquitin carboxyl-terminal hydrolase isozyme L3 OS=Homo sapiens OX=9606 GN=UCHL3 PE=1 SV=1	Master Protein	1281	High	8.733	4	1	1	Not Found	Peak Found	Peak Found	210303	96.01		480871	91973.2	1
O15230	Laminin subunit alpha-5 OS=Homo sapiens OX=9606 GN=LAMA5 PE=1 SV=8	Master Protein	337	High	5.889	3	1	1	Peak Found	Not Found	High	299109	32.55	236619		378103	1
Q5JRX3	Presequence protease, mitochondrial OS=Homo sapiens OX=9606 GN=PITRM1 PE=1 SV=3	Master Protein	1523	High	5.424	4	1	1	High	Peak Found	Not Found	815422	28.39	999499	665247		1
Q2UY09	Collagen alpha-1(XXVIII) chain OS=Homo sapiens OX=9606 GN=COL28A1 PE=2 SV=2	Master Protein	1745	High	3.802	3	1	1	Not Found	Peak Found	High	654225	30.34		526110	813539	1
Q99536	Synaptic vesicle membrane protein VAT-1 homolog OS=Homo sapiens OX=9606 GN=VAT1 PE=1 SV=2	Master Protein	387	High	11.379	6	1	1	Not Found	Peak Found	High	854800	30.41		687051	1.06351e+06	1
O75508	Claudin-11 OS=Homo sapiens OX=9606 GN=CLDN11 PE=1 SV=2	Master Protein	42	High	10.766	9	1	1	Not Found	High	High	2.03761e+06	28.96		1.6554e+06	2.50807e+06	1
Q9P2R3	Rabankyrin-5 OS=Homo sapiens OX=9606 GN=ANKFY1 PE=1 SV=2	Master Protein	1318	High	2.971	6	1	1	Peak Found	Peak Found	Not Found	1.981e+06	34.85	1.54036e+06	2.54769e+06		1
Q9NRW3	DNA dC->dU-editing enzyme APOBEC-3C OS=Homo sapiens OX=9606 GN=APOBEC3C PE=1 SV=2	Master Protein	1379	High	6.551	10	1	1	High	High	Not Found	131271	0.32	130970	131572		1
Q24JP5	Transmembrane protein 132A OS=Homo sapiens OX=9606 GN=TMEM132A PE=1 SV=1	Master Protein	1085	High	15.2	12	1	1	High	High	Not Found	300784	0.09	300590	300977		1
P52434	DNA-directed RNA polymerases I, II, and III subunit RPABC3 OS=Homo sapiens OX=9606 GN=POLR2H PE=1 SV=4	Master Protein	1712	High	9.172	3	1	1	High	Not Found	Peak Found	298506	12.93	272357		327166	1
P19013	Keratin, type II cytoskeletal 4 OS=Homo sapiens OX=9606 GN=KRT4 PE=1 SV=5	Master Protein	1667	High	27.788	119	6	3	Peak Found	High	Not Found	2.86817e+06	73.76	1.60828e+06	5.11504e+06		1
Q13492	Phosphatidylinositol-binding clathrin assembly protein OS=Homo sapiens OX=9606 GN=PICALM PE=1 SV=2	Master Protein	1295	High	6.911	9	1	1	Peak Found	Not Found	High	318312	12.91	290461		348835	1
P02663	Alpha-S2-casein (Laboratory-Cont) OS=Bos taurus GN=CSN1S2 PE=1 SV=2	Master Protein	552	High	11.222	11	2	2	Not Found	Peak Found	High	3.94719e+06	115.77		1.24648e+06	1.24995e+07	1
Q04637	Eukaryotic translation initiation factor 4 gamma 1 OS=Homo sapiens OX=9606 GN=EIF4G1 PE=1 SV=4	Master Protein	379	High	5.099	9	2	2	High	High	Not Found	1.38397e+06	8.35	1.30452e+06	1.46827e+06		1
P01718	Immunoglobulin lambda variable 3-27 OS=Homo sapiens OX=9606 GN=IGLV3-27 PE=1 SV=2	Master Protein	289	High	11.684	37	2	1	Not Found	High	Peak Found	1.43774e+06	15.1		1.29164e+06	1.60035e+06	1
P01012	Ovalbumin (MW-Marker) OS=Gallus gallus GN=SERPINB14 PE=1 SV=2	Master Protein	1297	High	10.636	3	1	1	Peak Found	Peak Found	Not Found	305449	24.48	256452	363807		1
Q15185	Prostaglandin E synthase 3 OS=Homo sapiens OX=9606 GN=PTGES3 PE=1 SV=1	Master Protein	1009	High	13.804	4	2	2	High	High	Not Found						1
Q9BRL6	Serine/arginine-rich splicing factor 8 OS=Homo sapiens OX=9606 GN=SRSF8 PE=1 SV=1	Master Protein	913	High	5.169	9	1	1	High	High	High	3.17494e+06	24.16	3.17494e+06	2.10207e+06	3.41788e+06	0
Q7Z3B1	Neuronal growth regulator 1 OS=Homo sapiens OX=9606 GN=NEGR1 PE=1 SV=3	Master Protein	1807	High	11.053	9	3	3	High	High	High	4.43403e+06	6.89	4.42678e+06	4.43403e+06	4.98102e+06	0
P98095	Fibulin-2 OS=Homo sapiens OX=9606 GN=FBLN2 PE=1 SV=2	Master Protein	1548	High	15.2	15	1	1	High	High	High	1.86584e+06	18.42	1.51151e+06	1.86584e+06	2.19582e+06	0
P60033	CD81 antigen OS=Homo sapiens OX=9606 GN=CD81 PE=1 SV=1	Master Protein	234	High	15.2	11	1	1	High	High	High	1.447e+06				1.447e+06	0
P51884	Lumican OS=Homo sapiens OX=9606 GN=LUM PE=1 SV=2	Master Protein	554	High	172.709	668	14	14	High	High	High	1.05018e+09	1.98	1.07642e+09	1.0353e+09	1.05018e+09	0
P55083	Microfibril-associated glycoprotein 4 OS=Homo sapiens OX=9606 GN=MFAP4 PE=1 SV=2	Master Protein	335	High	18.639	24	4	4	High	High	High	1.31298e+07	3.27	1.31298e+07	1.27031e+07	1.35627e+07	0
P17936	Insulin-like growth factor-binding protein 3 OS=Homo sapiens OX=9606 GN=IGFBP3 PE=1 SV=2	Master Protein	334	High	107.215	270	11	11	High	High	High	5.12663e+08	10.17	5.99023e+08	5.12663e+08	4.97997e+08	0
P62829	60S ribosomal protein L23 OS=Homo sapiens OX=9606 GN=RPL23 PE=1 SV=1	Master Protein	633	High	17.794	21	2	2	High	High	High	2.17272e+06	7.27	2.41614e+06	2.17272e+06	2.10829e+06	0
P07585	Decorin OS=Homo sapiens OX=9606 GN=DCN PE=1 SV=1	Master Protein	247	High	156.751	394	14	14	High	High	High	4.18423e+08	12.34	4.18423e+08	3.58983e+08	4.60266e+08	0
P16402	Histone H1.3 OS=Homo sapiens OX=9606 GN=H1-3 PE=1 SV=2	Master Protein	1122	High	25.587	45	3	3	High	High	High	1.66822e+07	9.93	1.91123e+07	1.66822e+07	1.58173e+07	0
P16401	Histone H1.5 OS=Homo sapiens OX=9606 GN=H1-5 PE=1 SV=3	Master Protein	534	High	11.938	24	2	2	High	High	High	7.56764e+06	4.18	8.07387e+06	7.47503e+06	7.56764e+06	0
Q9NZM1	Myoferlin OS=Homo sapiens OX=9606 GN=MYOF PE=1 SV=1	Master Protein	82	High	3.896	6	1	1	Peak Found	Peak Found	Peak Found	806632	16.91	934954	806632	663924	0
Q9NR99	Matrix-remodeling-associated protein 5 OS=Homo sapiens OX=9606 GN=MXRA5 PE=1 SV=3	Master Protein	1076	High	60.889	62	13	13	High	High	High	2.12414e+07	7.97	2.3698e+07	2.03475e+07	2.12414e+07	0
P29508	Serpin B3 OS=Homo sapiens OX=9606 GN=SERPINB3 PE=1 SV=2	Master Protein	269	High	40.126	18	6	6	Peak Found	High	Peak Found	1.5986e+06	147.09	302437	1.67476e+07	1.5986e+06	0
Q9NPR2	Semaphorin-4B OS=Homo sapiens OX=9606 GN=SEMA4B PE=1 SV=4	Master Protein	1316	High	7.952	15	2	2	High	High	High	3.89649e+06	11.99	4.38037e+06	3.44338e+06	3.89649e+06	0
P12259	Coagulation factor V OS=Homo sapiens OX=9606 GN=F5 PE=1 SV=4	Master Protein	706	High	4.815	3	1	1	High	High	High	2.9054e+06	15.02	2.55562e+06	2.9054e+06	3.44072e+06	0
Q5TEC6	Histone HIST2H3PS2 OS=Homo sapiens OX=9606 GN=H3-2 PE=1 SV=1	Master Protein	414	High	13.995	84	5	1	High	High	High	1.89969e+06	16.36	1.89969e+06	2.34424e+06	1.71186e+06	0
Q92484	Acid sphingomyelinase-like phosphodiesterase 3a OS=Homo sapiens OX=9606 GN=SMPDL3A PE=1 SV=2	Master Protein	346	High	8.054	4	2	2	High	High	Peak Found	1.28214e+06	8.13	1.16333e+06	1.36921e+06	1.28214e+06	0
O00303	Eukaryotic translation initiation factor 3 subunit F OS=Homo sapiens OX=9606 GN=EIF3F PE=1 SV=1	Master Protein	1633	High	3.297	2	1	1	High	High	Peak Found	1.94497e+06	8.89	1.94497e+06	1.98243e+06	1.67796e+06	0
P62805	Histone H4 OS=Homo sapiens OX=9606 GN=H4C1 PE=1 SV=2	Master Protein	1050	High	48.931	94	4	4	High	High	High	8.6308e+07	8.74	9.49931e+07	7.98326e+07	8.6308e+07	0
P49788	Retinoic acid receptor responder protein 1 OS=Homo sapiens OX=9606 GN=RARRES1 PE=1 SV=2	Master Protein	1553	High	38.049	29	5	5	High	High	High	1.15908e+07	6.26	1.27933e+07	1.15908e+07	1.14227e+07	0
P02662	Alpha-S1-casein (Laboratory-Cont) OS=Bos taurus GN=CSN1S1 PE=1 SV=2	Master Protein	143	High	38.036	34	4	4	Peak Found	Peak Found	High	1.95302e+06	128.31	1.95302e+06	1.56455e+06	1.6825e+07	0
Q16777	Histone H2A type 2-C OS=Homo sapiens OX=9606 GN=H2AC20 PE=1 SV=4	Master Protein	13	High	27.451	76	3	3	High	High	High	8.22436e+07	2.91	8.27897e+07	7.84566e+07	8.22436e+07	0
P21399	Cytoplasmic aconitate hydratase OS=Homo sapiens OX=9606 GN=ACO1 PE=1 SV=3	Master Protein	255	High	37.109	30	6	6	High	High	High	3.40054e+07	22.86	3.40054e+07	3.27222e+07	4.85356e+07	0
P24593	Insulin-like growth factor-binding protein 5 OS=Homo sapiens OX=9606 GN=IGFBP5 PE=1 SV=1	Master Protein	927	High	47.519	65	7	7	High	High	High	1.63314e+07	3.16	1.68455e+07	1.63314e+07	1.58149e+07	0
Q10588	ADP-ribosyl cyclase/cyclic ADP-ribose hydrolase 2 OS=Homo sapiens OX=9606 GN=BST1 PE=1 SV=2	Master Protein	347	High	35.066	37	5	5	High	High	High	8.37277e+06	14.44	9.79757e+06	7.35247e+06	8.37277e+06	0
Q9BTY2	Plasma alpha-L-fucosidase OS=Homo sapiens OX=9606 GN=FUCA2 PE=1 SV=2	Master Protein	1078	High	43.831	43	10	10	High	High	High	2.11775e+07	2.61	2.2e+07	2.11775e+07	2.09377e+07	0
P07093	Glia-derived nexin OS=Homo sapiens OX=9606 GN=SERPINE2 PE=1 SV=1	Master Protein	1454	High	230.27	372	17	17	High	High	High	2.23264e+08	3.53	2.35309e+08	2.23264e+08	2.20171e+08	0
Q15063	Periostin OS=Homo sapiens OX=9606 GN=POSTN PE=1 SV=2	Master Protein	53	High	222.711	233	25	25	High	High	High	6.48383e+07	7.81	6.0224e+07	6.48383e+07	7.03919e+07	0
Q8NE71	ATP-binding cassette sub-family F member 1 OS=Homo sapiens OX=9606 GN=ABCF1 PE=1 SV=2	Master Protein	134	High	3.242	1	1	1	Peak Found	Peak Found	High	757448	16.14	902902	655077	757448	0
Q15582	Transforming growth factor-beta-induced protein ig-h3 OS=Homo sapiens OX=9606 GN=TGFBI PE=1 SV=1	Master Protein	396	High	530.521	1168	34	34	High	High	High	1.37414e+09	2.01	1.4055e+09	1.35046e+09	1.37414e+09	0
P84243	Histone H3.3 OS=Homo sapiens OX=9606 GN=H3-3A PE=1 SV=2	Master Protein	67	High	15.18	95	5	1	High	High	High	5.27948e+07	11.4	5.27948e+07	5.91839e+07	4.70989e+07	0
Q9H1E3	Nuclear ubiquitous casein and cyclin-dependent kinase substrate 1 OS=Homo sapiens OX=9606 GN=NUCKS1 PE=1 SV=1	Master Protein	27	High	5.566	12	1	1	High	High	High	1.61925e+06	15.71	1.61925e+06	1.51945e+06	2.0301e+06	0
O43854	EGF-like repeat and discoidin I-like domain-containing protein 3 OS=Homo sapiens OX=9606 GN=EDIL3 PE=1 SV=1	Master Protein	87	High	166.709	236	19	19	High	High	High	9.50613e+07	3.15	9.50613e+07	9.17825e+07	9.77519e+07	0
P21246	Pleiotrophin OS=Homo sapiens OX=9606 GN=PTN PE=1 SV=1	Master Protein	245	High	3.834	10	2	2	High	High	High	4.93438e+06	2.98	5.15218e+06	4.93438e+06	4.86799e+06	0
P39687	Acidic leucine-rich nuclear phosphoprotein 32 family member A OS=Homo sapiens OX=9606 GN=ANP32A PE=1 SV=1	Master Protein	195	High	32.473	30	5	2	High	High	High	2.34263e+06	10.91	2.4296e+06	2.34263e+06	1.96811e+06	0
P28799	Progranulin OS=Homo sapiens OX=9606 GN=GRN PE=1 SV=2	Master Protein	863	High	31.924	35	5	5	High	High	High	1.06334e+07	9.28	1.07595e+07	1.06334e+07	9.06725e+06	0
Q92688	Acidic leucine-rich nuclear phosphoprotein 32 family member B OS=Homo sapiens OX=9606 GN=ANP32B PE=1 SV=1	Master Protein	599	High	43.053	36	6	3	High	High	High	1.05759e+07	2.33	1.07036e+07	1.05759e+07	1.02309e+07	0
Q13753	Laminin subunit gamma-2 OS=Homo sapiens OX=9606 GN=LAMC2 PE=1 SV=2	Master Protein	153	High	3.373	13	2	2	High	High	High	7.0638e+06	13.48	7.0638e+06	5.61202e+06	7.24527e+06	0
P00736	Complement C1r subcomponent OS=Homo sapiens OX=9606 GN=C1R PE=1 SV=2	Master Protein	1629	High	283.989	437	24	23	High	High	High	2.28155e+08	1.93	2.31518e+08	2.22821e+08	2.28155e+08	0
P00750	Tissue-type plasminogen activator OS=Homo sapiens OX=9606 GN=PLAT PE=1 SV=1	Master Protein	653	High	83.376	80	9	9	High	High	High	4.98445e+06	6.21	5.46637e+06	4.86796e+06	4.98445e+06	0
O14498	Immunoglobulin superfamily containing leucine-rich repeat protein OS=Homo sapiens OX=9606 GN=ISLR PE=2 SV=1	Master Protein	1014	High	15.863	11	3	3	High	High	Peak Found	4.75394e+06	41.19	4.75394e+06	8.06861e+06	3.72055e+06	0
P55058	Phospholipid transfer protein OS=Homo sapiens OX=9606 GN=PLTP PE=1 SV=1	Master Protein	190	High	143.091	181	12	12	High	High	High	7.15426e+07	7.98	7.77305e+07	7.15426e+07	6.62709e+07	0
P24592	Insulin-like growth factor-binding protein 6 OS=Homo sapiens OX=9606 GN=IGFBP6 PE=1 SV=1	Master Protein	220	High	25.278	43	3	3	High	High	High	1.49661e+07	14.22	1.46758e+07	1.49661e+07	1.87906e+07	0
Q9HAV7	GrpE protein homolog 1, mitochondrial OS=Homo sapiens OX=9606 GN=GRPEL1 PE=1 SV=2	Master Protein	1428	High	6.071	3	1	1	Peak Found	Peak Found	Peak Found	1.00736e+06	7.67	1.00736e+06	896538	1.0402e+06	0
Q5SYB0	FERM and PDZ domain-containing protein 1 OS=Homo sapiens OX=9606 GN=FRMPD1 PE=1 SV=1	Master Protein	625	High	3.442	27	1	1	High	High	High	2.05603e+07	10.63	2.23686e+07	2.05603e+07	1.80643e+07	0
P00558	Phosphoglycerate kinase 1 OS=Homo sapiens OX=9606 GN=PGK1 PE=1 SV=3	Master Protein	795	High	211.247	323	17	17	High	High	High	1.67075e+08	5.35	1.74604e+08	1.67075e+08	1.56888e+08	0
P21810	Biglycan OS=Homo sapiens OX=9606 GN=BGN PE=1 SV=2	Master Protein	682	High	173.962	255	12	12	High	High	High	1.45717e+08	4.96	1.49124e+08	1.35458e+08	1.45717e+08	0
P08473	Neprilysin OS=Homo sapiens OX=9606 GN=MME PE=1 SV=2	Master Protein	1647	High	15.456	22	3	3	High	High	High	1.8373e+08	7.9	1.8373e+08	2.08957e+08	1.81897e+08	0
P10915	Hyaluronan and proteoglycan link protein 1 OS=Homo sapiens OX=9606 GN=HAPLN1 PE=2 SV=2	Master Protein	1296	High	174.559	289	17	15	High	High	High	2.13782e+08	3.21	2.13782e+08	2.08551e+08	2.22205e+08	0
Q5QNW6	Histone H2B type 2-F OS=Homo sapiens OX=9606 GN=H2BC18 PE=1 SV=3	Master Protein	313	High	55.434	109	5	5	High	High	High	7.29025e+07	9.03	7.88756e+07	7.29025e+07	6.57892e+07	0
Q13308	Inactive tyrosine-protein kinase 7 OS=Homo sapiens OX=9606 GN=PTK7 PE=1 SV=2	Master Protein	749	High	107.696	79	10	10	High	High	High	2.51961e+07	5.63	2.40476e+07	2.51961e+07	2.6889e+07	0
Q6UVY6	DBH-like monooxygenase protein 1 OS=Homo sapiens OX=9606 GN=MOXD1 PE=1 SV=1	Master Protein	369	High	6.882	18	2	2	High	High	High	2.52146e+06	10.26	2.53173e+06	2.52146e+06	2.10265e+06	0
P17900	Ganglioside GM2 activator OS=Homo sapiens OX=9606 GN=GM2A PE=1 SV=4	Master Protein	1753	High	10.226	6	2	2	Peak Found	High	Peak Found	2.06973e+06	52.22	1.86739e+06	4.50915e+06	2.06973e+06	0
P81605	Dermcidin OS=Homo sapiens OX=9606 GN=DCD PE=1 SV=2	Master Protein	1371	High	17.079	25	3	3	High	High	High	2.07859e+06			2.07859e+06		0
P36980	Complement factor H-related protein 2 OS=Homo sapiens OX=9606 GN=CFHR2 PE=1 SV=1	Master Protein	221	High	26.549	62	3	1	Peak Found	Peak Found	Peak Found	455317	63.54	455317	671957	138745	0
P00367	Glutamate dehydrogenase 1, mitochondrial OS=Homo sapiens OX=9606 GN=GLUD1 PE=1 SV=2	Master Protein	536	High	14.789	14	3	3	High	Peak Found	Peak Found	1.5686e+06	114.85	8.42429e+06	1.5686e+06	892146	0
Q02818	Nucleobindin-1 OS=Homo sapiens OX=9606 GN=NUCB1 PE=1 SV=4	Master Protein	1818	High	281.738	446	21	21	High	High	High	2.96731e+08	3.17	2.98729e+08	2.81782e+08	2.96731e+08	0
P20700	Lamin-B1 OS=Homo sapiens OX=9606 GN=LMNB1 PE=1 SV=2	Master Protein	620	High	7.808	24	3	1	High	Peak Found	High	3.5911e+06	13.88	4.09231e+06	3.09505e+06	3.5911e+06	0
O95965	Integrin beta-like protein 1 OS=Homo sapiens OX=9606 GN=ITGBL1 PE=2 SV=1	Master Protein	1362	High	15.2	12	1	1	High	High	High	2.03805e+06	31.74	2.03805e+06	1.85659e+06	3.24669e+06	0
P24043	Laminin subunit alpha-2 OS=Homo sapiens OX=9606 GN=LAMA2 PE=1 SV=4	Master Protein	478	High	4.4	9	1	1	High	High	High	701897	22.09	832598	529544	701897	0
O95340	Bifunctional 3'-phosphoadenosine 5'-phosphosulfate synthase 2 OS=Homo sapiens OX=9606 GN=PAPSS2 PE=1 SV=2	Master Protein	1539	High	3.884	8	1	1	Peak Found	Peak Found	High	123618	63.9	154880	123618	29058.2	0
P02656	Apolipoprotein C-III OS=Homo sapiens OX=9606 GN=APOC3 PE=1 SV=1	Master Protein	389	High	26.823	55	3	3	High	High	High	1.91914e+07	2.54	1.88379e+07	1.91914e+07	1.98057e+07	0
P02666	Beta-casein (Laboratory-Cont) OS=Bos taurus GN=CSN2 PE=1 SV=2	Master Protein	1443	High	23.534	24	3	3	Peak Found	Peak Found	High	1.00534e+06	115.28	1.00534e+06	691950	5.89411e+06	0
Q12805	EGF-containing fibulin-like extracellular matrix protein 1 OS=Homo sapiens OX=9606 GN=EFEMP1 PE=1 SV=2	Master Protein	906	High	87.239	76	10	10	High	High	High	3.07759e+07	7.16	3.07759e+07	3.03846e+07	3.45225e+07	0
P02751	Fibronectin OS=Homo sapiens OX=9606 GN=FN1 PE=1 SV=5	Master Protein	1210	High	1242.97	2656	77	77	High	High	High	3.94551e+09	3.35	4.10272e+09	3.83851e+09	3.94551e+09	0
P19338	Nucleolin OS=Homo sapiens OX=9606 GN=NCL PE=1 SV=3	Master Protein	1244	High	111.044	206	15	15	High	High	High	1.30732e+08	8.99	1.30732e+08	1.34389e+08	1.13183e+08	0
P63261	Actin, cytoplasmic 2 OS=Homo sapiens OX=9606 GN=ACTG1 PE=1 SV=1	Master Protein	1605	High	412.426	2205	23	2	High	High	High	3.04412e+06	4.17	2.84887e+06	3.08108e+06	3.04412e+06	0
Q6EMK4	Vasorin OS=Homo sapiens OX=9606 GN=VASN PE=1 SV=1	Master Protein	880	High	98.354	161	7	7	High	High	High	1.14589e+08	5.15	1.19792e+08	1.14589e+08	1.08055e+08	0
P15291	Beta-1,4-galactosyltransferase 1 OS=Homo sapiens OX=9606 GN=B4GALT1 PE=1 SV=5	Master Protein	1026	High	19.436	25	3	3	High	High	High	9.12787e+06	5.35	9.96003e+06	9.0586e+06	9.12787e+06	0
P33908	Mannosyl-oligosaccharide 1,2-alpha-mannosidase IA OS=Homo sapiens OX=9606 GN=MAN1A1 PE=1 SV=3	Master Protein	1012	High	48.138	69	7	7	High	High	High	2.26527e+07	8.36	2.28506e+07	2.26527e+07	1.96147e+07	0
P02654	Apolipoprotein C-I OS=Homo sapiens OX=9606 GN=APOC1 PE=1 SV=1	Master Protein	1024	High	11.464	42	3	3	High	High	High	1.16562e+07	6	1.20102e+07	1.06836e+07	1.16562e+07	0
P01130	Low-density lipoprotein receptor OS=Homo sapiens OX=9606 GN=LDLR PE=1 SV=1	Master Protein	1631	High	7.458	6	2	2	High	High	High	2.76632e+06	12.47	3.38429e+06	2.76632e+06	2.72611e+06	0
P23142	Fibulin-1 OS=Homo sapiens OX=9606 GN=FBLN1 PE=1 SV=4	Master Protein	1300	High	294.902	450	21	21	High	High	High	3.22416e+08	7.74	3.37643e+08	2.89699e+08	3.22416e+08	0
P31943	Heterogeneous nuclear ribonucleoprotein H OS=Homo sapiens OX=9606 GN=HNRNPH1 PE=1 SV=4	Master Protein	805	High	12.907	3	1	1	Peak Found	High	Peak Found	954055	4.71	905672	995225	954055	0
P0DTE1	Probable non-functional immunoglobulin heavy variable 3-38-3 OS=Homo sapiens OX=9606 GN=IGHV3-38-3 PE=1 SV=1	Master Protein	601	High	3.526	6	1	1	Peak Found	Peak Found	Peak Found	1.19682e+06	19.04	1.10932e+06	1.19682e+06	1.57261e+06	0
P09871	Complement C1s subcomponent OS=Homo sapiens OX=9606 GN=C1S PE=1 SV=1	Master Protein	409	High	226.454	415	20	20	High	High	High	2.67205e+08	2.6	2.71004e+08	2.67205e+08	2.5762e+08	0
P30530	Tyrosine-protein kinase receptor UFO OS=Homo sapiens OX=9606 GN=AXL PE=1 SV=4	Master Protein	950	High	55.239	75	6	6	High	High	High	2.49547e+07	6.07	2.70713e+07	2.49547e+07	2.40786e+07	0
P13497	Bone morphogenetic protein 1 OS=Homo sapiens OX=9606 GN=BMP1 PE=1 SV=2	Master Protein	667	High	90.579	140	16	16	High	High	High	3.3855e+07	6.49	3.47627e+07	3.3855e+07	3.06735e+07	0
P08253	72 kDa type IV collagenase OS=Homo sapiens OX=9606 GN=MMP2 PE=1 SV=2	Master Protein	1245	High	444.39	946	33	33	High	High	High	6.13323e+08	2.68	6.25619e+08	5.93248e+08	6.13323e+08	0
P05387	60S acidic ribosomal protein P2 OS=Homo sapiens OX=9606 GN=RPLP2 PE=1 SV=1	Master Protein	1726	High	7.324	6	1	1	Peak Found	Peak Found	Peak Found	1.20917e+06	23.2	1.20917e+06	986633	1.56303e+06	0
P07910	Heterogeneous nuclear ribonucleoproteins C1/C2 OS=Homo sapiens OX=9606 GN=HNRNPC PE=1 SV=4	Master Protein	983	High	35.282	49	5	5	High	High	High	1.19463e+07	22.18	1.25015e+07	1.19463e+07	8.08484e+06	0
P02792	Ferritin light chain OS=Homo sapiens OX=9606 GN=FTL PE=1 SV=2	Master Protein	1366	High	109.084	120	7	7	High	High	High	3.7513e+07	8.16	4.21553e+07	3.61416e+07	3.7513e+07	0
Q96CG8	Collagen triple helix repeat-containing protein 1 OS=Homo sapiens OX=9606 GN=CTHRC1 PE=1 SV=1	Master Protein	777	High	60.242	156	7	7	High	High	High	2.05623e+08	6.04	2.27468e+08	2.04863e+08	2.05623e+08	0
P09104	Gamma-enolase OS=Homo sapiens OX=9606 GN=ENO2 PE=1 SV=3	Master Protein	802	High	46.412	84	5	1	High	High	High	1.95679e+06	9.11	2.12934e+06	1.95679e+06	1.7735e+06	0
P04003	C4b-binding protein alpha chain OS=Homo sapiens OX=9606 GN=C4BPA PE=1 SV=2	Master Protein	236	High	154.075	284	20	20	High	High	High	1.06585e+08	4.5	1.1461e+08	1.06585e+08	1.05723e+08	0
P07858	Cathepsin B OS=Homo sapiens OX=9606 GN=CTSB PE=1 SV=3	Master Protein	349	High	153.068	253	13	13	High	High	High	1.54305e+08	1.6	1.5611e+08	1.51239e+08	1.54305e+08	0
Q13591	Semaphorin-5A OS=Homo sapiens OX=9606 GN=SEMA5A PE=1 SV=3	Master Protein	975	High	23.679	32	5	5	High	High	High	9.97169e+06	9.39	1.15495e+07	9.97169e+06	9.75525e+06	0
P10646	Tissue factor pathway inhibitor OS=Homo sapiens OX=9606 GN=TFPI PE=1 SV=1	Master Protein	1801	High	52.061	85	6	6	High	High	High	1.42066e+07	8.14	1.41288e+07	1.42066e+07	1.6263e+07	0
P40429	60S ribosomal protein L13a OS=Homo sapiens OX=9606 GN=RPL13A PE=1 SV=2	Master Protein	794	High	23.35	21	4	4	High	High	High	4.99205e+06	19.51	6.6902e+06	4.99205e+06	4.72179e+06	0
O14773	Tripeptidyl-peptidase 1 OS=Homo sapiens OX=9606 GN=TPP1 PE=1 SV=2	Master Protein	603	High	13.488	7	2	2	High	Peak Found	High	6.08346e+07	5.52	6.08346e+07	5.99733e+07	6.63164e+07	0
Q8NBJ4	Golgi membrane protein 1 OS=Homo sapiens OX=9606 GN=GOLM1 PE=1 SV=1	Master Protein	897	High	155.093	209	14	14	High	High	High	8.31092e+07	1.85	8.31092e+07	8.16698e+07	8.47434e+07	0
Q92820	Gamma-glutamyl hydrolase OS=Homo sapiens OX=9606 GN=GGH PE=1 SV=2	Master Protein	258	High	81.345	138	11	11	High	High	High	6.79665e+07	1.5	6.89068e+07	6.68663e+07	6.79665e+07	0
Q08043	Alpha-actinin-3 OS=Homo sapiens OX=9606 GN=ACTN3 PE=1 SV=2	Master Protein	1103	High	117.095	249	13	2	High	High	Peak Found	1.17974e+07	7.88	1.17974e+07	1.05168e+07	1.22725e+07	0
P35555	Fibrillin-1 OS=Homo sapiens OX=9606 GN=FBN1 PE=1 SV=4	Master Protein	570	High	739.824	1344	83	79	High	High	High	6.54235e+08	8.57	6.54235e+08	5.69579e+08	6.70352e+08	0
Q15293	Reticulocalbin-1 OS=Homo sapiens OX=9606 GN=RCN1 PE=1 SV=1	Master Protein	1721	High	125.173	193	12	12	High	High	High	7.74466e+07	7.24	8.71769e+07	7.74466e+07	7.67552e+07	0
P35052	Glypican-1 OS=Homo sapiens OX=9606 GN=GPC1 PE=1 SV=2	Master Protein	1632	High	53.609	62	7	7	High	High	High	7.86842e+06	6.14	8.40133e+06	7.43242e+06	7.86842e+06	0
P11166	Solute carrier family 2, facilitated glucose transporter member 1 OS=Homo sapiens OX=9606 GN=SLC2A1 PE=1 SV=2	Master Protein	1387	High	5.233	6	2	2	High	Peak Found	Peak Found	3.11302e+06	20.73	3.11302e+06	3.48512e+06	2.28581e+06	0
Q96FW1	Ubiquitin thioesterase OTUB1 OS=Homo sapiens OX=9606 GN=OTUB1 PE=1 SV=2	Master Protein	1058	High	3.032	3	1	1	Peak Found	Peak Found	Peak Found	1.66266e+06	17.53	1.91585e+06	1.34216e+06	1.66266e+06	0
Q16610	Extracellular matrix protein 1 OS=Homo sapiens OX=9606 GN=ECM1 PE=1 SV=2	Master Protein	1788	High	258.034	475	24	24	High	High	High	2.45838e+09	8.17	2.45838e+09	2.21194e+09	2.60372e+09	0
P55001	Microfibrillar-associated protein 2 OS=Homo sapiens OX=9606 GN=MFAP2 PE=1 SV=1	Master Protein	1771	High	12.079	34	2	2	High	High	High	1.37826e+07	9.08	1.37826e+07	1.48678e+07	1.23887e+07	0
Q9BTT0	Acidic leucine-rich nuclear phosphoprotein 32 family member E OS=Homo sapiens OX=9606 GN=ANP32E PE=1 SV=1	Master Protein	618	High	6.154	3	1	1	Peak Found	High	High	2.65928e+06	4.35	2.65928e+06	2.84334e+06	2.62411e+06	0
P01704	Immunoglobulin lambda variable 2-14 OS=Homo sapiens OX=9606 GN=IGLV2-14 PE=1 SV=2	Master Protein	942	High	12.897	27	1	1	High	High	High	5.68958e+06	9.01	5.68958e+06	5.15513e+06	6.17667e+06	0
P02462	Collagen alpha-1(IV) chain OS=Homo sapiens OX=9606 GN=COL4A1 PE=1 SV=4	Master Protein	697	High	87.877	114	9	7	High	High	High	1.7127e+08	17.79	1.7127e+08	2.10149e+08	1.48024e+08	0
Q12841	Follistatin-related protein 1 OS=Homo sapiens OX=9606 GN=FSTL1 PE=1 SV=1	Master Protein	944	High	173.57	903	14	14	High	High	High	8.92059e+08	2.56	9.16346e+08	8.70605e+08	8.92059e+08	0
P08590	Myosin light chain 3 OS=Homo sapiens OX=9606 GN=MYL3 PE=1 SV=3	Master Protein	367	High	3.791	2	2	2	Peak Found	Peak Found	Peak Found	6.03355e+06	12.28	6.03355e+06	5.88713e+06	7.31822e+06	0
Q58FG1	Putative heat shock protein HSP 90-alpha A4 OS=Homo sapiens OX=9606 GN=HSP90AA4P PE=5 SV=1	Master Protein	1498	High	35.853	43	3	1	Peak Found	High	Peak Found	6.01389e+06	58.01	4.92718e+06	1.36548e+07	6.01389e+06	0
P35556	Fibrillin-2 OS=Homo sapiens OX=9606 GN=FBN2 PE=1 SV=3	Master Protein	1153	High	373.642	534	41	37	High	High	High	1.49494e+08	5.57	1.53412e+08	1.37695e+08	1.49494e+08	0
Q15113	Procollagen C-endopeptidase enhancer 1 OS=Homo sapiens OX=9606 GN=PCOLCE PE=1 SV=2	Master Protein	646	High	204.026	388	15	15	High	High	High	2.28121e+08	4.64	2.28641e+08	2.10509e+08	2.28121e+08	0
P06865	Beta-hexosaminidase subunit alpha OS=Homo sapiens OX=9606 GN=HEXA PE=1 SV=2	Master Protein	97	High	28.103	33	4	3	High	High	High	5.57864e+06	18.33	5.57864e+06	4.24942e+06	6.15291e+06	0
Q08431	Lactadherin OS=Homo sapiens OX=9606 GN=MFGE8 PE=1 SV=3	Master Protein	1143	High	120.691	145	13	13	High	High	High	8.93017e+07	16.04	1.05107e+08	7.62116e+07	8.93017e+07	0
Q13630	GDP-L-fucose synthase OS=Homo sapiens OX=9606 GN=GFUS PE=1 SV=1	Master Protein	191	High	4.961	6	1	1	Peak Found	High	High	3.67373e+06	54.08	3.48725e+06	8.45314e+06	3.67373e+06	0
P11047	Laminin subunit gamma-1 OS=Homo sapiens OX=9606 GN=LAMC1 PE=1 SV=3	Master Protein	718	High	197.519	209	22	22	High	High	High	3.86469e+07	13.25	4.34041e+07	3.86469e+07	3.32288e+07	0
P13611	Versican core protein OS=Homo sapiens OX=9606 GN=VCAN PE=1 SV=3	Master Protein	797	High	210.618	504	20	20	High	High	High	3.50122e+08	3.32	3.68271e+08	3.50122e+08	3.46209e+08	0
Q9UHI8	A disintegrin and metalloproteinase with thrombospondin motifs 1 OS=Homo sapiens OX=9606 GN=ADAMTS1 PE=1 SV=4	Master Protein	540	High	18.403	14	2	2	High	High	Peak Found	549198	4.08	533567		565287	0
P62304	Small nuclear ribonucleoprotein E OS=Homo sapiens OX=9606 GN=SNRPE PE=1 SV=1	Master Protein	498	High	10.888	17	1	1	High	High	High	2.79361e+06	3.17	2.79361e+06	2.6856e+06	2.86048e+06	0
Q08629	Testican-1 OS=Homo sapiens OX=9606 GN=SPOCK1 PE=1 SV=1	Master Protein	1202	High	173.109	331	17	17	High	High	High	1.4573e+08	8.3	1.4573e+08	1.33706e+08	1.5792e+08	0
P62753	40S ribosomal protein S6 OS=Homo sapiens OX=9606 GN=RPS6 PE=1 SV=1	Master Protein	581	High	4.337	3	1	1	High	Peak Found	Peak Found	1.84199e+06	10.7	1.68745e+06	1.84199e+06	2.08455e+06	0
Q92743	Serine protease HTRA1 OS=Homo sapiens OX=9606 GN=HTRA1 PE=1 SV=1	Master Protein	1084	High	36.889	40	4	4	High	High	High	9.70609e+06	33.77	5.46635e+06	9.70609e+06	1.11794e+07	0
P20851	C4b-binding protein beta chain OS=Homo sapiens OX=9606 GN=C4BPB PE=1 SV=1	Master Protein	576	High	18.521	28	4	4	Peak Found	Peak Found	High	8.85783e+06	5.72	8.04365e+06	8.93219e+06	8.85783e+06	0
P06454	Prothymosin alpha OS=Homo sapiens OX=9606 GN=PTMA PE=1 SV=2	Master Protein	1713	High	30.45	31	3	3	High	High	High	2.5352e+07	13.27	2.41679e+07	2.5352e+07	3.0829e+07	0
Q9BYV7	Beta,beta-carotene 9',10'-oxygenase OS=Homo sapiens OX=9606 GN=BCO2 PE=1 SV=5	Master Protein	1796	High	2.916	12	1	1	High	High	Peak Found	6.99522e+06	4.6	6.99522e+06	6.94651e+06	7.53955e+06	0
O95445	Apolipoprotein M OS=Homo sapiens OX=9606 GN=APOM PE=1 SV=2	Master Protein	1543	High	43.877	124	7	7	High	High	High	3.03706e+07	5.09	3.24407e+07	2.93712e+07	3.03706e+07	0
Q86YZ3	Hornerin OS=Homo sapiens OX=9606 GN=HRNR PE=1 SV=2	Master Protein	340	High	89.008	85	6	6	High	High	High	1.98898e+06	36.33	3.10719e+06	1.98898e+06	1.54655e+06	0
Q9Y6R7	IgGFc-binding protein OS=Homo sapiens OX=9606 GN=FCGBP PE=1 SV=3	Master Protein	1481	High	12.121	12	2	2	Peak Found	Peak Found	Peak Found	384056	23.13	559749	384056	381544	0
O95633	Follistatin-related protein 3 OS=Homo sapiens OX=9606 GN=FSTL3 PE=1 SV=1	Master Protein	101	High	23.338	27	3	3	High	High	High	6.17117e+06	13.06	6.17117e+06	5.43913e+06	7.06201e+06	0
P01742	Immunoglobulin heavy variable 1-69 OS=Homo sapiens OX=9606 GN=IGHV1-69 PE=1 SV=2	Master Protein	19	High	24.162	88	2	1	High	High	High	3.31823e+07	12.46	3.31823e+07	2.85323e+07	3.66771e+07	0
P07942	Laminin subunit beta-1 OS=Homo sapiens OX=9606 GN=LAMB1 PE=1 SV=2	Master Protein	425	High	142.986	216	19	19	High	High	High	5.81678e+07	7.36	6.03288e+07	5.81678e+07	5.22366e+07	0
P00492	Hypoxanthine-guanine phosphoribosyltransferase OS=Homo sapiens OX=9606 GN=HPRT1 PE=1 SV=2	Master Protein	916	High	29.443	13	4	4	High	High	High	5.15159e+06	48.14	5.2821e+06	1.81428e+06	5.15159e+06	0
P14543	Nidogen-1 OS=Homo sapiens OX=9606 GN=NID1 PE=1 SV=3	Master Protein	1489	High	218.081	291	22	21	High	High	High	8.87192e+07	4.73	8.87192e+07	8.19836e+07	8.94127e+07	0
P02741	C-reactive protein OS=Homo sapiens OX=9606 GN=CRP PE=1 SV=1	Master Protein	692	High	3.955	6	1	1	Peak Found	Peak Found	Peak Found	893376	12.36	1.0033e+06	782515	893376	0
Q14520	Hyaluronan-binding protein 2 OS=Homo sapiens OX=9606 GN=HABP2 PE=1 SV=1	Master Protein	1369	High	20.236	47	4	4	High	High	High	4.35699e+06	25.28	2.70485e+06	4.39747e+06	4.35699e+06	0
P24821	Tenascin OS=Homo sapiens OX=9606 GN=TNC PE=1 SV=3	Master Protein	541	High	36.138	35	8	8	High	High	High	1.27016e+07	9.8	1.27016e+07	1.23685e+07	1.47704e+07	0
P05386	60S acidic ribosomal protein P1 OS=Homo sapiens OX=9606 GN=RPLP1 PE=1 SV=1	Master Protein	528	High	11.711	18	1	1	High	High	High	830428	2.96	813221	848000		0
P04259	Keratin, type II cytoskeletal 6B OS=Homo sapiens OX=9606 GN=KRT6B PE=1 SV=5	Master Protein	548	High	307.095	556	33	3	Peak Found	High	Peak Found	1.69491e+06	132.49	1.2248e+06	1.56862e+07	1.69491e+06	0
P35442	Thrombospondin-2 OS=Homo sapiens OX=9606 GN=THBS2 PE=1 SV=2	Master Protein	502	High	381.946	510	31	27	High	High	High	1.81166e+08	5.34	1.95273e+08	1.76319e+08	1.81166e+08	0
P02794	Ferritin heavy chain OS=Homo sapiens OX=9606 GN=FTH1 PE=1 SV=2	Master Protein	1382	High	90.984	147	9	9	High	High	High	6.61482e+07	11.47	7.05001e+07	6.61482e+07	5.61311e+07	0
P02647	Apolipoprotein A-I OS=Homo sapiens OX=9606 GN=APOA1 PE=1 SV=1	Master Protein	1364	High	404.969	2512	36	36	High	High	High	6.23692e+09	1.89	6.23692e+09	6.43251e+09	6.21715e+09	0
Q6YHK3	CD109 antigen OS=Homo sapiens OX=9606 GN=CD109 PE=1 SV=2	Master Protein	1511	High	124.632	122	14	14	High	High	High	2.89705e+07	12.09	3.45439e+07	2.89705e+07	2.76171e+07	0
Q14103	Heterogeneous nuclear ribonucleoprotein D0 OS=Homo sapiens OX=9606 GN=HNRNPD PE=1 SV=1	Master Protein	1286	High	3.082	16	2	2	High	High	High	1.94776e+06	26.74	2.98035e+06	1.94776e+06	1.90431e+06	0
P16035	Metalloproteinase inhibitor 2 OS=Homo sapiens OX=9606 GN=TIMP2 PE=1 SV=2	Master Protein	1411	High	99.064	248	12	12	High	High	High	2.04761e+08	1.63	2.04761e+08	2.04162e+08	2.10283e+08	0
P15121	Aldo-keto reductase family 1 member B1 OS=Homo sapiens OX=9606 GN=AKR1B1 PE=1 SV=3	Master Protein	1330	High	11.95	22	3	3	High	Peak Found	Peak Found	3.76197e+06	30.55	3.83686e+06	3.76197e+06	2.0915e+06	0
P20908	Collagen alpha-1(V) chain OS=Homo sapiens OX=9606 GN=COL5A1 PE=1 SV=3	Master Protein	713	High	261.464	342	23	23	High	High	High	1.44061e+08	1.88	1.48408e+08	1.43355e+08	1.44061e+08	0
Q9HCU0	Endosialin OS=Homo sapiens OX=9606 GN=CD248 PE=1 SV=1	Master Protein	1521	High	85.564	169	10	10	High	High	High	1.32322e+08	3.3	1.32322e+08	1.37288e+08	1.28554e+08	0
Q14703	Membrane-bound transcription factor site-1 protease OS=Homo sapiens OX=9606 GN=MBTPS1 PE=1 SV=1	Master Protein	50	High	11.961	9	1	1	High	High	High	289094	8	289094	251625	290875	0
Q6ZVX7	F-box only protein 50 OS=Homo sapiens OX=9606 GN=NCCRP1 PE=1 SV=1	Master Protein	495	High	8.912	18	1	1	High	High	High	257236	42.85	123453	257236	318925	0
P26447	Protein S100-A4 OS=Homo sapiens OX=9606 GN=S100A4 PE=1 SV=1	Master Protein	822	High	15.952	12	3	3	Peak Found	Peak Found	Peak Found	3.38442e+06	28.33	3.39039e+06	3.38442e+06	1.95884e+06	0
Q14118	Dystroglycan OS=Homo sapiens OX=9606 GN=DAG1 PE=1 SV=2	Master Protein	1634	High	69.024	113	9	9	High	High	High	3.48033e+07	5.19	3.20542e+07	3.53527e+07	3.48033e+07	0
Q12884	Prolyl endopeptidase FAP OS=Homo sapiens OX=9606 GN=FAP PE=1 SV=5	Master Protein	1375	High	4.564	3	1	1	High	Peak Found	Peak Found	1.28444e+06	7.34	1.37762e+06	1.28444e+06	1.18916e+06	0
P19021	Peptidyl-glycine alpha-amidating monooxygenase OS=Homo sapiens OX=9606 GN=PAM PE=1 SV=2	Master Protein	1034	High	103.485	101	12	12	High	High	High	3.42175e+07	11	3.72312e+07	3.42175e+07	2.98432e+07	0
Q9UQ80	Proliferation-associated protein 2G4 OS=Homo sapiens OX=9606 GN=PA2G4 PE=1 SV=3	Master Protein	1277	High	65.893	66	8	8	High	High	High	1.65852e+07	13.44	1.65852e+07	1.32688e+07	1.71778e+07	0
P12111	Collagen alpha-3(VI) chain OS=Homo sapiens OX=9606 GN=COL6A3 PE=1 SV=5	Master Protein	593	High	777.257	1094	90	90	High	High	High	4.50018e+08	7.42	4.73227e+08	4.50018e+08	4.08271e+08	0
Q9Y6C2	EMILIN-1 OS=Homo sapiens OX=9606 GN=EMILIN1 PE=1 SV=3	Master Protein	1219	High	215.841	315	25	25	High	High	High	8.40236e+07	3.09	8.81606e+07	8.3283e+07	8.40236e+07	0
O00391	Sulfhydryl oxidase 1 OS=Homo sapiens OX=9606 GN=QSOX1 PE=1 SV=3	Master Protein	1531	High	429.724	841	33	33	High	High	High	5.95654e+08	0.91	5.96267e+08	5.86619e+08	5.95654e+08	0
P26373	60S ribosomal protein L13 OS=Homo sapiens OX=9606 GN=RPL13 PE=1 SV=4	Master Protein	57	High	13.68	14	3	3	High	High	High	4.98936e+06	19.11	4.98936e+06	5.10412e+06	3.54511e+06	0
O43852	Calumenin OS=Homo sapiens OX=9606 GN=CALU PE=1 SV=2	Master Protein	1513	High	350.067	531	21	21	High	High	High	4.19496e+08	6.83	4.50662e+08	4.19496e+08	3.93243e+08	0
P42785	Lysosomal Pro-X carboxypeptidase OS=Homo sapiens OX=9606 GN=PRCP PE=1 SV=1	Master Protein	1156	High	25.314	24	2	2	High	High	High	1.74842e+06	13.73	1.74842e+06	1.54244e+06	2.02729e+06	0
P46779	60S ribosomal protein L28 OS=Homo sapiens OX=9606 GN=RPL28 PE=1 SV=3	Master Protein	866	High	6.816	12	1	1	High	High	High	953675	10.14	810377	953675	984372	0
P08476	Inhibin beta A chain OS=Homo sapiens OX=9606 GN=INHBA PE=1 SV=2	Master Protein	24	High	43.59	110	9	9	High	High	High	2.41962e+07	7.08	2.3803e+07	2.41962e+07	2.70493e+07	0
P06733	Alpha-enolase OS=Homo sapiens OX=9606 GN=ENO1 PE=1 SV=2	Master Protein	1447	High	312.336	537	22	18	High	High	High	5.81358e+08	3.73	6.17439e+08	5.77343e+08	5.81358e+08	0
Q16270	Insulin-like growth factor-binding protein 7 OS=Homo sapiens OX=9606 GN=IGFBP7 PE=1 SV=1	Master Protein	362	High	112.049	185	12	12	High	High	High	5.90508e+07	8.85	6.47311e+07	5.90508e+07	5.42455e+07	0
P05090	Apolipoprotein D OS=Homo sapiens OX=9606 GN=APOD PE=1 SV=1	Master Protein	644	High	85.227	241	8	8	High	High	High	1.15597e+08	6.2	1.15597e+08	1.27753e+08	1.14387e+08	0
P48735	Isocitrate dehydrogenase [NADP], mitochondrial OS=Homo sapiens OX=9606 GN=IDH2 PE=1 SV=2	Master Protein	1226	High	10.682	35	2	1	High	High	High	1.04442e+06	11.19	1.04442e+06	1.11475e+06	892156	0
P60174	Triosephosphate isomerase OS=Homo sapiens OX=9606 GN=TPI1 PE=1 SV=4	Master Protein	1164	High	247	287	16	16	High	High	High	2.26706e+08	2.81	2.26706e+08	2.26711e+08	2.15843e+08	0
Q92626	Peroxidasin homolog OS=Homo sapiens OX=9606 GN=PXDN PE=1 SV=2	Master Protein	933	High	426.289	624	44	44	High	High	High	2.34709e+08	1.62	2.34709e+08	2.28274e+08	2.34871e+08	0
O00533	Neural cell adhesion molecule L1-like protein OS=Homo sapiens OX=9606 GN=CHL1 PE=1 SV=4	Master Protein	751	High	11.989	9	1	1	Peak Found	Peak Found	Peak Found	135529	2.97	128739	135657	135529	0
Q16659	Mitogen-activated protein kinase 6 OS=Homo sapiens OX=9606 GN=MAPK6 PE=1 SV=1	Master Protein	317	High	3.9	3	1	1	Peak Found	Peak Found	Peak Found	379464	11.51	419150	332467	379464	0
Q9NRD9	Dual oxidase 1 OS=Homo sapiens OX=9606 GN=DUOX1 PE=1 SV=1	Master Protein	764	High	2.831	27	2	1	High	High	High	1.33866e+06	87.41	1.33866e+06	391700	3.23053e+06	0
P48163	NADP-dependent malic enzyme OS=Homo sapiens OX=9606 GN=ME1 PE=1 SV=1	Master Protein	899	High	8.609	12	3	3	Peak Found	Peak Found	Peak Found	1.65542e+06	37.45	2.40217e+06	1.65542e+06	1.11611e+06	0
P48723	Heat shock 70 kDa protein 13 OS=Homo sapiens OX=9606 GN=HSPA13 PE=1 SV=1	Master Protein	274	High	13.603	31	3	3	High	High	High	3.77882e+06	5.97	4.14949e+06	3.77882e+06	3.72277e+06	0
P06727	Apolipoprotein A-IV OS=Homo sapiens OX=9606 GN=APOA4 PE=1 SV=4	Master Protein	1509	High	254.814	545	27	26	High	High	High	3.17508e+08	5.17	3.43611e+08	3.17508e+08	3.1233e+08	0
Q03252	Lamin-B2 OS=Homo sapiens OX=9606 GN=LMNB2 PE=1 SV=4	Master Protein	1036	High	11.16	23	3	1	High	Peak Found	High	1.03297e+06	29.2	675041	1.03297e+06	1.24328e+06	0
P21796	Voltage-dependent anion-selective channel protein 1 OS=Homo sapiens OX=9606 GN=VDAC1 PE=1 SV=2	Master Protein	804	High	14.566	9	2	2	Peak Found	High	High	1.411e+06	6.92	1.411e+06	1.32467e+06	1.5207e+06	0
Q14126	Desmoglein-2 OS=Homo sapiens OX=9606 GN=DSG2 PE=1 SV=2	Master Protein	1652	High	57.899	52	6	6	High	High	High	1.19526e+07	2.51	1.19526e+07	1.15813e+07	1.21733e+07	0
P01602	Immunoglobulin kappa variable 1-5 OS=Homo sapiens OX=9606 GN=IGKV1-5 PE=1 SV=2	Master Protein	297	High	25.686	72	2	1	High	High	High	3.85118e+06	9.26	3.81937e+06	4.48484e+06	3.85118e+06	0
P04432	Immunoglobulin kappa variable 1D-39 OS=Homo sapiens OX=9606 GN=IGKV1D-39 PE=3 SV=2	Master Protein	560	High	40.527	93	2	1	High	High	High	3.8771e+06	18.97	3.81732e+06	3.8771e+06	5.26592e+06	0
P46776	60S ribosomal protein L27a OS=Homo sapiens OX=9606 GN=RPL27A PE=1 SV=2	Master Protein	1790	High	8.024	15	1	1	High	High	High	1.33705e+07	23.85	1.33705e+07	9.22347e+06	1.50297e+07	0
Q16706	Alpha-mannosidase 2 OS=Homo sapiens OX=9606 GN=MAN2A1 PE=1 SV=2	Master Protein	998	High	132.657	116	18	18	High	High	High	3.22092e+07	4.19	3.22092e+07	3.03183e+07	3.28914e+07	0
P00505	Aspartate aminotransferase, mitochondrial OS=Homo sapiens OX=9606 GN=GOT2 PE=1 SV=3	Master Protein	1522	High	90.606	101	10	10	High	High	High	3.30956e+07	2.68	3.29273e+07	3.30956e+07	3.45592e+07	0
Q14112	Nidogen-2 OS=Homo sapiens OX=9606 GN=NID2 PE=1 SV=3	Master Protein	732	High	39.342	60	7	6	High	High	High	6.09875e+06	8.11	6.94035e+06	6.09875e+06	6.00521e+06	0
A0A087WSY6	Immunoglobulin kappa variable 3D-15 OS=Homo sapiens OX=9606 GN=IGKV3D-15 PE=3 SV=6	Master Protein	1819	High	17.807	48	2	2	High	High	High	2.22977e+07	14.34	2.49373e+07	1.86644e+07	2.22977e+07	0
Q01469	Fatty acid-binding protein 5 OS=Homo sapiens OX=9606 GN=FABP5 PE=1 SV=3	Master Protein	1653	High	14.403	6	3	3	Peak Found	Peak Found	Peak Found	2.79021e+06	21.22	2.89573e+06	2.79021e+06	1.91624e+06	0
Q12907	Vesicular integral-membrane protein VIP36 OS=Homo sapiens OX=9606 GN=LMAN2 PE=1 SV=1	Master Protein	1746	High	3.853	9	1	1	High	High	Peak Found	2.37321e+06	9.58	2.68446e+06	2.37321e+06	2.22916e+06	0
P14678	Small nuclear ribonucleoprotein-associated proteins B and B' OS=Homo sapiens OX=9606 GN=SNRPB PE=1 SV=2	Master Protein	1065	High	7.977	33	2	2	High	High	High	8.02594e+06	10.14	8.22733e+06	8.02594e+06	6.78903e+06	0
A0A0C4DH26	Probable non-functional immunoglobulin kappa variable 6D-41 OS=Homo sapiens OX=9606 GN=IGKV6D-41 PE=1 SV=1	Master Protein	307	High	15.2	18	1	1	High	High	High	2.97761e+06	4.59	3.20133e+06	2.97761e+06	2.94513e+06	0
Q9BRK5	45 kDa calcium-binding protein OS=Homo sapiens OX=9606 GN=SDF4 PE=1 SV=1	Master Protein	1674	High	172.564	178	12	12	High	High	High	6.59533e+07	11	7.39189e+07	6.59533e+07	5.93366e+07	0
O95967	EGF-containing fibulin-like extracellular matrix protein 2 OS=Homo sapiens OX=9606 GN=EFEMP2 PE=1 SV=3	Master Protein	287	High	52.06	49	5	5	High	High	High	9.13196e+06	9.89	1.03267e+07	8.51164e+06	9.13196e+06	0
P00338	L-lactate dehydrogenase A chain OS=Homo sapiens OX=9606 GN=LDHA PE=1 SV=2	Master Protein	1147	High	193.386	489	16	15	High	High	High	3.19837e+08	6.08	3.19837e+08	3.19502e+08	3.54581e+08	0
O00231	26S proteasome non-ATPase regulatory subunit 11 OS=Homo sapiens OX=9606 GN=PSMD11 PE=1 SV=3	Master Protein	847	High	2.951	7	1	1	High	Peak Found	High	1.05127e+08	6.12	9.74412e+07	1.10101e+08	1.05127e+08	0
P36955	Pigment epithelium-derived factor OS=Homo sapiens OX=9606 GN=SERPINF1 PE=1 SV=4	Master Protein	1392	High	178.78	264	16	16	High	High	High	1.17867e+08	0.33	1.17871e+08	1.17206e+08	1.17867e+08	0
P09497	Clathrin light chain B OS=Homo sapiens OX=9606 GN=CLTB PE=1 SV=1	Master Protein	1390	High	12.698	17	2	2	High	High	Peak Found	2.27955e+06	14.9	2.27955e+06	2.42314e+06	1.80537e+06	0
O76061	Stanniocalcin-2 OS=Homo sapiens OX=9606 GN=STC2 PE=1 SV=1	Master Protein	428	High	73.068	136	5	5	High	High	High	1.86492e+08	13.52	1.86492e+08	1.79409e+08	2.28975e+08	0
O95373	Importin-7 OS=Homo sapiens OX=9606 GN=IPO7 PE=1 SV=1	Master Protein	1358	High	21.349	6	2	2	High	High	Peak Found	2.36415e+06	7.89	2.38227e+06	2.06352e+06	2.36415e+06	0
Q06033	Inter-alpha-trypsin inhibitor heavy chain H3 OS=Homo sapiens OX=9606 GN=ITIH3 PE=1 SV=2	Master Protein	1346	High	33.097	21	5	5	High	Peak Found	Peak Found	1.89894e+06	24.66	2.45145e+06	1.49439e+06	1.89894e+06	0
Q9UHN6	Cell surface hyaluronidase OS=Homo sapiens OX=9606 GN=CEMIP2 PE=1 SV=1	Master Protein	1799	High	5.604	14	1	1	High	High	High	110574	34.97	98178	110574	182658	0
Q96KN2	Beta-Ala-His dipeptidase OS=Homo sapiens OX=9606 GN=CNDP1 PE=1 SV=4	Master Protein	173	High	30.845	33	4	4	High	High	Peak Found	6.29284e+07	26.51	6.29284e+07	3.96029e+07	6.77243e+07	0
P62241	40S ribosomal protein S8 OS=Homo sapiens OX=9606 GN=RPS8 PE=1 SV=2	Master Protein	476	High	15.292	16	2	2	High	High	High	8.74362e+06	17.57	8.74362e+06	8.24972e+06	1.13381e+07	0
P13987	CD59 glycoprotein OS=Homo sapiens OX=9606 GN=CD59 PE=1 SV=1	Master Protein	893	High	13.266	36	2	2	High	High	High	6.63806e+06	14.53	6.63806e+06	7.43983e+06	5.54622e+06	0
Q9C0H2	Protein tweety homolog 3 OS=Homo sapiens OX=9606 GN=TTYH3 PE=1 SV=3	Master Protein	1391	High	3.493	5	1	1	Peak Found	Peak Found	Peak Found	563265	26.08	739673	438367	563265	0
P62917	60S ribosomal protein L8 OS=Homo sapiens OX=9606 GN=RPL8 PE=1 SV=2	Master Protein	474	High	18.98	39	3	3	High	High	High	6.7745e+06	10.06	6.7745e+06	5.76623e+06	6.99513e+06	0
Q96QU8	Exportin-6 OS=Homo sapiens OX=9606 GN=XPO6 PE=1 SV=1	Master Protein	339	High	3.218	3	1	1	Peak Found	Peak Found	Peak Found	1.88857e+06	4.57	1.88857e+06	1.81478e+06	1.98744e+06	0
P27824	Calnexin OS=Homo sapiens OX=9606 GN=CANX PE=1 SV=2	Master Protein	1125	High	16.394	11	2	2	High	High	Peak Found	4.49318e+06	13.66	4.49318e+06	3.7001e+06	4.86364e+06	0
P02765	Alpha-2-HS-glycoprotein OS=Homo sapiens OX=9606 GN=AHSG PE=1 SV=2	Master Protein	140	High	214.834	491	12	12	High	High	High	5.15652e+08	6.33	5.46562e+08	5.15652e+08	4.81449e+08	0
O15427	Monocarboxylate transporter 4 OS=Homo sapiens OX=9606 GN=SLC16A3 PE=1 SV=1	Master Protein	241	High	30.282	36	4	4	High	High	High	8.23471e+06	10.03	8.23471e+06	7.0241e+06	8.52124e+06	0
Q04756	Hepatocyte growth factor activator OS=Homo sapiens OX=9606 GN=HGFAC PE=1 SV=1	Master Protein	1131	High	15.189	11	2	2	Peak Found	High	Peak Found	409901	52.75	322233	409901	838267	0
P06748	Nucleophosmin OS=Homo sapiens OX=9606 GN=NPM1 PE=1 SV=2	Master Protein	1353	High	94.728	97	6	6	High	High	High	4.40089e+07	0.43	4.40764e+07	4.40089e+07	4.37191e+07	0
P36871	Phosphoglucomutase-1 OS=Homo sapiens OX=9606 GN=PGM1 PE=1 SV=3	Master Protein	1087	High	18.261	20	3	3	High	High	High	2.75136e+06	4.93	2.95821e+06	2.69612e+06	2.75136e+06	0
Q9BRK3	Matrix remodeling-associated protein 8 OS=Homo sapiens OX=9606 GN=MXRA8 PE=1 SV=1	Master Protein	739	High	75.89	100	9	9	High	High	High	5.44493e+07	6.19	5.99164e+07	5.44493e+07	5.35056e+07	0
Q9UBR2	Cathepsin Z OS=Homo sapiens OX=9606 GN=CTSZ PE=1 SV=1	Master Protein	1737	High	10.413	9	2	2	High	High	High	3.5975e+06	10.08	3.80624e+06	3.5975e+06	3.11682e+06	0
A0A0C4DH34	Immunoglobulin heavy variable 4-28 OS=Homo sapiens OX=9606 GN=IGHV4-28 PE=3 SV=1	Master Protein	858	High	30.721	176	2	2	High	High	High	3.55098e+07	10.17	3.64329e+07	3.55098e+07	3.00396e+07	0
P62277	40S ribosomal protein S13 OS=Homo sapiens OX=9606 GN=RPS13 PE=1 SV=2	Master Protein	456	High	15.951	12	3	3	High	High	High	4.89474e+06	8.2	4.9905e+06	4.89474e+06	4.277e+06	0
P22692	Insulin-like growth factor-binding protein 4 OS=Homo sapiens OX=9606 GN=IGFBP4 PE=1 SV=2	Master Protein	1223	High	19.549	56	4	4	High	High	High	1.058e+07	11.13	1.20134e+07	9.63962e+06	1.058e+07	0
Q05682	Caldesmon OS=Homo sapiens OX=9606 GN=CALD1 PE=1 SV=3	Master Protein	823	High	23.264	22	3	3	High	High	High	1.18068e+07	15.67	1.32021e+07	9.61366e+06	1.18068e+07	0
P14210	Hepatocyte growth factor OS=Homo sapiens OX=9606 GN=HGF PE=1 SV=2	Master Protein	1692	High	7.432	9	1	1	High	High	High	1.99553e+06	5.06	1.99553e+06	2.04767e+06	1.85527e+06	0
O43505	Beta-1,4-glucuronyltransferase 1 OS=Homo sapiens OX=9606 GN=B4GAT1 PE=1 SV=1	Master Protein	1798	High	15.326	18	4	4	High	High	High	1.02097e+07	8.72	1.02097e+07	1.04919e+07	8.88216e+06	0
P30084	Enoyl-CoA hydratase, mitochondrial OS=Homo sapiens OX=9606 GN=ECHS1 PE=1 SV=4	Master Protein	1815	High	2.758	6	1	1	Peak Found	High	Peak Found	548502	28.87	495479	831101	548502	0
P02750	Leucine-rich alpha-2-glycoprotein OS=Homo sapiens OX=9606 GN=LRG1 PE=1 SV=2	Master Protein	572	High	59.387	108	8	8	High	High	High	4.506e+07	1.07	4.42611e+07	4.51138e+07	4.506e+07	0
P04439	HLA class I histocompatibility antigen, A alpha chain OS=Homo sapiens OX=9606 GN=HLA-A PE=1 SV=2	Master Protein	1288	High	16.573	14	2	2	High	High	High	3.46448e+06	34.52	3.82971e+06	1.85195e+06	3.46448e+06	0
Q04446	1,4-alpha-glucan-branching enzyme OS=Homo sapiens OX=9606 GN=GBE1 PE=1 SV=3	Master Protein	791	High	41.844	62	6	6	High	High	High	1.19331e+07	16.42	1.48908e+07	1.19331e+07	1.09144e+07	0
P17301	Integrin alpha-2 OS=Homo sapiens OX=9606 GN=ITGA2 PE=1 SV=1	Master Protein	292	High	49.235	79	8	8	High	High	High	1.4179e+07	3.89	1.4179e+07	1.4773e+07	1.36689e+07	0
P19022	Cadherin-2 OS=Homo sapiens OX=9606 GN=CDH2 PE=1 SV=4	Master Protein	408	High	128.352	181	12	12	High	High	High	4.55838e+07	3.45	4.57396e+07	4.55838e+07	4.29886e+07	0
P13646	Keratin, type I cytoskeletal 13 OS=Homo sapiens OX=9606 GN=KRT13 PE=1 SV=4	Master Protein	1423	High	96.058	190	12	4	High	High	High	2.51196e+06	107.37	2.51196e+06	1.46803e+07	2.47112e+06	0
P98066	Tumor necrosis factor-inducible gene 6 protein OS=Homo sapiens OX=9606 GN=TNFAIP6 PE=1 SV=2	Master Protein	937	High	27.054	12	3	3	High	High	High	5.73718e+06	7.88	5.9212e+06	5.73718e+06	5.08463e+06	0
Q96CW1	AP-2 complex subunit mu OS=Homo sapiens OX=9606 GN=AP2M1 PE=1 SV=2	Master Protein	481	High	3.262	6	1	1	Peak Found	Peak Found	High	1.22024e+06	12.72	1.29048e+06	1.00442e+06	1.22024e+06	0
P04004	Vitronectin OS=Homo sapiens OX=9606 GN=VTN PE=1 SV=1	Master Protein	237	High	144.292	331	10	10	High	High	High	1.55695e+08	4.35	1.55695e+08	1.60924e+08	1.47567e+08	0
P18124	60S ribosomal protein L7 OS=Homo sapiens OX=9606 GN=RPL7 PE=1 SV=1	Master Protein	1419	High	16.948	25	3	3	High	High	High	7.69558e+06	18.99	8.86434e+06	6.02083e+06	7.69558e+06	0
Q14624	Inter-alpha-trypsin inhibitor heavy chain H4 OS=Homo sapiens OX=9606 GN=ITIH4 PE=1 SV=4	Master Protein	1620	High	447.046	770	35	35	High	High	High	3.74242e+08	4.76	3.86363e+08	3.51586e+08	3.74242e+08	0
P00352	Retinal dehydrogenase 1 OS=Homo sapiens OX=9606 GN=ALDH1A1 PE=1 SV=2	Master Protein	982	High	12.361	10	3	3	High	High	Peak Found	3.77493e+06	11.32	3.87693e+06	3.77493e+06	3.12701e+06	0
P62081	40S ribosomal protein S7 OS=Homo sapiens OX=9606 GN=RPS7 PE=1 SV=1	Master Protein	924	High	6.244	1	1	1	Peak Found	High	Peak Found	986516	17.19	979051	986516	1.30764e+06	0
P10321	HLA class I histocompatibility antigen, C alpha chain OS=Homo sapiens OX=9606 GN=HLA-C PE=1 SV=3	Master Protein	1435	High	18.231	18	3	3	High	High	High	1.18335e+07	39.56	2.17878e+07	1.12626e+07	1.18335e+07	0
O75326	Semaphorin-7A OS=Homo sapiens OX=9606 GN=SEMA7A PE=1 SV=1	Master Protein	1071	High	224.129	367	23	23	High	High	High	1.28655e+08	1.74	1.30096e+08	1.25719e+08	1.28655e+08	0
P04179	Superoxide dismutase [Mn], mitochondrial OS=Homo sapiens OX=9606 GN=SOD2 PE=1 SV=3	Master Protein	1455	High	50.475	87	5	5	High	High	High	1.56642e+07	6.38	1.43861e+07	1.63265e+07	1.56642e+07	0
Q02809	Procollagen-lysine,2-oxoglutarate 5-dioxygenase 1 OS=Homo sapiens OX=9606 GN=PLOD1 PE=1 SV=2	Master Protein	1194	High	285.313	442	29	29	High	High	High	1.37245e+08	0.84	1.35257e+08	1.3726e+08	1.37245e+08	0
Q08380	Galectin-3-binding protein OS=Homo sapiens OX=9606 GN=LGALS3BP PE=1 SV=1	Master Protein	1785	High	236.795	439	17	17	High	High	High	5.52138e+08	0.82	5.47832e+08	5.52138e+08	5.5689e+08	0
P04114	Apolipoprotein B-100 OS=Homo sapiens OX=9606 GN=APOB PE=1 SV=2	Master Protein	1777	High	2300.22	3793	202	202	High	High	High	1.41634e+09	4.04	1.48239e+09	1.41634e+09	1.3679e+09	0
O14791	Apolipoprotein L1 OS=Homo sapiens OX=9606 GN=APOL1 PE=1 SV=5	Master Protein	860	High	53.158	90	6	6	High	High	High	1.71283e+07	19.84	2.30127e+07	1.71283e+07	1.61266e+07	0
Q15262	Receptor-type tyrosine-protein phosphatase kappa OS=Homo sapiens OX=9606 GN=PTPRK PE=1 SV=2	Master Protein	132	High	56.733	61	7	7	High	High	High	1.1097e+07	9.25	1.1097e+07	1.07603e+07	1.27529e+07	0
P09012	U1 small nuclear ribonucleoprotein A OS=Homo sapiens OX=9606 GN=SNRPA PE=1 SV=3	Master Protein	204	High	5.298	12	1	1	High	Peak Found	High	1.00677e+06	10.67	1.17092e+06	958022	1.00677e+06	0
P12236	ADP/ATP translocase 3 OS=Homo sapiens OX=9606 GN=SLC25A6 PE=1 SV=4	Master Protein	187	High	28.257	51	5	5	High	High	High	1.17369e+07	8.18	1.28279e+07	1.17369e+07	1.08992e+07	0
Q7Z406	Myosin-14 OS=Homo sapiens OX=9606 GN=MYH14 PE=1 SV=2	Master Protein	1477	High	60.349	90	7	1	High	High	High	3.05145e+07	6.82	3.23286e+07	3.05145e+07	2.82007e+07	0
Q02878	60S ribosomal protein L6 OS=Homo sapiens OX=9606 GN=RPL6 PE=1 SV=3	Master Protein	358	High	26.392	47	5	5	High	High	High	9.58366e+06	9.58	9.58366e+06	1.00732e+07	8.33848e+06	0
P02652	Apolipoprotein A-II OS=Homo sapiens OX=9606 GN=APOA2 PE=1 SV=1	Master Protein	1678	High	93.413	222	9	9	High	High	High	2.29965e+08	9.58	1.94382e+08	2.29965e+08	2.31279e+08	0
P46781	40S ribosomal protein S9 OS=Homo sapiens OX=9606 GN=RPS9 PE=1 SV=3	Master Protein	1303	High	27.523	75	8	8	High	High	High	1.8152e+07	7.19	1.82409e+07	1.8152e+07	1.60224e+07	0
P29400	Collagen alpha-5(IV) chain OS=Homo sapiens OX=9606 GN=COL4A5 PE=1 SV=2	Master Protein	556	High	20.251	31	3	1	Peak Found	High	Peak Found	1.68739e+07	6.98	1.53193e+07	1.75822e+07	1.68739e+07	0
O43166	Signal-induced proliferation-associated 1-like protein 1 OS=Homo sapiens OX=9606 GN=SIPA1L1 PE=1 SV=4	Master Protein	44	High	4.27	27	1	1	High	High	High	2.56842e+07	5.34	2.56842e+07	2.36802e+07	2.62392e+07	0
O60462	Neuropilin-2 OS=Homo sapiens OX=9606 GN=NRP2 PE=1 SV=3	Master Protein	208	High	170.071	252	24	24	High	High	High	6.88765e+07	3.2	7.00052e+07	6.57847e+07	6.88765e+07	0
Q6UWP8	Suprabasin OS=Homo sapiens OX=9606 GN=SBSN PE=1 SV=2	Master Protein	1204	High	39.644	47	6	6	High	High	High	908260	42.74	586009	908260	1.4062e+06	0
P60866	40S ribosomal protein S20 OS=Homo sapiens OX=9606 GN=RPS20 PE=1 SV=1	Master Protein	405	High	18.145	33	3	3	High	High	High	6.08943e+06	6.83	6.02972e+06	6.08943e+06	6.80384e+06	0
Q02543	60S ribosomal protein L18a OS=Homo sapiens OX=9606 GN=RPL18A PE=1 SV=2	Master Protein	763	High	2.69	12	1	1	High	High	High	1.48532e+06	6.44	1.58331e+06	1.48532e+06	1.39188e+06	0
P29966	Myristoylated alanine-rich C-kinase substrate OS=Homo sapiens OX=9606 GN=MARCKS PE=1 SV=4	Master Protein	1715	High	114.234	177	9	9	High	High	High	5.33631e+07	1.43	5.26605e+07	5.33631e+07	5.41884e+07	0
P46782	40S ribosomal protein S5 OS=Homo sapiens OX=9606 GN=RPS5 PE=1 SV=4	Master Protein	1301	High	4.284	15	1	1	High	High	High	2.31284e+06	13.53	2.06441e+06	2.31284e+06	2.69761e+06	0
P11226	Mannose-binding protein C OS=Homo sapiens OX=9606 GN=MBL2 PE=1 SV=2	Master Protein	595	High	37.172	46	6	6	High	High	High	2.49751e+06	19.62	2.49751e+06	2.87304e+06	1.92533e+06	0
Q96PD5	N-acetylmuramoyl-L-alanine amidase OS=Homo sapiens OX=9606 GN=PGLYRP2 PE=1 SV=1	Master Protein	47	High	92.841	116	8	8	High	High	High	2.80274e+07	14.51	3.07323e+07	2.80274e+07	2.29467e+07	0
P80303	Nucleobindin-2 OS=Homo sapiens OX=9606 GN=NUCB2 PE=1 SV=3	Master Protein	266	High	129.107	214	11	11	High	High	High	5.33996e+07	7.75	5.56905e+07	5.33996e+07	4.78078e+07	0
P0DP04	Immunoglobulin heavy variable 3-43D OS=Homo sapiens OX=9606 GN=IGHV3-43D PE=3 SV=1	Master Protein	90	High	44.653	111	3	2	High	High	High	2.76757e+07	9.73	2.76757e+07	2.66212e+07	3.19055e+07	0
P10809	60 kDa heat shock protein, mitochondrial OS=Homo sapiens OX=9606 GN=HSPD1 PE=1 SV=2	Master Protein	1452	High	167.275	224	17	17	High	High	High	6.18763e+07	2.75	6.25826e+07	6.18763e+07	5.93766e+07	0
P18669	Phosphoglycerate mutase 1 OS=Homo sapiens OX=9606 GN=PGAM1 PE=1 SV=2	Master Protein	151	High	132.954	169	9	9	High	High	High	1.25528e+08	8.24	1.43755e+08	1.24565e+08	1.25528e+08	0
P98160	Basement membrane-specific heparan sulfate proteoglycan core protein OS=Homo sapiens OX=9606 GN=HSPG2 PE=1 SV=4	Master Protein	376	High	612.388	680	64	64	High	High	High	1.8257e+08	14.9	2.28656e+08	1.74827e+08	1.8257e+08	0
O75369	Filamin-B OS=Homo sapiens OX=9606 GN=FLNB PE=1 SV=2	Master Protein	1250	High	898.547	1285	86	76	High	High	High	3.51825e+08	2.4	3.60911e+08	3.4401e+08	3.51825e+08	0
Q01105	Protein SET OS=Homo sapiens OX=9606 GN=SET PE=1 SV=3	Master Protein	238	High	49.651	66	6	6	High	High	High	5.03849e+07	14.24	5.15784e+07	5.03849e+07	3.94078e+07	0
Q5D862	Filaggrin-2 OS=Homo sapiens OX=9606 GN=FLG2 PE=1 SV=1	Master Protein	704	High	54.956	55	6	6	High	High	High	4.35357e+06	36.46	3.07286e+06	6.40475e+06	4.35357e+06	0
P01860	Immunoglobulin heavy constant gamma 3 OS=Homo sapiens OX=9606 GN=IGHG3 PE=1 SV=2	Master Protein	1569	High	267.9	2724	17	6	High	High	High	1.54014e+09	20.41	1.54014e+09	1.46279e+09	2.09898e+09	0
P02763	Alpha-1-acid glycoprotein 1 OS=Homo sapiens OX=9606 GN=ORM1 PE=1 SV=1	Master Protein	1345	High	140.953	437	11	7	High	High	High	7.77946e+08	10.41	7.81501e+08	7.77946e+08	6.47178e+08	0
Q9Y3U8	60S ribosomal protein L36 OS=Homo sapiens OX=9606 GN=RPL36 PE=1 SV=3	Master Protein	471	High	9.704	3	1	1	High	Peak Found	Peak Found	1.2827e+06	13.62	1.29419e+06	1.2827e+06	1.00672e+06	0
Q14019	Coactosin-like protein OS=Homo sapiens OX=9606 GN=COTL1 PE=1 SV=3	Master Protein	1550	High	4.413	12	2	2	Peak Found	Peak Found	Peak Found	2.33e+06	8.39	2.53503e+06	2.33e+06	2.14337e+06	0
P07358	Complement component C8 beta chain OS=Homo sapiens OX=9606 GN=C8B PE=1 SV=3	Master Protein	911	High	55.094	90	8	8	High	High	High	1.17685e+07	8.12	1.15608e+07	1.33751e+07	1.17685e+07	0
P35998	26S proteasome regulatory subunit 7 OS=Homo sapiens OX=9606 GN=PSMC2 PE=1 SV=3	Master Protein	186	High	7.12	6	1	1	High	Peak Found	Peak Found	509105	0.69		506634	511588	0
Q99715	Collagen alpha-1(XII) chain OS=Homo sapiens OX=9606 GN=COL12A1 PE=1 SV=2	Master Protein	1381	High	1222.96	1913	110	110	High	High	High	9.35622e+08	2.35	9.61274e+08	9.17299e+08	9.35622e+08	0
P50914	60S ribosomal protein L14 OS=Homo sapiens OX=9606 GN=RPL14 PE=1 SV=4	Master Protein	210	High	22.402	36	3	3	High	High	High	5.51385e+06	0.82	5.49413e+06	5.51385e+06	5.58074e+06	0
A0A0C4DH25	Immunoglobulin kappa variable 3D-20 OS=Homo sapiens OX=9606 GN=IGKV3D-20 PE=3 SV=1	Master Protein	1592	High	21.189	161	2	1	High	High	High	2.54456e+07	9.38	2.63503e+07	2.54456e+07	2.19813e+07	0
P07339	Cathepsin D OS=Homo sapiens OX=9606 GN=CTSD PE=1 SV=1	Master Protein	1736	High	34.569	59	4	4	High	High	High	1.25593e+07	18.14	1.24825e+07	1.69137e+07	1.25593e+07	0
P11413	Glucose-6-phosphate 1-dehydrogenase OS=Homo sapiens OX=9606 GN=G6PD PE=1 SV=4	Master Protein	546	High	11.729	17	4	4	Peak Found	Peak Found	High	1.8533e+06	53.89	706336	1.8533e+06	2.50167e+06	0
P62244	40S ribosomal protein S15a OS=Homo sapiens OX=9606 GN=RPS15A PE=1 SV=2	Master Protein	1636	High	32.86	59	6	6	High	High	High	1.52863e+07	19.76	1.52863e+07	1.58168e+07	1.07945e+07	0
P04899	Guanine nucleotide-binding protein G(i) subunit alpha-2 OS=Homo sapiens OX=9606 GN=GNAI2 PE=1 SV=3	Master Protein	418	High	57.548	62	7	7	High	High	High	2.44335e+07	8.43	2.81391e+07	2.43577e+07	2.44335e+07	0
P23284	Peptidyl-prolyl cis-trans isomerase B OS=Homo sapiens OX=9606 GN=PPIB PE=1 SV=2	Master Protein	1528	High	20.741	20	3	3	High	High	High	6.3179e+06	5.55	5.99156e+06	6.3179e+06	6.69363e+06	0
P01721	Immunoglobulin lambda variable 6-57 OS=Homo sapiens OX=9606 GN=IGLV6-57 PE=1 SV=2	Master Protein	1575	High	15.2	17	1	1	High	High	High	6.6056e+06	12.17	6.6056e+06	5.36517e+06	6.74267e+06	0
P14866	Heterogeneous nuclear ribonucleoprotein L OS=Homo sapiens OX=9606 GN=HNRNPL PE=1 SV=2	Master Protein	1134	High	5.193	13	2	2	High	High	High	4.14785e+06	33.51	4.96216e+06	2.43529e+06	4.14785e+06	0
P62249	40S ribosomal protein S16 OS=Homo sapiens OX=9606 GN=RPS16 PE=1 SV=2	Master Protein	1751	High	25.743	66	5	5	High	High	High	1.63247e+07	1.9	1.61904e+07	1.63247e+07	1.67843e+07	0
P61970	Nuclear transport factor 2 OS=Homo sapiens OX=9606 GN=NUTF2 PE=1 SV=1	Master Protein	1679	High	2.835	5	2	2	Peak Found	High	Peak Found	1.94843e+06	12.83	1.94843e+06	2.40724e+06	1.93465e+06	0
Q6UVK1	Chondroitin sulfate proteoglycan 4 OS=Homo sapiens OX=9606 GN=CSPG4 PE=1 SV=2	Master Protein	1365	High	168.909	176	20	20	High	High	High	3.69224e+07	9.02	4.17577e+07	3.51448e+07	3.69224e+07	0
P35527	Keratin, type I cytoskeletal 9 OS=Homo sapiens OX=9606 GN=KRT9 PE=1 SV=3	Master Protein	1703	High	548.29	1156	32	31	High	High	High	5.38489e+08	35.02	5.38489e+08	8.52634e+08	4.4341e+08	0
P35613	Basigin OS=Homo sapiens OX=9606 GN=BSG PE=1 SV=2	Master Protein	1520	High	33.65	35	5	5	High	High	High	7.67611e+06	2.95	7.97368e+06	7.52507e+06	7.67611e+06	0
P62701	40S ribosomal protein S4, X isoform OS=Homo sapiens OX=9606 GN=RPS4X PE=1 SV=2	Master Protein	1190	High	50.412	108	9	9	High	High	High	2.03256e+07	14.55	2.19894e+07	2.03256e+07	1.6436e+07	0
P63010	AP-2 complex subunit beta OS=Homo sapiens OX=9606 GN=AP2B1 PE=1 SV=1	Master Protein	1293	High	16.196	13	3	3	High	High	Peak Found	1.11015e+06	15.15	1.11015e+06	1.13107e+06	850733	0
Q07065	Cytoskeleton-associated protein 4 OS=Homo sapiens OX=9606 GN=CKAP4 PE=1 SV=2	Master Protein	1740	High	48.068	50	7	6	High	High	High	2.72399e+07	3.6	2.70297e+07	2.72399e+07	2.88529e+07	0
Q9NRN5	Olfactomedin-like protein 3 OS=Homo sapiens OX=9606 GN=OLFML3 PE=2 SV=1	Master Protein	483	High	141.252	151	12	12	High	High	High	2.54249e+08	20.54	2.86061e+08	2.54249e+08	1.8825e+08	0
P01009	Alpha-1-antitrypsin OS=Homo sapiens OX=9606 GN=SERPINA1 PE=1 SV=3	Master Protein	694	High	612.728	3191	36	35	High	High	High	6.84345e+09	3.03	7.12085e+09	6.71234e+09	6.84345e+09	0
O43290	U4/U6.U5 tri-snRNP-associated protein 1 OS=Homo sapiens OX=9606 GN=SART1 PE=1 SV=1	Master Protein	1512	High	2.658	16	2	1	Peak Found	Peak Found	Peak Found	5.01648e+06	5.6	4.78545e+06	5.34837e+06	5.01648e+06	0
P13674	Prolyl 4-hydroxylase subunit alpha-1 OS=Homo sapiens OX=9606 GN=P4HA1 PE=1 SV=2	Master Protein	168	High	15.313	15	3	3	High	High	Peak Found	3.70963e+06	47.16	4.5717e+06	3.70963e+06	1.56581e+06	0
P46778	60S ribosomal protein L21 OS=Homo sapiens OX=9606 GN=RPL21 PE=1 SV=2	Master Protein	1099	High	8.124	9	1	1	High	High	High	1.9652e+06				1.9652e+06	0
P05023	Sodium/potassium-transporting ATPase subunit alpha-1 OS=Homo sapiens OX=9606 GN=ATP1A1 PE=1 SV=1	Master Protein	696	High	39.151	41	8	8	High	High	High	9.62912e+06	21	1.21757e+07	9.62912e+06	8.03452e+06	0
Q9UPN3	Microtubule-actin cross-linking factor 1, isoforms 1/2/3/5 OS=Homo sapiens OX=9606 GN=MACF1 PE=1 SV=4	Master Protein	1270	High	11.883	24	5	4	Peak Found	High	Peak Found	6.46842e+06	18.58	8.54886e+06	6.46842e+06	6.12982e+06	0
P00441	Superoxide dismutase [Cu-Zn] OS=Homo sapiens OX=9606 GN=SOD1 PE=1 SV=2	Master Protein	577	High	27.368	21	3	3	High	Peak Found	High	2.20923e+06	12.29	2.31799e+06	1.82304e+06	2.20923e+06	0
A0A0C4DH67	Immunoglobulin kappa variable 1-8 OS=Homo sapiens OX=9606 GN=IGKV1-8 PE=3 SV=1	Master Protein	1349	High	59.507	82	3	2	High	High	High	2.28891e+07	10.85	2.51451e+07	2.02158e+07	2.28891e+07	0
P14868	Aspartate--tRNA ligase, cytoplasmic OS=Homo sapiens OX=9606 GN=DARS1 PE=1 SV=2	Master Protein	1344	High	6.598	18	1	1	High	High	High	1.17445e+06	3.3	1.1788e+06	1.11076e+06	1.17445e+06	0
P08572	Collagen alpha-2(IV) chain OS=Homo sapiens OX=9606 GN=COL4A2 PE=1 SV=4	Master Protein	1249	High	260.883	272	20	20	High	High	High	7.56317e+07	40.58	1.33031e+08	7.56317e+07	6.41516e+07	0
Q04721	Neurogenic locus notch homolog protein 2 OS=Homo sapiens OX=9606 GN=NOTCH2 PE=1 SV=3	Master Protein	1795	High	6.742	6	1	1	Peak Found	Peak Found	Peak Found	362375	21.86	507819	347134	362375	0
P62424	60S ribosomal protein L7a OS=Homo sapiens OX=9606 GN=RPL7A PE=1 SV=2	Master Protein	1032	High	13.925	18	2	2	High	High	High	4.2681e+06	26.41	4.2681e+06	4.62437e+06	2.70524e+06	0
P20930	Filaggrin OS=Homo sapiens OX=9606 GN=FLG PE=1 SV=3	Master Protein	1205	High	3.176	11	1	1	High	High	High	645651	7.07	653910	645651	573670	0
P83731	60S ribosomal protein L24 OS=Homo sapiens OX=9606 GN=RPL24 PE=1 SV=1	Master Protein	1217	High	8.277	10	2	2	High	High	High	1.1441e+07	7.97	1.25651e+07	1.0736e+07	1.1441e+07	0
A0A0C4DH39	Immunoglobulin heavy variable 1-58 OS=Homo sapiens OX=9606 GN=IGHV1-58 PE=3 SV=1	Master Protein	636	High	8.679	3	1	1	Peak Found	Peak Found	Peak Found	1.20199e+06	22.83	1.20199e+06	1.36773e+06	856632	0
Q09028	Histone-binding protein RBBP4 OS=Homo sapiens OX=9606 GN=RBBP4 PE=1 SV=3	Master Protein	1557	High	40.982	51	5	5	High	High	High	9.87274e+06	3.2	1.00141e+07	9.4157e+06	9.87274e+06	0
P27169	Serum paraoxonase/arylesterase 1 OS=Homo sapiens OX=9606 GN=PON1 PE=1 SV=3	Master Protein	133	High	96.035	187	9	9	High	High	High	8.31109e+07	7.24	8.31109e+07	8.09671e+07	9.26136e+07	0
O43242	26S proteasome non-ATPase regulatory subunit 3 OS=Homo sapiens OX=9606 GN=PSMD3 PE=1 SV=2	Master Protein	1220	High	6.667	5	1	1	Peak Found	High	High	1.4667e+06	37.06	1.4667e+06	1.33225e+06	2.5349e+06	0
P06744	Glucose-6-phosphate isomerase OS=Homo sapiens OX=9606 GN=GPI PE=1 SV=4	Master Protein	496	High	191.009	345	17	17	High	High	High	1.55092e+08	5.86	1.57131e+08	1.40876e+08	1.55092e+08	0
Q9NQC3	Reticulon-4 OS=Homo sapiens OX=9606 GN=RTN4 PE=1 SV=2	Master Protein	1680	High	24.443	43	5	5	High	High	High	8.05915e+06	14.59	8.81743e+06	8.05915e+06	6.57477e+06	0
P00740	Coagulation factor IX OS=Homo sapiens OX=9606 GN=F9 PE=1 SV=2	Master Protein	708	High	5.912	8	1	1	High	High	High	1.14173e+06	5.23	1.14173e+06	1.11271e+06	1.22929e+06	0
Q07960	Rho GTPase-activating protein 1 OS=Homo sapiens OX=9606 GN=ARHGAP1 PE=1 SV=1	Master Protein	1307	High	6.083	3	1	1	Peak Found	High	Peak Found	569622	8.25	600223	569622	509480	0
P54687	Branched-chain-amino-acid aminotransferase, cytosolic OS=Homo sapiens OX=9606 GN=BCAT1 PE=1 SV=3	Master Protein	1173	High	46.6	65	5	5	High	High	High	1.68809e+07	34.55	1.68809e+07	8.85992e+06	1.8226e+07	0
O94985	Calsyntenin-1 OS=Homo sapiens OX=9606 GN=CLSTN1 PE=1 SV=1	Master Protein	278	High	280.831	579	31	31	High	High	High	3.34553e+08	4.23	3.39527e+08	3.34553e+08	3.13341e+08	0
Q7RTS7	Keratin, type II cytoskeletal 74 OS=Homo sapiens OX=9606 GN=KRT74 PE=1 SV=2	Master Protein	136	High	36.167	121	6	2	High	High	High	9.74804e+06	49.45	9.59852e+06	2.12674e+07	9.74804e+06	0
Q16881	Thioredoxin reductase 1, cytoplasmic OS=Homo sapiens OX=9606 GN=TXNRD1 PE=1 SV=3	Master Protein	442	High	191.947	272	16	16	High	High	High	8.69909e+07	1.07	8.69909e+07	8.57155e+07	8.75283e+07	0
Q9P2E7	Protocadherin-10 OS=Homo sapiens OX=9606 GN=PCDH10 PE=1 SV=2	Master Protein	446	High	9.84	9	1	1	High	Peak Found	High	600988	12.95	564880	600988	720430	0
E9PAV3	Nascent polypeptide-associated complex subunit alpha, muscle-specific form OS=Homo sapiens OX=9606 GN=NACA PE=1 SV=1	Master Protein	715	High	54.083	56	5	5	High	High	High	1.13563e+07	3.62	1.20298e+07	1.12631e+07	1.13563e+07	0
Q92859	Neogenin OS=Homo sapiens OX=9606 GN=NEO1 PE=1 SV=2	Master Protein	1222	High	116.5	123	14	14	High	High	High	3.21911e+07	2.56	3.21675e+07	3.21911e+07	3.3628e+07	0
P15924	Desmoplakin OS=Homo sapiens OX=9606 GN=DSP PE=1 SV=3	Master Protein	760	High	100.841	77	20	20	Peak Found	High	High	1.26125e+07	73.44	1.1143e+07	3.80546e+07	1.26125e+07	0
P08195	4F2 cell-surface antigen heavy chain OS=Homo sapiens OX=9606 GN=SLC3A2 PE=1 SV=3	Master Protein	821	High	69.607	65	8	8	High	High	High	1.92891e+07	21.86	1.92891e+07	1.42223e+07	2.22581e+07	0
P00748	Coagulation factor XII OS=Homo sapiens OX=9606 GN=F12 PE=1 SV=3	Master Protein	1158	High	91.309	109	9	9	High	High	High	2.7737e+07	3.1	2.62769e+07	2.7737e+07	2.77477e+07	0
P06703	Protein S100-A6 OS=Homo sapiens OX=9606 GN=S100A6 PE=1 SV=1	Master Protein	1225	High	9.02	58	2	2	High	High	High	2.77836e+07	2.99	2.76737e+07	2.77836e+07	2.91891e+07	0
P36578	60S ribosomal protein L4 OS=Homo sapiens OX=9606 GN=RPL4 PE=1 SV=5	Master Protein	525	High	44.375	48	4	4	High	High	High	7.8656e+06	8.34	8.55814e+06	7.24265e+06	7.8656e+06	0
Q6UX71	Plexin domain-containing protein 2 OS=Homo sapiens OX=9606 GN=PLXDC2 PE=1 SV=1	Master Protein	655	High	18.86	21	2	2	High	High	High	2.08745e+06	6.48	2.08745e+06	1.95555e+06	2.2262e+06	0
P62854	40S ribosomal protein S26 OS=Homo sapiens OX=9606 GN=RPS26 PE=1 SV=3	Master Protein	1257	High	20.131	21	2	2	High	High	High	3.61044e+06	11.79	3.61044e+06	3.80974e+06	3.0205e+06	0
P68371	Tubulin beta-4B chain OS=Homo sapiens OX=9606 GN=TUBB4B PE=1 SV=1	Master Protein	1574	High	239.915	355	18	3	High	High	High	7.27017e+06	3.85	6.96158e+06	7.27017e+06	7.51897e+06	0
A0A0B4J1X5	Immunoglobulin heavy variable 3-74 OS=Homo sapiens OX=9606 GN=IGHV3-74 PE=3 SV=1	Master Protein	629	High	40.103	139	4	2	High	High	High	9.18892e+07	8.27	1.01136e+08	9.18892e+07	8.58662e+07	0
P61247	40S ribosomal protein S3a OS=Homo sapiens OX=9606 GN=RPS3A PE=1 SV=2	Master Protein	1279	High	28.194	43	4	4	High	High	High	6.66235e+06	10.33	7.92455e+06	6.65289e+06	6.66235e+06	0
Q86Y38	Xylosyltransferase 1 OS=Homo sapiens OX=9606 GN=XYLT1 PE=1 SV=1	Master Protein	1695	High	32.448	49	6	6	High	High	High	7.1067e+06	19.83	7.95959e+06	7.1067e+06	5.31948e+06	0
Q04695	Keratin, type I cytoskeletal 17 OS=Homo sapiens OX=9606 GN=KRT17 PE=1 SV=2	Master Protein	1456	High	138.124	330	22	6	Peak Found	High	Peak Found	1.19363e+07	36.72	1.19363e+07	1.96879e+07	1.00645e+07	0
Q13443	Disintegrin and metalloproteinase domain-containing protein 9 OS=Homo sapiens OX=9606 GN=ADAM9 PE=1 SV=1	Master Protein	489	High	81.689	105	6	6	High	High	High	3.71127e+07	8.07	3.71127e+07	4.24087e+07	3.68682e+07	0
P21926	CD9 antigen OS=Homo sapiens OX=9606 GN=CD9 PE=1 SV=4	Master Protein	784	High	8.835	8	2	2	Peak Found	Peak Found	Peak Found	3.24785e+06	30.3	3.32254e+06	3.24785e+06	1.81881e+06	0
P02769	Serum albumin DIG6PROT (Laboratory-Cont) OS=Bos taurus GN=ALB PE=1 SV=4	Master Protein	162	High	132.79	3853	21	14	High	High	High	5.46903e+08	7.27	5.46903e+08	5.96484e+08	5.16826e+08	0
P62314	Small nuclear ribonucleoprotein Sm D1 OS=Homo sapiens OX=9606 GN=SNRPD1 PE=1 SV=1	Master Protein	445	High	18.724	11	2	2	High	High	Peak Found	4.43837e+06	46.64	5.3102e+06	4.43837e+06	1.84483e+06	0
A0A0A0MS15	Immunoglobulin heavy variable 3-49 OS=Homo sapiens OX=9606 GN=IGHV3-49 PE=3 SV=1	Master Protein	1461	High	40.352	72	4	4	High	High	High	3.03233e+07	2.59	3.03233e+07	3.15134e+07	3.00097e+07	0
P31431	Syndecan-4 OS=Homo sapiens OX=9606 GN=SDC4 PE=1 SV=2	Master Protein	1311	High	68.095	55	5	5	High	High	High	1.01296e+07	14.95	9.26755e+06	1.23335e+07	1.01296e+07	0
P49321	Nuclear autoantigenic sperm protein OS=Homo sapiens OX=9606 GN=NASP PE=1 SV=2	Master Protein	641	High	4.316	3	2	2	Peak Found	High	Peak Found	3.64766e+07	15.73	4.09348e+07	3.64766e+07	2.977e+07	0
P39023	60S ribosomal protein L3 OS=Homo sapiens OX=9606 GN=RPL3 PE=1 SV=2	Master Protein	34	High	32.642	45	5	5	High	High	High	9.80771e+06	8.23	9.80771e+06	9.96363e+06	8.54624e+06	0
P27482	Calmodulin-like protein 3 OS=Homo sapiens OX=9606 GN=CALML3 PE=1 SV=2	Master Protein	254	High	6.878	37	3	1	High	Peak Found	Peak Found	1.95006e+06	10.03	1.90992e+06	1.95006e+06	2.28397e+06	0
P08670	Vimentin OS=Homo sapiens OX=9606 GN=VIM PE=1 SV=4	Master Protein	200	High	489.281	1436	38	36	High	High	High	1.74873e+09	6.04	1.84918e+09	1.74873e+09	1.63826e+09	0
P01137	Transforming growth factor beta-1 proprotein OS=Homo sapiens OX=9606 GN=TGFB1 PE=1 SV=2	Master Protein	783	High	66.399	90	9	9	High	High	High	1.9756e+07	3.37	2.06106e+07	1.92909e+07	1.9756e+07	0
O60506	Heterogeneous nuclear ribonucleoprotein Q OS=Homo sapiens OX=9606 GN=SYNCRIP PE=1 SV=2	Master Protein	875	High	53.761	56	7	7	High	High	High	1.47656e+07	12.05	1.51765e+07	1.47656e+07	1.20705e+07	0
P07195	L-lactate dehydrogenase B chain OS=Homo sapiens OX=9606 GN=LDHB PE=1 SV=2	Master Protein	904	High	151.835	288	15	14	High	High	High	1.71038e+08	3.58	1.71038e+08	1.63293e+08	1.75277e+08	0
P19883	Follistatin OS=Homo sapiens OX=9606 GN=FST PE=1 SV=2	Master Protein	702	High	19.575	66	6	6	High	High	High	1.00004e+07	7.66	1.00004e+07	1.0573e+07	9.0724e+06	0
Q6KB66	Keratin, type II cytoskeletal 80 OS=Homo sapiens OX=9606 GN=KRT80 PE=1 SV=2	Master Protein	665	High	12.947	31	2	1	Peak Found	High	Peak Found	1.1483e+06	32.61	633348	1.1483e+06	1.24587e+06	0
P01714	Immunoglobulin lambda variable 3-19 OS=Homo sapiens OX=9606 GN=IGLV3-19 PE=1 SV=2	Master Protein	1610	High	6.808	33	2	2	High	High	High	3.23252e+07	6.71	2.94535e+07	3.36263e+07	3.23252e+07	0
Q9UBQ6	Exostosin-like 2 OS=Homo sapiens OX=9606 GN=EXTL2 PE=1 SV=1	Master Protein	1596	High	24.176	29	4	4	High	High	High	6.29465e+06	12.48	6.58089e+06	6.29465e+06	5.1622e+06	0
P62280	40S ribosomal protein S11 OS=Homo sapiens OX=9606 GN=RPS11 PE=1 SV=3	Master Protein	741	High	14.618	43	5	5	High	High	High	1.32847e+07	13.93	1.50129e+07	1.32847e+07	1.13345e+07	0
P07437	Tubulin beta chain OS=Homo sapiens OX=9606 GN=TUBB PE=1 SV=2	Master Protein	1551	High	291.599	414	19	4	High	High	High	1.34857e+08	6.55	1.4238e+08	1.24888e+08	1.34857e+08	0
P07900	Heat shock protein HSP 90-alpha OS=Homo sapiens OX=9606 GN=HSP90AA1 PE=1 SV=5	Master Protein	212	High	264.105	435	28	16	High	High	High	2.61659e+08	2.54	2.68987e+08	2.61659e+08	2.55692e+08	0
P60468	Protein transport protein Sec61 subunit beta OS=Homo sapiens OX=9606 GN=SEC61B PE=1 SV=2	Master Protein	908	High	11.535	7	2	2	High	High	Peak Found	1.1551e+06	28.12	1.1551e+06	1.82489e+06	1.15262e+06	0
P05455	Lupus La protein OS=Homo sapiens OX=9606 GN=SSB PE=1 SV=2	Master Protein	1638	High	71.421	101	9	9	High	High	High	2.27407e+07	4.19	2.27407e+07	2.38834e+07	2.19774e+07	0
P29692	Elongation factor 1-delta OS=Homo sapiens OX=9606 GN=EEF1D PE=1 SV=5	Master Protein	36	High	55.562	47	6	6	High	High	High	1.67041e+06	7.86	1.84769e+06	1.58547e+06	1.67041e+06	0
Q15366	Poly(rC)-binding protein 2 OS=Homo sapiens OX=9606 GN=PCBP2 PE=1 SV=1	Master Protein	826	High	10.654	9	2	1	High	Peak Found	High	2.98753e+06	5.74	2.88391e+06	3.22357e+06	2.98753e+06	0
A0A075B6K5	Immunoglobulin lambda variable 3-9 OS=Homo sapiens OX=9606 GN=IGLV3-9 PE=3 SV=1	Master Protein	892	High	35.801	94	3	1	High	High	High	8.19286e+07	6.67	8.19286e+07	7.80312e+07	8.89472e+07	0
P00491	Purine nucleoside phosphorylase OS=Homo sapiens OX=9606 GN=PNP PE=1 SV=2	Master Protein	1333	High	114.88	115	9	9	High	High	High	2.50715e+07	14.65	2.76977e+07	2.50715e+07	2.06104e+07	0
P15814	Immunoglobulin lambda-like polypeptide 1 OS=Homo sapiens OX=9606 GN=IGLL1 PE=1 SV=1	Master Protein	839	High	10.125	14	1	1	High	High	High	7.39618e+06	36.29	1.18936e+07	6.03949e+06	7.39618e+06	0
P49908	Selenoprotein P OS=Homo sapiens OX=9606 GN=SELENOP PE=1 SV=3	Master Protein	840	High	14.979	34	2	2	High	High	High	5.66556e+06	9.44	5.66556e+06	6.45205e+06	5.3909e+06	0
Q9UJ70	N-acetyl-D-glucosamine kinase OS=Homo sapiens OX=9606 GN=NAGK PE=1 SV=4	Master Protein	675	High	44.712	26	5	5	High	High	High	5.66493e+06	7.87	5.99992e+06	5.12683e+06	5.66493e+06	0
P05452	Tetranectin OS=Homo sapiens OX=9606 GN=CLEC3B PE=1 SV=3	Master Protein	720	High	37.721	42	4	4	High	High	High	1.20325e+07	1.62	1.19244e+07	1.23048e+07	1.20325e+07	0
Q15758	Neutral amino acid transporter B(0) OS=Homo sapiens OX=9606 GN=SLC1A5 PE=1 SV=2	Master Protein	250	High	34.672	39	4	4	High	High	High	4.77706e+06	40.94	8.89964e+06	4.46331e+06	4.77706e+06	0
P18206	Vinculin OS=Homo sapiens OX=9606 GN=VCL PE=1 SV=4	Master Protein	222	High	373.706	558	42	42	High	High	High	1.28137e+08	3.01	1.28946e+08	1.28137e+08	1.21989e+08	0
P0DOX2	Immunoglobulin alpha-2 heavy chain OS=Homo sapiens OX=9606 PE=1 SV=2	Master Protein	681	High	178.854	719	14	8	High	High	High	1.72737e+08	11.66	1.72737e+08	1.62261e+08	2.02518e+08	0
P62318	Small nuclear ribonucleoprotein Sm D3 OS=Homo sapiens OX=9606 GN=SNRPD3 PE=1 SV=1	Master Protein	261	High	19.062	32	2	2	High	High	High	6.06349e+06	6.41	5.91448e+06	6.06349e+06	6.66715e+06	0
A0A087WW87	Immunoglobulin kappa variable 2-40 OS=Homo sapiens OX=9606 GN=IGKV2-40 PE=3 SV=2	Master Protein	2	High	27.607	95	2	2	High	High	High	1.95885e+08	10.67	1.95885e+08	2.10671e+08	1.70129e+08	0
Q9UBX5	Fibulin-5 OS=Homo sapiens OX=9606 GN=FBLN5 PE=1 SV=1	Master Protein	657	High	9.482	34	3	3	High	High	High	8.04863e+06	12.33	8.04863e+06	7.37313e+06	9.37702e+06	0
P09651	Heterogeneous nuclear ribonucleoprotein A1 OS=Homo sapiens OX=9606 GN=HNRNPA1 PE=1 SV=5	Master Protein	1741	High	13.148	27	3	3	High	High	High	4.71466e+06	77.01	494648	4.71466e+06	5.9797e+06	0
P02679	Fibrinogen gamma chain OS=Homo sapiens OX=9606 GN=FGG PE=1 SV=3	Master Protein	1166	High	449.573	1794	32	32	High	High	High	3.42193e+09	3.35	3.57963e+09	3.35428e+09	3.42193e+09	0
P54802	Alpha-N-acetylglucosaminidase OS=Homo sapiens OX=9606 GN=NAGLU PE=1 SV=2	Master Protein	1172	High	23.894	23	5	5	High	High	High	7.17204e+06	26.56	8.8129e+06	7.17204e+06	5.09012e+06	0
P0DOX3	Immunoglobulin delta heavy chain OS=Homo sapiens OX=9606 PE=1 SV=1	Master Protein	1177	High	69.081	104	8	8	High	High	High	3.01805e+07	5.81	3.01805e+07	2.8642e+07	3.21561e+07	0
Q07954	Prolow-density lipoprotein receptor-related protein 1 OS=Homo sapiens OX=9606 GN=LRP1 PE=1 SV=2	Master Protein	1185	High	99.466	108	15	15	High	High	High	2.37741e+07	17.32	2.37741e+07	3.05127e+07	2.22008e+07	0
P14151	L-selectin OS=Homo sapiens OX=9606 GN=SELL PE=1 SV=2	Master Protein	320	High	2.744	3	1	1	Peak Found	Peak Found	Peak Found	1.34712e+06	7.71	1.24806e+06	1.45625e+06	1.34712e+06	0
Q15942	Zyxin OS=Homo sapiens OX=9606 GN=ZYX PE=1 SV=1	Master Protein	1198	High	38.955	56	4	4	High	High	High	2.78839e+06	5.13	2.78839e+06	2.7196e+06	2.9987e+06	0
A0A075B6I0	Immunoglobulin lambda variable 8-61 OS=Homo sapiens OX=9606 GN=IGLV8-61 PE=3 SV=7	Master Protein	138	High	8.469	45	2	2	High	High	High	1.13131e+07	4.25	1.13131e+07	1.08604e+07	1.18236e+07	0
P62263	40S ribosomal protein S14 OS=Homo sapiens OX=9606 GN=RPS14 PE=1 SV=3	Master Protein	1207	High	9.484	15	1	1	High	High	High	2.67316e+06	8.46	2.67316e+06	2.34099e+06	2.75477e+06	0
P62851	40S ribosomal protein S25 OS=Homo sapiens OX=9606 GN=RPS25 PE=1 SV=1	Master Protein	1212	High	7.58	5	2	2	Peak Found	High	Peak Found	3.49971e+06	3.83	3.33199e+06	3.5951e+06	3.49971e+06	0
Q9UFN0	Protein NipSnap homolog 3A OS=Homo sapiens OX=9606 GN=NIPSNAP3A PE=1 SV=2	Master Protein	1216	High	9.499	8	1	1	Peak Found	High	Peak Found	641742	3.53	666434	641742	621045	0
P29144	Tripeptidyl-peptidase 2 OS=Homo sapiens OX=9606 GN=TPP2 PE=1 SV=4	Master Protein	1227	High	3.847	11	2	2	High	High	Peak Found	1.52761e+06	51.24	1.70265e+06	1.52761e+06	516948	0
P13647	Keratin, type II cytoskeletal 5 OS=Homo sapiens OX=9606 GN=KRT5 PE=1 SV=3	Master Protein	1780	High	302.233	557	32	17	High	High	High	7.26956e+07	42.22	7.26956e+07	1.14504e+08	4.88803e+07	0
Q02790	Peptidyl-prolyl cis-trans isomerase FKBP4 OS=Homo sapiens OX=9606 GN=FKBP4 PE=1 SV=3	Master Protein	1376	High	5.396	12	2	2	Peak Found	Peak Found	Peak Found	58779.4	10.52	58779.4	55743.9	68033.5	0
Q96TA1	Protein Niban 2 OS=Homo sapiens OX=9606 GN=NIBAN2 PE=1 SV=3	Master Protein	1374	High	4.216	5	1	1	Peak Found	High	Peak Found	1.02651e+07	9.71	1.17865e+07	1.02651e+07	9.81982e+06	0
P12757	Ski-like protein OS=Homo sapiens OX=9606 GN=SKIL PE=1 SV=2	Master Protein	9	High	4.312	11	2	2	Peak Found	High	Peak Found	1.34679e+06	47.83	1.34679e+06	791757	2.15247e+06	0
P09622	Dihydrolipoyl dehydrogenase, mitochondrial OS=Homo sapiens OX=9606 GN=DLD PE=1 SV=2	Master Protein	1792	High	45.022	38	6	6	High	High	High	5.35317e+06	19.28	6.79507e+06	5.35317e+06	4.67862e+06	0
P06331	Immunoglobulin heavy variable 4-34 OS=Homo sapiens OX=9606 GN=IGHV4-34 PE=1 SV=2	Master Protein	98	High	37.402	153	3	2	High	High	High	1.79097e+08	5.13	1.79097e+08	1.78785e+08	1.95324e+08	0
P15880	40S ribosomal protein S2 OS=Homo sapiens OX=9606 GN=RPS2 PE=1 SV=2	Master Protein	1272	High	45.127	64	8	8	High	High	High	2.63933e+07	8.49	2.63933e+07	2.47928e+07	2.92862e+07	0
Q96E17	Ras-related protein Rab-3C OS=Homo sapiens OX=9606 GN=RAB3C PE=1 SV=1	Master Protein	119	High	9.899	15	2	1	Peak Found	Peak Found	Peak Found	1.1483e+06	32.61	633348	1.1483e+06	1.24587e+06	0
Q562R1	Beta-actin-like protein 2 OS=Homo sapiens OX=9606 GN=ACTBL2 PE=1 SV=2	Master Protein	1284	High	86.18	1174	9	3	High	High	High	5.59785e+06	3	5.44805e+06	5.78347e+06	5.59785e+06	0
P04075	Fructose-bisphosphate aldolase A OS=Homo sapiens OX=9606 GN=ALDOA PE=1 SV=2	Master Protein	5	High	310.539	633	23	19	High	High	High	5.0769e+08	1.92	5.0769e+08	5.18929e+08	4.99449e+08	0
Q9BUP0	EF-hand domain-containing protein D1 OS=Homo sapiens OX=9606 GN=EFHD1 PE=1 SV=1	Master Protein	1287	High	4.288	6	1	1	Peak Found	Peak Found	Peak Found	1.11917e+06	8.85	1.03995e+06	1.23906e+06	1.11917e+06	0
P09936	Ubiquitin carboxyl-terminal hydrolase isozyme L1 OS=Homo sapiens OX=9606 GN=UCHL1 PE=1 SV=2	Master Protein	385	High	77.492	125	9	9	High	High	High	5.2647e+07	2.62	5.36707e+07	5.09507e+07	5.2647e+07	0
Q9Y3F4	Serine-threonine kinase receptor-associated protein OS=Homo sapiens OX=9606 GN=STRAP PE=1 SV=1	Master Protein	1306	High	16.055	26	3	3	Peak Found	High	Peak Found	3.42025e+06	14.68	2.98569e+06	4.00041e+06	3.42025e+06	0
P68363	Tubulin alpha-1B chain OS=Homo sapiens OX=9606 GN=TUBA1B PE=1 SV=1	Master Protein	1319	High	211.415	378	17	1	High	High	High	1.97589e+08	4.75	2.11016e+08	1.97589e+08	1.92616e+08	0
P15586	N-acetylglucosamine-6-sulfatase OS=Homo sapiens OX=9606 GN=GNS PE=1 SV=3	Master Protein	360	High	11.738	13	2	2	High	High	High	6.93048e+06	8.7	7.86566e+06	6.68483e+06	6.93048e+06	0
P01601	Immunoglobulin kappa variable 1D-16 OS=Homo sapiens OX=9606 GN=IGKV1D-16 PE=3 SV=2	Master Protein	1328	High	15.2	9	1	1	High	High	Peak Found	1.75488e+06	12.43	2.00285e+06	1.75488e+06	1.56318e+06	0
Q9NS15	Latent-transforming growth factor beta-binding protein 3 OS=Homo sapiens OX=9606 GN=LTBP3 PE=1 SV=4	Master Protein	527	High	60.584	62	6	5	High	High	High	6.65769e+06	9.59	7.67008e+06	6.42186e+06	6.65769e+06	0
O15067	Phosphoribosylformylglycinamidine synthase OS=Homo sapiens OX=9606 GN=PFAS PE=1 SV=4	Master Protein	659	High	17.895	15	4	4	High	Peak Found	High	2.40363e+07	15.13	2.60762e+07	2.40363e+07	1.92578e+07	0
P01706	Immunoglobulin lambda variable 2-11 OS=Homo sapiens OX=9606 GN=IGLV2-11 PE=1 SV=2	Master Protein	316	High	3.423	8	1	1	High	High	High	6.84804e+06	6.44	7.4398e+06	6.84804e+06	6.56255e+06	0
P01033	Metalloproteinase inhibitor 1 OS=Homo sapiens OX=9606 GN=TIMP1 PE=1 SV=1	Master Protein	314	High	102.755	313	9	9	High	High	High	2.91143e+08	7.47	2.91143e+08	2.698e+08	3.13333e+08	0
A0A0C4DH29	Immunoglobulin heavy variable 1-3 OS=Homo sapiens OX=9606 GN=IGHV1-3 PE=3 SV=1	Master Protein	196	High	26.992	86	2	1	High	High	High	2.66621e+06	5	2.85736e+06	2.59568e+06	2.66621e+06	0
A0A0C4DH73	Immunoglobulin kappa variable 1-12 OS=Homo sapiens OX=9606 GN=IGKV1-12 PE=3 SV=1	Master Protein	939	High	31.831	81	2	1	Peak Found	Peak Found	Peak Found	3.59811e+07	4.84	3.34917e+07	3.59811e+07	3.67735e+07	0
P23396	40S ribosomal protein S3 OS=Homo sapiens OX=9606 GN=RPS3 PE=1 SV=2	Master Protein	940	High	106.739	186	13	13	High	High	High	3.54092e+07	9.07	3.71112e+07	3.54092e+07	3.10432e+07	0
P33947	ER lumen protein-retaining receptor 2 OS=Homo sapiens OX=9606 GN=KDELR2 PE=1 SV=1	Master Protein	61	High	2.817	6	1	1	Peak Found	High	Peak Found	521761	19.94	644416	521761	432750	0
Q96S97	Myeloid-associated differentiation marker OS=Homo sapiens OX=9606 GN=MYADM PE=1 SV=2	Master Protein	635	High	4.645	18	1	1	High	High	High	4.44028e+06	3.92	4.44028e+06	4.1573e+06	4.46479e+06	0
Q14980	Nuclear mitotic apparatus protein 1 OS=Homo sapiens OX=9606 GN=NUMA1 PE=1 SV=2	Master Protein	1525	High	6.266	22	3	2	High	Peak Found	High	366299	51.38	366299	264438	700164	0
Q9UBG0	C-type mannose receptor 2 OS=Homo sapiens OX=9606 GN=MRC2 PE=1 SV=2	Master Protein	965	High	65.745	84	8	8	High	High	High	1.18732e+07	18.14	1.18732e+07	1.52749e+07	1.0892e+07	0
A0A075B6S5	Immunoglobulin kappa variable 1-27 OS=Homo sapiens OX=9606 GN=IGKV1-27 PE=3 SV=1	Master Protein	69	High	45.601	59	2	1	Peak Found	High	Peak Found	2.43995e+06	54.53	2.43995e+06	1.38048e+06	4.29493e+06	0
P02766	Transthyretin OS=Homo sapiens OX=9606 GN=TTR PE=1 SV=1	Master Protein	1505	High	226.901	640	13	13	High	High	High	9.76318e+08	2.69	9.79629e+08	9.76318e+08	9.33177e+08	0
P12110	Collagen alpha-2(VI) chain OS=Homo sapiens OX=9606 GN=COL6A2 PE=1 SV=4	Master Protein	177	High	253.1	493	21	21	High	High	High	3.20233e+08	1.08	3.2019e+08	3.20233e+08	3.26252e+08	0
P02671	Fibrinogen alpha chain OS=Homo sapiens OX=9606 GN=FGA PE=1 SV=2	Master Protein	613	High	452.404	2602	27	27	High	High	High	2.71878e+09	3.12	2.71878e+09	2.75682e+09	2.596e+09	0
P08185	Corticosteroid-binding globulin OS=Homo sapiens OX=9606 GN=SERPINA6 PE=1 SV=1	Master Protein	1015	High	105.279	166	8	8	High	High	High	8.06581e+07	3.78	8.35513e+07	8.06581e+07	7.74599e+07	0
Q86VP6	Cullin-associated NEDD8-dissociated protein 1 OS=Homo sapiens OX=9606 GN=CAND1 PE=1 SV=2	Master Protein	76	High	11.726	3	1	1	Peak Found	High	Peak Found	808057	12.17	705431	901362	808057	0
P02649	Apolipoprotein E OS=Homo sapiens OX=9606 GN=APOE PE=1 SV=1	Master Protein	1485	High	140.004	274	16	16	High	High	High	1.18387e+08	9.3	1.19993e+08	1.18387e+08	1.01014e+08	0
P68402	Platelet-activating factor acetylhydrolase IB subunit alpha2 OS=Homo sapiens OX=9606 GN=PAFAH1B2 PE=1 SV=1	Master Protein	597	High	4.563	3	1	1	Peak Found	High	Peak Found	999486	5.64	968241	1.07933e+06	999486	0
P00387	NADH-cytochrome b5 reductase 3 OS=Homo sapiens OX=9606 GN=CYB5R3 PE=1 SV=3	Master Protein	1472	High	2.745	3	1	1	Peak Found	High	Peak Found	1.06384e+06	18.51	1.06384e+06	1.15581e+06	797371	0
P61978	Heterogeneous nuclear ribonucleoprotein K OS=Homo sapiens OX=9606 GN=HNRNPK PE=1 SV=1	Master Protein	1052	High	44.425	36	3	3	High	High	High	5.47503e+06	5.89	5.96045e+06	5.33186e+06	5.47503e+06	0
P01703	Immunoglobulin lambda variable 1-40 OS=Homo sapiens OX=9606 GN=IGLV1-40 PE=1 SV=2	Master Protein	1708	High	22.142	26	2	2	High	High	High	5.4808e+06	1.59	5.37296e+06	5.54438e+06	5.4808e+06	0
P30041	Peroxiredoxin-6 OS=Homo sapiens OX=9606 GN=PRDX6 PE=1 SV=3	Master Protein	589	High	34.508	48	6	6	High	High	High	1.19161e+07	23.65	1.53122e+07	1.19161e+07	9.54528e+06	0
P04430	Immunoglobulin kappa variable 1-16 OS=Homo sapiens OX=9606 GN=IGKV1-16 PE=1 SV=2	Master Protein	586	High	15.2	17	1	1	High	High	High	3.30249e+06	10.3	3.30249e+06	2.89095e+06	3.55382e+06	0
Q9Y4F1	FERM, ARHGEF and pleckstrin domain-containing protein 1 OS=Homo sapiens OX=9606 GN=FARP1 PE=1 SV=1	Master Protein	1070	High	10.247	18	1	1	High	High	High	429408	15.26	429408	396527	528866	0
Q01518	Adenylyl cyclase-associated protein 1 OS=Homo sapiens OX=9606 GN=CAP1 PE=1 SV=5	Master Protein	1074	High	118.208	215	16	15	High	High	High	4.90443e+07	8.15	4.90443e+07	5.16951e+07	4.39558e+07	0
P04066	Tissue alpha-L-fucosidase OS=Homo sapiens OX=9606 GN=FUCA1 PE=1 SV=4	Master Protein	156	High	10.17	19	2	2	High	High	High	1.13975e+06	14	1.3705e+06	1.04821e+06	1.13975e+06	0
P02675	Fibrinogen beta chain OS=Homo sapiens OX=9606 GN=FGB PE=1 SV=2	Master Protein	778	High	735.852	2096	34	34	High	High	High	3.4959e+09	4.52	3.66253e+09	3.4959e+09	3.34605e+09	0
P13798	Acylamino-acid-releasing enzyme OS=Homo sapiens OX=9606 GN=APEH PE=1 SV=4	Master Protein	154	High	39.304	41	6	6	Peak Found	High	High	8.58827e+06	17.8	8.58827e+06	9.94415e+06	6.92841e+06	0
P08134	Rho-related GTP-binding protein RhoC OS=Homo sapiens OX=9606 GN=RHOC PE=1 SV=1	Master Protein	1106	High	24.185	52	4	4	High	High	High	9.67907e+06	4.61	1.03865e+07	9.67907e+06	9.53723e+06	0
O60687	Sushi repeat-containing protein SRPX2 OS=Homo sapiens OX=9606 GN=SRPX2 PE=1 SV=1	Master Protein	1119	High	8.146	6	2	2	High	Peak Found	Peak Found	1.13437e+07	4.99	1.23027e+07	1.12556e+07	1.13437e+07	0
P07954	Fumarate hydratase, mitochondrial OS=Homo sapiens OX=9606 GN=FH PE=1 SV=3	Master Protein	1444	High	62.643	99	9	9	High	High	High	1.36906e+07	5.92	1.39745e+07	1.36906e+07	1.24826e+07	0
P19652	Alpha-1-acid glycoprotein 2 OS=Homo sapiens OX=9606 GN=ORM2 PE=1 SV=2	Master Protein	1420	High	157.244	471	10	6	High	High	High	2.46796e+08	11.23	2.46796e+08	2.80983e+08	2.25086e+08	0
A0A0B4J1X8	Immunoglobulin heavy variable 3-43 OS=Homo sapiens OX=9606 GN=IGHV3-43 PE=3 SV=1	Master Protein	530	High	28.242	58	2	1	High	High	High	3.21824e+06	26.52	3.21824e+06	2.36165e+06	4.06763e+06	0
Q9BUF5	Tubulin beta-6 chain OS=Homo sapiens OX=9606 GN=TUBB6 PE=1 SV=1	Master Protein	767	High	98.13	197	9	2	High	High	High	1.01812e+06	10.39	1.09664e+06	890509	1.01812e+06	0
P25311	Zinc-alpha-2-glycoprotein OS=Homo sapiens OX=9606 GN=AZGP1 PE=1 SV=2	Master Protein	827	High	169.814	373	17	17	High	High	High	1.77216e+08	4.63	1.83518e+08	1.77216e+08	1.67363e+08	0
Q86SR1	Polypeptide N-acetylgalactosaminyltransferase 10 OS=Homo sapiens OX=9606 GN=GALNT10 PE=1 SV=2	Master Protein	1256	High	6.938	4	2	2	Peak Found	High	High	1.95527e+06	9.9	1.74448e+06	1.95527e+06	2.12832e+06	0
P04196	Histidine-rich glycoprotein OS=Homo sapiens OX=9606 GN=HRG PE=1 SV=1	Master Protein	1018	High	224.86	373	17	17	High	High	High	1.40496e+08	3.53	1.33881e+08	1.40496e+08	1.43496e+08	0
P61604	10 kDa heat shock protein, mitochondrial OS=Homo sapiens OX=9606 GN=HSPE1 PE=1 SV=2	Master Protein	765	High	50.779	132	8	8	High	High	High	4.66641e+07	6.23	4.94552e+07	4.66641e+07	4.36528e+07	0
P55072	Transitional endoplasmic reticulum ATPase OS=Homo sapiens OX=9606 GN=VCP PE=1 SV=4	Master Protein	240	High	201.041	242	23	22	High	High	High	5.58128e+07	1.32	5.70645e+07	5.57438e+07	5.58128e+07	0
P00761	Trypsin (Laboratory-Cont) OS=Sus scrofa PE=1 SV=1	Master Protein	511	High	34.693	421	5	5	High	High	High	7.5428e+09	6.02	7.69039e+09	7.5428e+09	6.85897e+09	0
P23083	Immunoglobulin heavy variable 1-2 OS=Homo sapiens OX=9606 GN=IGHV1-2 PE=1 SV=2	Master Protein	506	High	25.687	54	3	2	High	Peak Found	High	3.6916e+07	1.56	3.6916e+07	3.76103e+07	3.64621e+07	0
P10643	Complement component C7 OS=Homo sapiens OX=9606 GN=C7 PE=1 SV=2	Master Protein	1123	High	141.153	220	18	18	High	High	High	3.36585e+07	4.78	3.18003e+07	3.36585e+07	3.49852e+07	0
P01023	Alpha-2-macroglobulin OS=Homo sapiens OX=9606 GN=A2M PE=1 SV=3	Master Protein	861	High	1407.76	5016	79	70	High	High	High	8.04546e+09	2.77	8.19967e+09	7.76272e+09	8.04546e+09	0
Q15075	Early endosome antigen 1 OS=Homo sapiens OX=9606 GN=EEA1 PE=1 SV=2	Master Protein	1441	High	22.803	27	2	2	High	High	High	736481	23.22	792153	736481	497035	0
Q9UGM5	Fetuin-B OS=Homo sapiens OX=9606 GN=FETUB PE=1 SV=2	Master Protein	1241	High	5.729	9	1	1	Peak Found	Peak Found	High	1.3632e+06	0.92	1.3632e+06	1.34361e+06	1.36694e+06	0
P04406	Glyceraldehyde-3-phosphate dehydrogenase OS=Homo sapiens OX=9606 GN=GAPDH PE=1 SV=3	Master Protein	967	High	356.796	650	17	17	High	High	High	6.07535e+08	2.3	6.07535e+08	5.90652e+08	6.18219e+08	0
P30153	Serine/threonine-protein phosphatase 2A 65 kDa regulatory subunit A alpha isoform OS=Homo sapiens OX=9606 GN=PPP2R1A PE=1 SV=4	Master Protein	871	High	38.742	35	5	5	High	Peak Found	High	2.36674e+06	44.63	2.90415e+06	1.06957e+06	2.36674e+06	0
Q9GZX9	Twisted gastrulation protein homolog 1 OS=Homo sapiens OX=9606 GN=TWSG1 PE=1 SV=1	Master Protein	1236	High	16.857	20	2	2	High	High	High	5.63181e+06	13.27	5.63181e+06	4.64132e+06	6.04604e+06	0
P31151	Protein S100-A7 OS=Homo sapiens OX=9606 GN=S100A7 PE=1 SV=4	Master Protein	449	High	23.621	12	3	3	Peak Found	High	Peak Found	2.629e+06	117.11	2.629e+06	1.64644e+07	1.91647e+06	0
O14950	Myosin regulatory light chain 12B OS=Homo sapiens OX=9606 GN=MYL12B PE=1 SV=2	Master Protein	628	High	75.264	81	6	2	High	High	High	3.13732e+07	4.08	3.23424e+07	2.98209e+07	3.13732e+07	0
P07360	Complement component C8 gamma chain OS=Homo sapiens OX=9606 GN=C8G PE=1 SV=3	Master Protein	1517	High	88.005	114	7	7	High	High	High	1.79339e+07	1.46	1.8241e+07	1.79339e+07	1.77205e+07	0
A0A0C4DH38	Immunoglobulin heavy variable 5-51 OS=Homo sapiens OX=9606 GN=IGHV5-51 PE=3 SV=1	Master Protein	885	High	63.9	114	4	2	High	High	High	3.86063e+07	16.61	3.74285e+07	3.86063e+07	5.00671e+07	0
P62316	Small nuclear ribonucleoprotein Sm D2 OS=Homo sapiens OX=9606 GN=SNRPD2 PE=1 SV=1	Master Protein	454	High	5.239	9	3	3	High	High	High	9.3135e+06	15.13	7.99483e+06	1.08308e+07	9.3135e+06	0
P52823	Stanniocalcin-1 OS=Homo sapiens OX=9606 GN=STC1 PE=1 SV=1	Master Protein	890	High	10.973	15	1	1	High	High	High	735186	12.35	798608	623274	735186	0
P63244	Receptor of activated protein C kinase 1 OS=Homo sapiens OX=9606 GN=RACK1 PE=1 SV=3	Master Protein	1666	High	16.165	24	5	5	High	High	High	5.71428e+06	43.63	1.14536e+07	5.71428e+06	5.68198e+06	0
P12109	Collagen alpha-1(VI) chain OS=Homo sapiens OX=9606 GN=COL6A1 PE=1 SV=3	Master Protein	1772	High	511.831	1444	35	35	High	High	High	1.85832e+09	1.76	1.87622e+09	1.85832e+09	1.81322e+09	0
P07357	Complement component C8 alpha chain OS=Homo sapiens OX=9606 GN=C8A PE=1 SV=2	Master Protein	1393	High	94.487	116	9	9	High	High	High	2.05014e+07	0.88	2.02883e+07	2.0647e+07	2.05014e+07	0
P05546	Heparin cofactor 2 OS=Homo sapiens OX=9606 GN=SERPIND1 PE=1 SV=3	Master Protein	488	High	147.678	274	16	16	High	High	High	1.10074e+08	7.17	1.10074e+08	1.2336e+08	1.08471e+08	0
A0A1B0GUS4	Ubiquitin-conjugating enzyme E2 L5 OS=Homo sapiens OX=9606 GN=UBE2L5 PE=2 SV=1	Master Protein	486	High	4.263	21	2	1	High	Peak Found	Peak Found	607925	14.89	764690	586657	607925	0
P09486	SPARC OS=Homo sapiens OX=9606 GN=SPARC PE=1 SV=1	Master Protein	164	High	275.608	1116	17	17	High	High	High	2.41525e+09	3.57	2.4962e+09	2.3241e+09	2.41525e+09	0
P05109	Protein S100-A8 OS=Homo sapiens OX=9606 GN=S100A8 PE=1 SV=1	Master Protein	517	High	20.38	15	4	4	High	High	Peak Found	1.01807e+07	118.93	1.01807e+07	4.12621e+07	1.39472e+06	0
P12081	Histidine--tRNA ligase, cytoplasmic OS=Homo sapiens OX=9606 GN=HARS1 PE=1 SV=2	Master Protein	1163	High	70.164	111	11	11	High	High	High	2.87306e+07	4.83	2.87895e+07	2.64183e+07	2.87306e+07	0
P0DOX8	Immunoglobulin lambda-1 light chain OS=Homo sapiens OX=9606 PE=1 SV=1	Master Protein	1747	High	128.288	780	8	4	High	High	High	2.56126e+09	3.33	2.70532e+09	2.54962e+09	2.56126e+09	0
A0A075B6J9	Immunoglobulin lambda variable 2-18 OS=Homo sapiens OX=9606 GN=IGLV2-18 PE=3 SV=2	Master Protein	1409	High	23.05	27	2	2	High	High	High	6.12217e+06	4.17	6.48778e+06	6.12217e+06	5.98781e+06	0
P02748	Complement component C9 OS=Homo sapiens OX=9606 GN=C9 PE=1 SV=2	Master Protein	1762	High	94.443	139	11	10	High	High	High	2.65919e+07	8.35	2.89974e+07	2.65919e+07	2.45434e+07	0
P13645	Keratin, type I cytoskeletal 10 OS=Homo sapiens OX=9606 GN=KRT10 PE=1 SV=6	Master Protein	508	High	513.636	1553	36	29	High	High	High	1.81881e+09	50.28	1.32151e+09	3.42731e+09	1.81881e+09	0
P62987	Ubiquitin-60S ribosomal protein L40 OS=Homo sapiens OX=9606 GN=UBA52 PE=1 SV=2	Master Protein	467	High	40.099	81	6	6	High	High	High	5.00862e+07	12.49	5.66477e+07	5.00862e+07	4.40924e+07	0
P50552	Vasodilator-stimulated phosphoprotein OS=Homo sapiens OX=9606 GN=VASP PE=1 SV=3	Master Protein	1559	High	11.6	15	1	1	High	High	High	266730	7.45	237587	274138	266730	0
P18085	ADP-ribosylation factor 4 OS=Homo sapiens OX=9606 GN=ARF4 PE=1 SV=3	Master Protein	466	High	39.315	81	6	6	High	High	High	1.22818e+08	14.6	1.24783e+08	1.22818e+08	9.49717e+07	0
Q9NZN3	EH domain-containing protein 3 OS=Homo sapiens OX=9606 GN=EHD3 PE=1 SV=2	Master Protein	1252	High	5.654	9	1	1	High	Peak Found	Peak Found	1.29512e+06	34	1.42384e+06	1.29512e+06	698037	0
P07602	Prosaposin OS=Homo sapiens OX=9606 GN=PSAP PE=1 SV=2	Master Protein	1742	High	71.541	98	10	10	High	High	High	2.2428e+07	11.74	2.629e+07	2.2428e+07	2.10184e+07	0
P68871	Hemoglobin subunit beta OS=Homo sapiens OX=9606 GN=HBB PE=1 SV=2	Master Protein	630	High	146.042	247	10	10	High	High	High	1.36193e+08	7.92	1.41947e+08	1.36193e+08	1.21487e+08	0
Q13838	Spliceosome RNA helicase DDX39B OS=Homo sapiens OX=9606 GN=DDX39B PE=1 SV=1	Master Protein	1583	High	15.685	22	3	3	High	High	High	1.96273e+06	2.44	1.96273e+06	1.97551e+06	1.88776e+06	0
P06396	Gelsolin OS=Homo sapiens OX=9606 GN=GSN PE=1 SV=1	Master Protein	850	High	278.522	491	23	23	High	High	High	2.45824e+08	3.28	2.57245e+08	2.45824e+08	2.41471e+08	0
P02458	Collagen alpha-1(II) chain OS=Homo sapiens OX=9606 GN=COL2A1 PE=1 SV=3	Master Protein	550	High	33.795	152	5	2	High	High	High	3.22133e+07	3.92	3.31323e+07	3.22133e+07	3.06495e+07	0
Q06830	Peroxiredoxin-1 OS=Homo sapiens OX=9606 GN=PRDX1 PE=1 SV=1	Master Protein	1291	High	98.409	163	11	9	High	High	High	5.6515e+07	1.16	5.65648e+07	5.54089e+07	5.6515e+07	0
P07814	Bifunctional glutamate/proline--tRNA ligase OS=Homo sapiens OX=9606 GN=EPRS1 PE=1 SV=5	Master Protein	1011	High	31.183	36	3	3	High	High	High	1.75519e+06	22.95	2.16248e+06	1.35577e+06	1.75519e+06	0
P11940	Polyadenylate-binding protein 1 OS=Homo sapiens OX=9606 GN=PABPC1 PE=1 SV=2	Master Protein	1607	High	53.007	79	8	8	High	High	High	1.68604e+07	7.56	1.85396e+07	1.68604e+07	1.59921e+07	0
P00734	Prothrombin OS=Homo sapiens OX=9606 GN=F2 PE=1 SV=2	Master Protein	1020	High	373.22	497	24	24	High	High	High	1.96867e+08	2.98	1.99622e+08	1.88481e+08	1.96867e+08	0
Q14697	Neutral alpha-glucosidase AB OS=Homo sapiens OX=9606 GN=GANAB PE=1 SV=3	Master Protein	607	High	220.864	254	25	25	High	High	High	5.37337e+07	14.71	6.00804e+07	4.4626e+07	5.37337e+07	0
P0DOY2	Immunoglobulin lambda constant 2 OS=Homo sapiens OX=9606 GN=IGLC2 PE=1 SV=1	Master Protein	1075	High	130.215	745	8	4	High	High	High	1.92524e+08	5.41	1.92524e+08	1.98485e+08	1.78471e+08	0
Q8N1N4	Keratin, type II cytoskeletal 78 OS=Homo sapiens OX=9606 GN=KRT78 PE=1 SV=2	Master Protein	1630	High	42.386	45	6	5	High	High	High	6.24708e+06	21.3	5.60994e+06	8.3517e+06	6.24708e+06	0
Q13561	Dynactin subunit 2 OS=Homo sapiens OX=9606 GN=DCTN2 PE=1 SV=4	Master Protein	78	High	8.179	17	2	2	High	Peak Found	High	1.14507e+06	32.47	1.85854e+06	1.14507e+06	1.05727e+06	0
P78324	Tyrosine-protein phosphatase non-receptor type substrate 1 OS=Homo sapiens OX=9606 GN=SIRPA PE=1 SV=2	Master Protein	1038	High	15.752	20	3	3	High	High	High	1.22737e+07	5.26	1.26016e+07	1.22737e+07	1.13739e+07	0
P01599	Immunoglobulin kappa variable 1-17 OS=Homo sapiens OX=9606 GN=IGKV1-17 PE=1 SV=2	Master Protein	1325	High	26.534	36	3	3	High	High	High	1.8102e+07	8.1	1.64968e+07	1.8102e+07	1.94082e+07	0
P43251	Biotinidase OS=Homo sapiens OX=9606 GN=BTD PE=1 SV=2	Master Protein	782	High	98.15	154	10	10	High	High	High	4.50694e+07	15.07	4.77827e+07	3.5505e+07	4.50694e+07	0
P55287	Cadherin-11 OS=Homo sapiens OX=9606 GN=CDH11 PE=2 SV=2	Master Protein	1468	High	149.612	200	14	14	High	High	High	1.69106e+08	6.11	1.69106e+08	1.7346e+08	1.54173e+08	0
P33151	Cadherin-5 OS=Homo sapiens OX=9606 GN=CDH5 PE=1 SV=5	Master Protein	1625	High	3.232	3	1	1	Peak Found	Peak Found	Peak Found	836825	16.66	872349	631547	836825	0
O60664	Perilipin-3 OS=Homo sapiens OX=9606 GN=PLIN3 PE=1 SV=3	Master Protein	766	High	17.652	18	2	2	High	Peak Found	High	1.01257e+06	11.9	1.01257e+06	1.06886e+06	845658	0
P01834	Immunoglobulin kappa constant OS=Homo sapiens OX=9606 GN=IGKC PE=1 SV=2	Master Protein	390	High	188.719	2233	8	2	High	High	High	5.33904e+08	16.46	5.16911e+08	5.33904e+08	6.90168e+08	0
O14786	Neuropilin-1 OS=Homo sapiens OX=9606 GN=NRP1 PE=1 SV=3	Master Protein	1718	High	126.693	176	17	17	High	High	High	5.06675e+07	15.84	5.78239e+07	4.19647e+07	5.06675e+07	0
P01008	Antithrombin-III OS=Homo sapiens OX=9606 GN=SERPINC1 PE=1 SV=1	Master Protein	743	High	423.357	956	29	29	High	High	High	8.72843e+08	2.74	9.13814e+08	8.70789e+08	8.72843e+08	0
P08697	Alpha-2-antiplasmin OS=Homo sapiens OX=9606 GN=SERPINF2 PE=1 SV=3	Master Protein	155	High	172.481	356	13	13	High	High	High	1.26431e+08	2.55	1.26431e+08	1.31525e+08	1.25456e+08	0
P13010	X-ray repair cross-complementing protein 5 OS=Homo sapiens OX=9606 GN=XRCC5 PE=1 SV=3	Master Protein	80	High	8.159	4	2	2	High	Peak Found	High	1.80398e+06	16.74	1.74375e+06	1.80398e+06	2.34074e+06	0
P09972	Fructose-bisphosphate aldolase C OS=Homo sapiens OX=9606 GN=ALDOC PE=1 SV=2	Master Protein	420	High	67.138	144	6	2	High	High	High	2.0727e+07	11.18	2.3071e+07	2.0727e+07	1.84345e+07	0
P08727	Keratin, type I cytoskeletal 19 OS=Homo sapiens OX=9606 GN=KRT19 PE=1 SV=4	Master Protein	413	High	163.956	375	20	10	High	High	High	4.34994e+07	11.33	4.81425e+07	3.83275e+07	4.34994e+07	0
Q96KP4	Cytosolic non-specific dipeptidase OS=Homo sapiens OX=9606 GN=CNDP2 PE=1 SV=2	Master Protein	1360	High	35.553	36	4	4	High	High	High	3.35832e+06	13.62	3.25116e+06	4.14565e+06	3.35832e+06	0
Q71U36	Tubulin alpha-1A chain OS=Homo sapiens OX=9606 GN=TUBA1A PE=1 SV=1	Master Protein	834	High	211.757	374	17	1	High	High	High	5.13837e+06	16.7	4.52564e+06	5.13837e+06	6.27408e+06	0
Q14444	Caprin-1 OS=Homo sapiens OX=9606 GN=CAPRIN1 PE=1 SV=2	Master Protein	412	High	45.142	52	5	5	High	High	High	8.0583e+06	10.7	6.65984e+06	8.07864e+06	8.0583e+06	0
P19367	Hexokinase-1 OS=Homo sapiens OX=9606 GN=HK1 PE=1 SV=3	Master Protein	181	High	17.787	17	4	4	High	Peak Found	Peak Found	7.44541e+06	16.48	7.44541e+06	8.28899e+06	5.93877e+06	0
P15169	Carboxypeptidase N catalytic chain OS=Homo sapiens OX=9606 GN=CPN1 PE=1 SV=1	Master Protein	507	High	49.299	69	5	5	High	High	High	8.18772e+06	32.87	5.59048e+06	8.18772e+06	1.10246e+07	0
Q16531	DNA damage-binding protein 1 OS=Homo sapiens OX=9606 GN=DDB1 PE=1 SV=1	Master Protein	223	High	57.876	65	9	9	High	High	High	1.48491e+07	0.3	1.47825e+07	1.48491e+07	1.48677e+07	0
P41091	Eukaryotic translation initiation factor 2 subunit 3 OS=Homo sapiens OX=9606 GN=EIF2S3 PE=1 SV=3	Master Protein	1000	High	7.54	6	1	1	Peak Found	Peak Found	Peak Found	1.10847e+06	12	1.24351e+06	1.10847e+06	977131	0
P69905	Hemoglobin subunit alpha OS=Homo sapiens OX=9606 GN=HBA1 PE=1 SV=2	Master Protein	31	High	125.312	200	10	10	High	High	High	9.10317e+07	5.43	9.62367e+07	9.10317e+07	8.63366e+07	0
P60660	Myosin light polypeptide 6 OS=Homo sapiens OX=9606 GN=MYL6 PE=1 SV=2	Master Protein	1275	High	101.424	106	9	9	High	High	High	3.34566e+07	3.12	3.50479e+07	3.30484e+07	3.34566e+07	0
P02760	Protein AMBP OS=Homo sapiens OX=9606 GN=AMBP PE=1 SV=1	Master Protein	93	High	120.248	259	10	10	High	High	High	1.48578e+08	10.73	1.48578e+08	1.2291e+08	1.49371e+08	0
P22234	Multifunctional protein ADE2 OS=Homo sapiens OX=9606 GN=PAICS PE=1 SV=3	Master Protein	776	High	35.366	38	5	5	High	High	High	8.59082e+06	3.12	8.59082e+06	8.34129e+06	8.87844e+06	0
P62826	GTP-binding nuclear protein Ran OS=Homo sapiens OX=9606 GN=RAN PE=1 SV=3	Master Protein	1568	High	20.562	12	3	3	High	High	High	4.8139e+06	34.52	2.59683e+06	4.8139e+06	5.38297e+06	0
Q08257	Quinone oxidoreductase OS=Homo sapiens OX=9606 GN=CRYZ PE=1 SV=1	Master Protein	482	High	16.395	18	1	1	High	High	High	1.49016e+06	9.93	1.49016e+06	1.30711e+06	1.59441e+06	0
Q16880	2-hydroxyacylsphingosine 1-beta-galactosyltransferase OS=Homo sapiens OX=9606 GN=UGT8 PE=1 SV=2	Master Protein	987	High	2.875	25	2	1	High	High	High	1.49329e+06	39.9	1.49329e+06	1.2204e+06	2.54507e+06	0
P61769	Beta-2-microglobulin OS=Homo sapiens OX=9606 GN=B2M PE=1 SV=1	Master Protein	631	High	10.05	24	2	2	High	High	High	1.46553e+07	13.91	1.46553e+07	1.15286e+07	1.49881e+07	0
P01024	Complement C3 OS=Homo sapiens OX=9606 GN=C3 PE=1 SV=2	Master Protein	545	High	1784.87	5956	111	111	High	High	High	6.89005e+09	1.65	7.05022e+09	6.82838e+09	6.89005e+09	0
P08865	40S ribosomal protein SA OS=Homo sapiens OX=9606 GN=RPSA PE=1 SV=4	Master Protein	144	High	69.658	58	8	8	High	High	High	1.42395e+07	3.79	1.44362e+07	1.42395e+07	1.34318e+07	0
P62269	40S ribosomal protein S18 OS=Homo sapiens OX=9606 GN=RPS18 PE=1 SV=3	Master Protein	533	High	35.938	66	5	5	High	High	High	1.22347e+07	7.98	1.22347e+07	1.24245e+07	1.07085e+07	0
Q9Y696	Chloride intracellular channel protein 4 OS=Homo sapiens OX=9606 GN=CLIC4 PE=1 SV=4	Master Protein	609	High	41.083	29	4	4	High	High	High	4.25064e+06	32.13	4.25064e+06	3.94014e+06	6.87741e+06	0
P24844	Myosin regulatory light polypeptide 9 OS=Homo sapiens OX=9606 GN=MYL9 PE=1 SV=4	Master Protein	79	High	65.78	64	5	1	Peak Found	High	High	1.59023e+06	7.43	1.59023e+06	1.69869e+06	1.46366e+06	0
P24534	Elongation factor 1-beta OS=Homo sapiens OX=9606 GN=EEF1B2 PE=1 SV=3	Master Protein	1053	High	46.955	63	5	5	High	High	High	1.35087e+07	2.8	1.35087e+07	1.29183e+07	1.36086e+07	0
P15311	Ezrin OS=Homo sapiens OX=9606 GN=EZR PE=1 SV=4	Master Protein	837	High	214.133	626	24	15	High	High	High	6.64067e+07	4.42	6.64067e+07	6.33333e+07	6.91995e+07	0
P00739	Haptoglobin-related protein OS=Homo sapiens OX=9606 GN=HPR PE=2 SV=2	Master Protein	432	High	232.879	1494	20	6	High	High	High	4.42634e+07	3.79	4.50116e+07	4.18428e+07	4.42634e+07	0
P41250	Glycine--tRNA ligase OS=Homo sapiens OX=9606 GN=GARS1 PE=1 SV=3	Master Protein	1681	High	43.313	86	10	10	High	High	High	1.49537e+07	3.83	1.49963e+07	1.4003e+07	1.49537e+07	0
Q5VST9	Obscurin OS=Homo sapiens OX=9606 GN=OBSCN PE=1 SV=3	Master Protein	817	High	2.835	81	2	1	High	High	High	2.65089e+06	11.13	2.65089e+06	2.37334e+06	2.96595e+06	0
P01780	Immunoglobulin heavy variable 3-7 OS=Homo sapiens OX=9606 GN=IGHV3-7 PE=1 SV=2	Master Protein	673	High	36.118	171	4	2	High	High	High	1.40542e+08	1.92	1.44855e+08	1.40542e+08	1.39816e+08	0
Q99873	Protein arginine N-methyltransferase 1 OS=Homo sapiens OX=9606 GN=PRMT1 PE=1 SV=3	Master Protein	915	High	19.327	22	3	3	High	High	High	7.5638e+06	2.82	7.75803e+06	7.33253e+06	7.5638e+06	0
O95394	Phosphoacetylglucosamine mutase OS=Homo sapiens OX=9606 GN=PGM3 PE=1 SV=1	Master Protein	397	High	17.142	23	3	3	High	High	High	2.59592e+06	5.58	2.84595e+06	2.58008e+06	2.59592e+06	0
O95793	Double-stranded RNA-binding protein Staufen homolog 1 OS=Homo sapiens OX=9606 GN=STAU1 PE=1 SV=2	Master Protein	205	High	4.825	6	1	1	High	Peak Found	High	486908	10.36	492560	406923	486908	0
P02768	Albumin OS=Homo sapiens OX=9606 GN=ALB PE=1 SV=2	Master Protein	213	High	1586.53	38715	90	83	High	High	High	1.53991e+11	1.18	1.53991e+11	1.53351e+11	1.56776e+11	0
P19823	Inter-alpha-trypsin inhibitor heavy chain H2 OS=Homo sapiens OX=9606 GN=ITIH2 PE=1 SV=2	Master Protein	43	High	312.061	605	25	25	High	High	High	3.5932e+08	0.97	3.5932e+08	3.59638e+08	3.53463e+08	0
P01593	Immunoglobulin kappa variable 1D-33 OS=Homo sapiens OX=9606 GN=IGKV1D-33 PE=1 SV=2	Master Protein	459	High	15.2	36	1	1	High	High	High	2.15818e+07	1.17	2.15818e+07	2.14614e+07	2.19492e+07	0
P14209	CD99 antigen OS=Homo sapiens OX=9606 GN=CD99 PE=1 SV=1	Master Protein	1655	High	11.369	18	1	1	High	High	High	406459	11.31	406459	398191	486284	0
P17948	Vascular endothelial growth factor receptor 1 OS=Homo sapiens OX=9606 GN=FLT1 PE=1 SV=2	Master Protein	224	High	77.563	113	13	13	High	High	High	2.05981e+07	3.36	2.05981e+07	1.9443e+07	2.06416e+07	0
P62308	Small nuclear ribonucleoprotein G OS=Homo sapiens OX=9606 GN=SNRPG PE=1 SV=1	Master Protein	584	High	9.084	3	1	1	High	Peak Found	Peak Found	1.12806e+06	13.35	1.29431e+06	1.12806e+06	990893	0
P55209	Nucleosome assembly protein 1-like 1 OS=Homo sapiens OX=9606 GN=NAP1L1 PE=1 SV=1	Master Protein	491	High	32.156	53	4	4	High	High	High	6.20162e+06	9.05	7.14768e+06	6.07545e+06	6.20162e+06	0
P61812	Transforming growth factor beta-2 proprotein OS=Homo sapiens OX=9606 GN=TGFB2 PE=1 SV=1	Master Protein	643	High	20.445	21	2	2	High	High	High	2.35877e+06	8.98	2.70828e+06	2.30029e+06	2.35877e+06	0
Q9Y240	C-type lectin domain family 11 member A OS=Homo sapiens OX=9606 GN=CLEC11A PE=1 SV=1	Master Protein	543	High	120.042	165	10	10	High	High	High	6.9895e+07	4.3	6.65059e+07	7.24779e+07	6.9895e+07	0
P05160	Coagulation factor XIII B chain OS=Homo sapiens OX=9606 GN=F13B PE=1 SV=3	Master Protein	1083	High	22.076	48	5	5	High	High	High	8.68726e+06	13.93	8.68843e+06	6.74811e+06	8.68726e+06	0
P78536	Disintegrin and metalloproteinase domain-containing protein 17 OS=Homo sapiens OX=9606 GN=ADAM17 PE=1 SV=1	Master Protein	1691	High	3.131	2	1	1	Peak Found	High	High	2.06957e+06	13.59	2.55097e+06	2.00018e+06	2.06957e+06	0
Q16543	Hsp90 co-chaperone Cdc37 OS=Homo sapiens OX=9606 GN=CDC37 PE=1 SV=1	Master Protein	1476	High	5.785	18	1	1	High	High	High	1.80178e+06	11.74	1.80178e+06	2.08749e+06	1.66133e+06	0
Q9Y617	Phosphoserine aminotransferase OS=Homo sapiens OX=9606 GN=PSAT1 PE=1 SV=2	Master Protein	324	High	100.621	232	15	15	High	High	High	6.92311e+07	6.61	6.92311e+07	6.89457e+07	7.73142e+07	0
P21333	Filamin-A OS=Homo sapiens OX=9606 GN=FLNA PE=1 SV=4	Master Protein	472	High	1420.62	2111	110	98	High	High	High	1.02876e+09	1.61	1.02876e+09	1.05003e+09	1.01737e+09	0
Q93045	Stathmin-2 OS=Homo sapiens OX=9606 GN=STMN2 PE=1 SV=3	Master Protein	1464	High	12.01	20	2	2	High	High	High	2.36672e+06	11.68	2.77258e+06	2.21948e+06	2.36672e+06	0
P02461	Collagen alpha-1(III) chain OS=Homo sapiens OX=9606 GN=COL3A1 PE=1 SV=4	Master Protein	364	High	709.312	1823	50	48	High	High	High	2.12797e+09	1.68	2.15996e+09	2.08866e+09	2.12797e+09	0
Q10471	Polypeptide N-acetylgalactosaminyltransferase 2 OS=Homo sapiens OX=9606 GN=GALNT2 PE=1 SV=1	Master Protein	270	High	16.37	18	4	4	High	High	High	4.30662e+06	26.12	4.30662e+06	4.44264e+06	2.65843e+06	0
P53621	Coatomer subunit alpha OS=Homo sapiens OX=9606 GN=COPA PE=1 SV=2	Master Protein	1560	High	28.686	63	5	5	High	High	High	1.04972e+07	15.34	1.09357e+07	1.04972e+07	8.12608e+06	0
P46777	60S ribosomal protein L5 OS=Homo sapiens OX=9606 GN=RPL5 PE=1 SV=3	Master Protein	1180	High	49.353	60	5	5	High	High	High	1.28854e+07	18.12	1.28854e+07	1.38573e+07	9.65763e+06	0
O94979	Protein transport protein Sec31A OS=Homo sapiens OX=9606 GN=SEC31A PE=1 SV=3	Master Protein	1701	High	2.849	15	1	1	High	High	High	201107	42.59	202940	201107	82424.2	0
Q15365	Poly(rC)-binding protein 1 OS=Homo sapiens OX=9606 GN=PCBP1 PE=1 SV=2	Master Protein	957	High	14.755	6	2	1	High	Peak Found	Peak Found	1.41831e+06	11.68	1.65331e+06	1.41831e+06	1.32051e+06	0
P52209	6-phosphogluconate dehydrogenase, decarboxylating OS=Homo sapiens OX=9606 GN=PGD PE=1 SV=3	Master Protein	1621	High	80.203	107	8	8	High	High	High	1.99692e+07	4.62	2.04436e+07	1.8684e+07	1.99692e+07	0
P05997	Collagen alpha-2(V) chain OS=Homo sapiens OX=9606 GN=COL5A2 PE=1 SV=3	Master Protein	745	High	360.674	733	31	30	High	High	High	2.32523e+08	2.31	2.32523e+08	2.2872e+08	2.39379e+08	0
A0A0C4DH35	Probable non-functional immunoglobulin heavy variable 3-35 OS=Homo sapiens OX=9606 GN=IGHV3-35 PE=1 SV=1	Master Protein	1224	High	12.008	18	1	1	High	High	High	8.95486e+06	21.29	8.95486e+06	7.65575e+06	1.1584e+07	0
Q9UN86	Ras GTPase-activating protein-binding protein 2 OS=Homo sapiens OX=9606 GN=G3BP2 PE=1 SV=2	Master Protein	368	High	21.233	18	4	4	High	High	High	3.54621e+06	11.39	3.00186e+06	3.54621e+06	3.76155e+06	0
P99999	Cytochrome c OS=Homo sapiens OX=9606 GN=CYCS PE=1 SV=2	Master Protein	1811	High	12.539	39	2	2	High	High	High	1.20533e+07	11.94	1.20533e+07	1.36903e+07	1.07904e+07	0
P13671	Complement component C6 OS=Homo sapiens OX=9606 GN=C6 PE=1 SV=3	Master Protein	112	High	138.001	232	19	19	High	High	High	3.58685e+07	10.69	3.8402e+07	3.58685e+07	3.10186e+07	0
O75390	Citrate synthase, mitochondrial OS=Homo sapiens OX=9606 GN=CS PE=1 SV=2	Master Protein	382	High	23.023	15	4	4	High	Peak Found	High	5.23353e+06	20.34	5.23353e+06	4.55453e+06	6.74383e+06	0
P15151	Poliovirus receptor OS=Homo sapiens OX=9606 GN=PVR PE=1 SV=2	Master Protein	1079	High	27.453	70	6	6	High	High	High	1.47819e+07	13.28	1.47819e+07	1.59364e+07	1.22226e+07	0
P04211	Immunoglobulin lambda variable 7-43 OS=Homo sapiens OX=9606 GN=IGLV7-43 PE=3 SV=2	Master Protein	1313	High	11.947	42	2	2	High	High	High	4.1406e+07	4.33	4.38516e+07	4.1406e+07	4.03139e+07	0
Q14195	Dihydropyrimidinase-related protein 3 OS=Homo sapiens OX=9606 GN=DPYSL3 PE=1 SV=1	Master Protein	1710	High	166.639	236	17	15	High	High	High	8.35397e+07	5.97	8.41725e+07	7.54963e+07	8.35397e+07	0
O00469	Procollagen-lysine,2-oxoglutarate 5-dioxygenase 2 OS=Homo sapiens OX=9606 GN=PLOD2 PE=1 SV=2	Master Protein	1155	High	301.144	525	30	30	High	High	High	4.14494e+08	5.46	4.28347e+08	4.14494e+08	3.84615e+08	0
P00450	Ceruloplasmin OS=Homo sapiens OX=9606 GN=CP PE=1 SV=1	Master Protein	537	High	723.156	1433	46	46	High	High	High	1.01618e+09	3.13	9.94824e+08	1.01618e+09	1.05779e+09	0
P61254	60S ribosomal protein L26 OS=Homo sapiens OX=9606 GN=RPL26 PE=1 SV=1	Master Protein	1280	High	9.41	10	4	4	High	High	High	1.88985e+07	10.45	1.97017e+07	1.88985e+07	1.6076e+07	0
Q9UN70	Protocadherin gamma-C3 OS=Homo sapiens OX=9606 GN=PCDHGC3 PE=1 SV=1	Master Protein	1802	High	3.344	3	1	1	Peak Found	Peak Found	Peak Found	648549	10.99	562893	648549	701846	0
P13797	Plastin-3 OS=Homo sapiens OX=9606 GN=PLS3 PE=1 SV=4	Master Protein	1438	High	226.65	386	27	27	High	High	High	1.31227e+08	6.64	1.37991e+08	1.20849e+08	1.31227e+08	0
P07686	Beta-hexosaminidase subunit beta OS=Homo sapiens OX=9606 GN=HEXB PE=1 SV=3	Master Protein	1239	High	80.279	138	11	10	High	High	High	3.88484e+07	20.56	3.88484e+07	4.60147e+07	3.02554e+07	0
P26641	Elongation factor 1-gamma OS=Homo sapiens OX=9606 GN=EEF1G PE=1 SV=3	Master Protein	11	High	79.839	145	14	14	High	High	High	3.02341e+07	4.67	3.02341e+07	2.88762e+07	3.17044e+07	0
P04843	Dolichyl-diphosphooligosaccharide--protein glycosyltransferase subunit 1 OS=Homo sapiens OX=9606 GN=RPN1 PE=1 SV=1	Master Protein	1130	High	3.507	2	2	2	Peak Found	High	Peak Found	2.45727e+06	13.65	2.45727e+06	2.79521e+06	2.12384e+06	0
P40189	Interleukin-6 receptor subunit beta OS=Homo sapiens OX=9606 GN=IL6ST PE=1 SV=2	Master Protein	306	High	6.024	15	1	1	High	High	High	669000	13.44	669000	600116	782179	0
P0DP01	Immunoglobulin heavy variable 1-8 OS=Homo sapiens OX=9606 GN=IGHV1-8 PE=3 SV=1	Master Protein	1124	High	18.2	74	2	1	Peak Found	High	High	6.5894e+06	23.84	6.71448e+06	4.23943e+06	6.5894e+06	0
A0A0C4DH33	Immunoglobulin heavy variable 1-24 OS=Homo sapiens OX=9606 GN=IGHV1-24 PE=3 SV=1	Master Protein	1231	High	22.26	21	2	2	High	High	High	2.92679e+06	49.85	2.92679e+06	3.00311e+06	978032	0
Q15417	Calponin-3 OS=Homo sapiens OX=9606 GN=CNN3 PE=1 SV=1	Master Protein	1385	High	7.356	18	1	1	High	High	High	519884	10.23	546062	446598	519884	0
P43652	Afamin OS=Homo sapiens OX=9606 GN=AFM PE=1 SV=1	Master Protein	1778	High	271.771	663	32	32	High	High	High	1.03744e+09	8.93	1.03744e+09	1.08649e+09	9.11375e+08	0
Q68DL7	Uncharacterized protein C18orf63 OS=Homo sapiens OX=9606 GN=C18orf63 PE=2 SV=2	Master Protein	1797	High	3.051	20	1	1	High	High	High	3.23822e+06	20.33	3.23822e+06	2.98971e+06	4.33523e+06	0
P06576	ATP synthase subunit beta, mitochondrial OS=Homo sapiens OX=9606 GN=ATP5F1B PE=1 SV=3	Master Protein	1113	High	104.458	118	11	11	High	High	High	2.61257e+07	13.74	2.92819e+07	2.61257e+07	2.21902e+07	0
P47914	60S ribosomal protein L29 OS=Homo sapiens OX=9606 GN=RPL29 PE=1 SV=2	Master Protein	1800	High	15.2	18	1	1	High	High	High	2.86394e+06	6.91	2.92707e+06	2.86394e+06	2.56644e+06	0
P01619	Immunoglobulin kappa variable 3-20 OS=Homo sapiens OX=9606 GN=IGKV3-20 PE=1 SV=2	Master Protein	553	High	35.184	184	3	2	High	High	High	3.43147e+08	6.17	3.41178e+08	3.43147e+08	3.80037e+08	0
Q9Y262	Eukaryotic translation initiation factor 3 subunit L OS=Homo sapiens OX=9606 GN=EIF3L PE=1 SV=1	Master Protein	1105	High	12.027	10	2	2	High	High	High	852301	13.78	1.02092e+06	852301	783719	0
O00300	Tumor necrosis factor receptor superfamily member 11B OS=Homo sapiens OX=9606 GN=TNFRSF11B PE=1 SV=3	Master Protein	558	High	2.703	2	1	1	High	Peak Found	Peak Found	927419	47.17	927419	1.36597e+06	490588	0
P47755	F-actin-capping protein subunit alpha-2 OS=Homo sapiens OX=9606 GN=CAPZA2 PE=1 SV=3	Master Protein	402	High	25.561	22	4	3	High	Peak Found	High	8.31878e+06	5.1	8.71512e+06	8.31878e+06	7.86835e+06	0
Q9P2E9	Ribosome-binding protein 1 OS=Homo sapiens OX=9606 GN=RRBP1 PE=1 SV=5	Master Protein	1276	High	60.176	102	7	7	High	High	High	9.99972e+06	14.91	1.1448e+07	9.99972e+06	8.47385e+06	0
P12956	X-ray repair cross-complementing protein 6 OS=Homo sapiens OX=9606 GN=XRCC6 PE=1 SV=2	Master Protein	1095	High	3.506	7	2	2	Peak Found	High	High	6.94374e+06	7.67	6.94374e+06	7.48445e+06	6.419e+06	0
P62879	Guanine nucleotide-binding protein G(I)/G(S)/G(T) subunit beta-2 OS=Homo sapiens OX=9606 GN=GNB2 PE=1 SV=3	Master Protein	1731	High	30.902	71	5	5	High	High	High	1.4277e+07	12.84	1.68197e+07	1.31187e+07	1.4277e+07	0
P02655	Apolipoprotein C-II OS=Homo sapiens OX=9606 GN=APOC2 PE=1 SV=1	Master Protein	109	High	19.409	39	3	3	High	High	High	3.78465e+06	20.44	3.21297e+06	3.78465e+06	4.80046e+06	0
P01019	Angiotensinogen OS=Homo sapiens OX=9606 GN=AGT PE=1 SV=1	Master Protein	1051	High	149.595	255	9	9	High	High	High	1.34815e+08	5.55	1.34815e+08	1.25425e+08	1.40042e+08	0
P02746	Complement C1q subcomponent subunit B OS=Homo sapiens OX=9606 GN=C1QB PE=1 SV=3	Master Protein	819	High	50.688	109	6	6	High	High	High	2.74623e+07	9.03	2.74623e+07	3.01744e+07	2.51954e+07	0
P02753	Retinol-binding protein 4 OS=Homo sapiens OX=9606 GN=RBP4 PE=1 SV=3	Master Protein	689	High	6.602	13	1	1	High	High	High	2.9595e+06	7.8	2.9595e+06	2.8497e+06	3.3036e+06	0
P02749	Beta-2-glycoprotein 1 OS=Homo sapiens OX=9606 GN=APOH PE=1 SV=3	Master Protein	1573	High	180.657	394	14	14	High	High	High	3.15893e+08	6.46	3.15893e+08	2.89682e+08	3.29228e+08	0
P01701	Immunoglobulin lambda variable 1-51 OS=Homo sapiens OX=9606 GN=IGLV1-51 PE=1 SV=2	Master Protein	1003	High	4.63	20	2	2	High	High	High	1.87449e+07	6.35	2.05721e+07	1.87449e+07	1.82611e+07	0
P62266	40S ribosomal protein S23 OS=Homo sapiens OX=9606 GN=RPS23 PE=1 SV=3	Master Protein	992	High	20.886	36	2	2	High	High	High	4.20939e+06	9.43	4.39279e+06	3.65315e+06	4.20939e+06	0
P10599	Thioredoxin OS=Homo sapiens OX=9606 GN=TXN PE=1 SV=3	Master Protein	1499	High	19.437	29	2	2	High	High	High	6.68823e+06	21.5	6.22485e+06	9.16829e+06	6.68823e+06	0
P50454	Serpin H1 OS=Homo sapiens OX=9606 GN=SERPINH1 PE=1 SV=2	Master Protein	1577	High	220.29	255	17	17	High	High	High	9.72646e+07	6.83	1.06303e+08	9.72646e+07	9.30861e+07	0
P01700	Immunoglobulin lambda variable 1-47 OS=Homo sapiens OX=9606 GN=IGLV1-47 PE=1 SV=2	Master Protein	1648	High	22.978	72	2	1	High	High	High	6.73145e+07	1.94	6.77368e+07	6.53172e+07	6.73145e+07	0
P12273	Prolactin-inducible protein OS=Homo sapiens OX=9606 GN=PIP PE=1 SV=1	Master Protein	703	High	9.307	12	2	2	High	High	Peak Found	2.14386e+06	62.97	2.14386e+06	3.13635e+06	659111	0
Q13509	Tubulin beta-3 chain OS=Homo sapiens OX=9606 GN=TUBB3 PE=1 SV=2	Master Protein	279	High	183.077	302	14	2	High	High	High	8.76618e+06	7.11	8.76618e+06	9.15453e+06	7.95217e+06	0
P54725	UV excision repair protein RAD23 homolog A OS=Homo sapiens OX=9606 GN=RAD23A PE=1 SV=1	Master Protein	976	High	4.603	8	2	1	Peak Found	Peak Found	High	1.5032e+07	5.05	1.5032e+07	1.51447e+07	1.38096e+07	0
P34932	Heat shock 70 kDa protein 4 OS=Homo sapiens OX=9606 GN=HSPA4 PE=1 SV=4	Master Protein	862	High	189.605	165	20	20	High	High	High	2.77653e+07	8.32	2.77653e+07	3.01765e+07	2.55466e+07	0
Q12905	Interleukin enhancer-binding factor 2 OS=Homo sapiens OX=9606 GN=ILF2 PE=1 SV=2	Master Protein	977	High	33.183	45	5	5	High	High	High	8.23633e+06	11.23	9.9185e+06	8.23633e+06	8.18613e+06	0
P35542	Serum amyloid A-4 protein OS=Homo sapiens OX=9606 GN=SAA4 PE=1 SV=2	Master Protein	1504	High	53.886	127	4	4	High	High	High	6.92356e+07	7.82	7.05876e+07	6.92356e+07	6.09218e+07	0
P14923	Junction plakoglobin OS=Homo sapiens OX=9606 GN=JUP PE=1 SV=3	Master Protein	988	High	100.734	95	17	17	High	High	High	5.92207e+07	64.73	5.92207e+07	1.24863e+08	3.3766e+07	0
Q76M96	Coiled-coil domain-containing protein 80 OS=Homo sapiens OX=9606 GN=CCDC80 PE=1 SV=1	Master Protein	619	High	22.305	30	4	4	High	High	High	5.90131e+06	10.91	6.72253e+06	5.42517e+06	5.90131e+06	0
A0A0J9YXX1	Immunoglobulin heavy variable 5-10-1 OS=Homo sapiens OX=9606 GN=IGHV5-10-1 PE=3 SV=1	Master Protein	796	High	35.696	84	3	1	High	High	High	2.18491e+07	7.18	2.4137e+07	2.10462e+07	2.18491e+07	0
A0A0A0MT89	Immunoglobulin kappa joining 1 OS=Homo sapiens OX=9606 GN=IGKJ1 PE=4 SV=2	Master Protein	759	High	3.414	18	1	1	High	High	High	1.44511e+07	28.11	1.43819e+07	1.44511e+07	2.27945e+07	0
Q8IUX7	Adipocyte enhancer-binding protein 1 OS=Homo sapiens OX=9606 GN=AEBP1 PE=1 SV=1	Master Protein	611	High	10.329	15	1	1	High	Peak Found	High	440421	12.56	440421	386239	497105	0
P30101	Protein disulfide-isomerase A3 OS=Homo sapiens OX=9606 GN=PDIA3 PE=1 SV=4	Master Protein	1044	High	257.703	352	22	22	High	High	High	1.59534e+08	3.23	1.68614e+08	1.59492e+08	1.59534e+08	0
P40926	Malate dehydrogenase, mitochondrial OS=Homo sapiens OX=9606 GN=MDH2 PE=1 SV=3	Master Protein	672	High	154.69	193	14	14	High	High	High	3.76016e+07	5.42	3.76016e+07	3.92626e+07	3.52352e+07	0
A0A075B6R2	Immunoglobulin heavy variable 4-4 OS=Homo sapiens OX=9606 GN=IGHV4-4 PE=3 SV=2	Master Protein	1552	High	33.437	86	3	2	High	High	High	2.01134e+07	8.15	1.99674e+07	2.3006e+07	2.01134e+07	0
Q14974	Importin subunit beta-1 OS=Homo sapiens OX=9606 GN=KPNB1 PE=1 SV=2	Master Protein	180	High	119.217	181	16	16	High	High	High	1.08912e+08	5.54	1.09571e+08	1.08912e+08	9.91034e+07	0
Q16851	UTP--glucose-1-phosphate uridylyltransferase OS=Homo sapiens OX=9606 GN=UGP2 PE=1 SV=5	Master Protein	789	High	52.957	55	7	7	High	High	High	9.51133e+06	13.11	9.51133e+06	1.04319e+07	8.01183e+06	0
Q07020	60S ribosomal protein L18 OS=Homo sapiens OX=9606 GN=RPL18 PE=1 SV=2	Master Protein	872	High	50.288	52	6	6	High	High	High	2.21389e+08	6.08	2.03307e+08	2.29117e+08	2.21389e+08	0
Q14204	Cytoplasmic dynein 1 heavy chain 1 OS=Homo sapiens OX=9606 GN=DYNC1H1 PE=1 SV=5	Master Protein	664	High	12.835	20	4	4	High	High	High	3.37061e+07	13.84	3.37061e+07	3.73352e+07	2.82371e+07	0
Q8IYT4	Katanin p60 ATPase-containing subunit A-like 2 OS=Homo sapiens OX=9606 GN=KATNAL2 PE=1 SV=3	Master Protein	873	High	11.006	30	2	1	High	High	High	4.7078e+06	0.41	4.73389e+06	4.69602e+06	4.7078e+06	0
P02774	Vitamin D-binding protein OS=Homo sapiens OX=9606 GN=GC PE=1 SV=2	Master Protein	1192	High	360.578	1049	30	30	High	High	High	1.04836e+09	4.22	1.12303e+09	1.04836e+09	1.04144e+09	0
P37802	Transgelin-2 OS=Homo sapiens OX=9606 GN=TAGLN2 PE=1 SV=3	Master Protein	1748	High	64.862	109	10	10	High	High	High	2.52379e+07	9.92	2.52379e+07	2.76297e+07	2.26369e+07	0
Q14767	Latent-transforming growth factor beta-binding protein 2 OS=Homo sapiens OX=9606 GN=LTBP2 PE=1 SV=3	Master Protein	923	High	274.05	462	29	29	High	High	High	1.07658e+08	9.74	1.17414e+08	9.65462e+07	1.07658e+08	0
P12268	Inosine-5'-monophosphate dehydrogenase 2 OS=Homo sapiens OX=9606 GN=IMPDH2 PE=1 SV=2	Master Protein	1558	High	15.2	18	1	1	High	High	High	855128	9.5	960153	796883	855128	0
P02787	Serotransferrin OS=Homo sapiens OX=9606 GN=TF PE=1 SV=3	Master Protein	1203	High	940.072	5076	55	55	High	High	High	1.36086e+10	1.79	1.36837e+10	1.32328e+10	1.36086e+10	0
P09960	Leukotriene A-4 hydrolase OS=Homo sapiens OX=9606 GN=LTA4H PE=1 SV=2	Master Protein	1659	High	51.314	73	9	9	High	High	High	4.12038e+07	11.87	3.33835e+07	4.12038e+07	4.14631e+07	0
O60568	Multifunctional procollagen lysine hydroxylase and glycosyltransferase LH3 OS=Homo sapiens OX=9606 GN=PLOD3 PE=1 SV=1	Master Protein	1228	High	98.563	132	14	14	High	High	High	2.38988e+07	11.37	2.38988e+07	2.69196e+07	2.14536e+07	0
A0A0B4J1Y8	Immunoglobulin lambda variable 9-49 OS=Homo sapiens OX=9606 GN=IGLV9-49 PE=1 SV=1	Master Protein	1664	High	11.858	35	3	3	High	High	High	5.92614e+06	16.23	6.97147e+06	5.03312e+06	5.92614e+06	0
P35900	Keratin, type I cytoskeletal 20 OS=Homo sapiens OX=9606 GN=KRT20 PE=1 SV=1	Master Protein	1756	High	20.704	30	5	2	Peak Found	High	Peak Found	4.22978e+06	13.24	4.22978e+06	4.05146e+06	5.15602e+06	0
P40227	T-complex protein 1 subunit zeta OS=Homo sapiens OX=9606 GN=CCT6A PE=1 SV=3	Master Protein	1209	High	36.923	58	7	7	High	High	High	7.81912e+06	12.93	9.51776e+06	7.53536e+06	7.81912e+06	0
P22352	Glutathione peroxidase 3 OS=Homo sapiens OX=9606 GN=GPX3 PE=1 SV=2	Master Protein	917	High	18.355	53	4	4	High	High	High	9.59186e+06	7.92	1.08987e+07	9.59186e+06	9.47288e+06	0
P80108	Phosphatidylinositol-glycan-specific phospholipase D OS=Homo sapiens OX=9606 GN=GPLD1 PE=1 SV=3	Master Protein	475	High	31.895	54	6	6	High	High	High	8.65423e+06	16.04	1.01095e+07	8.65423e+06	7.32135e+06	0
P10909	Clusterin OS=Homo sapiens OX=9606 GN=CLU PE=1 SV=1	Master Protein	1670	High	166.444	361	16	16	High	High	High	2.99848e+08	1.57	2.99848e+08	3.04655e+08	2.95239e+08	0
O95302	Peptidyl-prolyl cis-trans isomerase FKBP9 OS=Homo sapiens OX=9606 GN=FKBP9 PE=1 SV=2	Master Protein	701	High	7.943	10	2	2	Peak Found	High	High	1.50634e+07	8	1.35053e+07	1.50634e+07	1.58297e+07	0
A0A075B6K4	Immunoglobulin lambda variable 3-10 OS=Homo sapiens OX=9606 GN=IGLV3-10 PE=3 SV=2	Master Protein	687	High	24.561	68	4	3	High	High	High	4.29106e+07	4.98	4.30627e+07	3.93848e+07	4.29106e+07	0
Q32P28	Prolyl 3-hydroxylase 1 OS=Homo sapiens OX=9606 GN=P3H1 PE=1 SV=2	Master Protein	1656	High	21.017	31	3	3	High	High	High	3.58082e+06	40.71	1.80658e+06	3.58082e+06	4.40818e+06	0
P09429	High mobility group protein B1 OS=Homo sapiens OX=9606 GN=HMGB1 PE=1 SV=3	Master Protein	1243	High	10.812	18	2	2	High	High	High	1.614e+06	31.04	1.3234e+06	2.38967e+06	1.614e+06	0
P0DOX7	Immunoglobulin kappa light chain OS=Homo sapiens OX=9606 PE=1 SV=1	Master Protein	1335	High	225.354	2201	9	2	High	High	High	4.63773e+09	2.94	4.62995e+09	4.63773e+09	4.87358e+09	0
P11279	Lysosome-associated membrane glycoprotein 1 OS=Homo sapiens OX=9606 GN=LAMP1 PE=1 SV=3	Master Protein	361	High	19.961	67	4	4	High	High	High	1.1879e+07	9.77	1.26073e+07	1.1879e+07	1.03805e+07	0
Q15631	Translin OS=Homo sapiens OX=9606 GN=TSN PE=1 SV=1	Master Protein	46	High	23.212	43	3	3	High	High	High	4.22739e+06	7.19	4.65317e+06	4.05021e+06	4.22739e+06	0
P01871	Immunoglobulin heavy constant mu OS=Homo sapiens OX=9606 GN=IGHM PE=1 SV=4	Master Protein	363	High	294.568	1188	20	5	High	High	High	2.00221e+09	8.97	2.31626e+09	2.00221e+09	1.97916e+09	0
Q14764	Major vault protein OS=Homo sapiens OX=9606 GN=MVP PE=1 SV=4	Master Protein	343	High	8.642	3	1	1	Peak Found	Peak Found	High	588391	35.52	462901	588391	913738	0
A0A075B6H7	Probable non-functional immunoglobulin kappa variable 3-7 OS=Homo sapiens OX=9606 GN=IGKV3-7 PE=1 SV=1	Master Protein	372	High	7.842	69	2	2	High	High	High	2.05898e+08	9.28	2.20732e+08	1.83284e+08	2.05898e+08	0
P01768	Immunoglobulin heavy variable 3-30 OS=Homo sapiens OX=9606 GN=IGHV3-30 PE=1 SV=2	Master Protein	111	High	35.523	77	4	3	High	High	High	4.96968e+07	16.35	4.96968e+07	4.88431e+07	6.46574e+07	0
P60842	Eukaryotic initiation factor 4A-I OS=Homo sapiens OX=9606 GN=EIF4A1 PE=1 SV=1	Master Protein	744	High	111.626	181	14	14	High	High	High	3.11408e+07	6.18	3.31884e+07	3.11408e+07	2.93311e+07	0
P52565	Rho GDP-dissociation inhibitor 1 OS=Homo sapiens OX=9606 GN=ARHGDIA PE=1 SV=3	Master Protein	229	High	42.403	40	4	4	High	High	High	9.76613e+06	7.29	1.02299e+07	8.85231e+06	9.76613e+06	0
Q13740	CD166 antigen OS=Homo sapiens OX=9606 GN=ALCAM PE=1 SV=2	Master Protein	388	High	90.893	119	11	11	High	High	High	2.18591e+08	6.51	1.9538e+08	2.19796e+08	2.18591e+08	0
P02790	Hemopexin OS=Homo sapiens OX=9606 GN=HPX PE=1 SV=2	Master Protein	1595	High	330.235	1803	26	26	High	High	High	2.27085e+09	2.64	2.27085e+09	2.19932e+09	2.31792e+09	0
A0A0B4J1V0	Immunoglobulin heavy variable 3-15 OS=Homo sapiens OX=9606 GN=IGHV3-15 PE=3 SV=1	Master Protein	391	High	25.247	89	3	2	High	High	High	8.43195e+06	4.25	8.89319e+06	8.181e+06	8.43195e+06	0
Q9H4A4	Aminopeptidase B OS=Homo sapiens OX=9606 GN=RNPEP PE=1 SV=2	Master Protein	1347	High	48.602	44	9	9	High	High	High	2.34737e+07	16.07	2.82328e+07	2.05624e+07	2.34737e+07	0
O00764	Pyridoxal kinase OS=Homo sapiens OX=9606 GN=PDXK PE=1 SV=1	Master Protein	1806	High	13.804	24	3	3	High	High	High	5.70969e+06	24.6	4.52008e+06	5.70969e+06	7.39685e+06	0
Q92616	eIF-2-alpha kinase activator GCN1 OS=Homo sapiens OX=9606 GN=GCN1 PE=1 SV=6	Master Protein	742	High	2.842	5	1	1	High	Peak Found	Peak Found	148040	49.27	184541	148040	59362.4	0
Q03135	Caveolin-1 OS=Homo sapiens OX=9606 GN=CAV1 PE=1 SV=4	Master Protein	1641	High	16.321	14	3	3	High	High	High	2.1568e+07	60.89	4.48854e+07	2.1568e+07	1.36175e+07	0
P06312	Immunoglobulin kappa variable 4-1 OS=Homo sapiens OX=9606 GN=IGKV4-1 PE=1 SV=1	Master Protein	1642	High	41.269	119	3	3	High	High	High	1.4093e+08	14.67	1.4093e+08	1.36716e+08	1.77181e+08	0
P31948	Stress-induced-phosphoprotein 1 OS=Homo sapiens OX=9606 GN=STIP1 PE=1 SV=1	Master Protein	1273	High	68.131	85	12	12	High	High	High	2.22214e+07	19.09	2.22214e+07	1.87384e+07	2.73828e+07	0
Q86UD1	Out at first protein homolog OS=Homo sapiens OX=9606 GN=OAF PE=2 SV=1	Master Protein	728	High	22.428	35	3	3	High	High	High	3.5582e+07	5.14	3.40059e+07	3.5582e+07	3.76661e+07	0
P13639	Elongation factor 2 OS=Homo sapiens OX=9606 GN=EEF2 PE=1 SV=4	Master Protein	1263	High	348.447	581	37	37	High	High	High	1.98971e+08	2.73	2.06566e+08	1.98971e+08	1.95928e+08	0
P01709	Immunoglobulin lambda variable 2-8 OS=Homo sapiens OX=9606 GN=IGLV2-8 PE=1 SV=2	Master Protein	1585	High	6.549	44	1	1	High	High	High	1.98196e+07	11.18	2.32518e+07	1.88629e+07	1.98196e+07	0
P06681	Complement C2 OS=Homo sapiens OX=9606 GN=C2 PE=1 SV=2	Master Protein	856	High	151.561	220	17	17	High	High	High	5.56171e+07	19.72	5.94614e+07	5.56171e+07	4.01766e+07	0
P01859	Immunoglobulin heavy constant gamma 2 OS=Homo sapiens OX=9606 GN=IGHG2 PE=1 SV=2	Master Protein	431	High	324.389	3657	17	9	High	High	High	5.15524e+09	5.62	5.64176e+09	5.10091e+09	5.15524e+09	0
O00159	Unconventional myosin-Ic OS=Homo sapiens OX=9606 GN=MYO1C PE=1 SV=4	Master Protein	94	High	8.884	14	2	2	High	High	High	2.27521e+06	5.47	2.27521e+06	2.12098e+06	2.36475e+06	0
Q53FA7	Quinone oxidoreductase PIG3 OS=Homo sapiens OX=9606 GN=TP53I3 PE=1 SV=2	Master Protein	1549	High	6.611	7	2	2	Peak Found	Peak Found	High	2.58355e+06	60.18	1.23153e+06	2.58355e+06	4.57835e+06	0
P29622	Kallistatin OS=Homo sapiens OX=9606 GN=SERPINA4 PE=1 SV=3	Master Protein	1580	High	140.201	178	16	16	High	High	High	3.97047e+07	9.09	3.7773e+07	3.97047e+07	4.49423e+07	0
Q13347	Eukaryotic translation initiation factor 3 subunit I OS=Homo sapiens OX=9606 GN=EIF3I PE=1 SV=1	Master Protein	130	High	19.253	15	3	3	High	Peak Found	Peak Found	3.23888e+06	14.21	3.23888e+06	3.73357e+06	2.80788e+06	0
P12955	Xaa-Pro dipeptidase OS=Homo sapiens OX=9606 GN=PEPD PE=1 SV=3	Master Protein	705	High	48.844	95	7	7	High	High	High	1.48494e+07	4.39	1.58556e+07	1.48494e+07	1.46062e+07	0
P78417	Glutathione S-transferase omega-1 OS=Homo sapiens OX=9606 GN=GSTO1 PE=1 SV=2	Master Protein	60	High	81.375	177	10	10	High	High	High	5.56473e+07	3.99	5.93289e+07	5.56473e+07	5.52034e+07	0
P05543	Thyroxine-binding globulin OS=Homo sapiens OX=9606 GN=SERPINA7 PE=1 SV=2	Master Protein	669	High	94.85	173	14	14	High	High	High	4.22347e+07	2.34	4.22347e+07	4.16782e+07	4.3614e+07	0
P05067	Amyloid-beta precursor protein OS=Homo sapiens OX=9606 GN=APP PE=1 SV=3	Master Protein	1685	High	160.613	236	14	13	High	High	High	5.23352e+07	7.17	5.38836e+07	4.6912e+07	5.23352e+07	0
P05121	Plasminogen activator inhibitor 1 OS=Homo sapiens OX=9606 GN=SERPINE1 PE=1 SV=1	Master Protein	84	High	348.487	1000	20	20	High	High	High	8.58727e+08	3.57	8.58727e+08	8.22207e+08	8.82827e+08	0
P04433	Immunoglobulin kappa variable 3-11 OS=Homo sapiens OX=9606 GN=IGKV3-11 PE=1 SV=1	Master Protein	1135	High	36.617	92	3	3	High	High	High	1.64992e+08	18.17	1.64992e+08	1.39211e+08	2.00041e+08	0
P05154	Plasma serine protease inhibitor OS=Homo sapiens OX=9606 GN=SERPINA5 PE=1 SV=3	Master Protein	1133	High	17.439	24	3	3	High	High	High	1.69541e+06	4.6	1.57432e+06	1.71574e+06	1.69541e+06	0
Q14766	Latent-transforming growth factor beta-binding protein 1 OS=Homo sapiens OX=9606 GN=LTBP1 PE=1 SV=4	Master Protein	979	High	421.642	573	36	35	High	High	High	2.00366e+08	4.93	2.04394e+08	1.85921e+08	2.00366e+08	0
P38646	Stress-70 protein, mitochondrial OS=Homo sapiens OX=9606 GN=HSPA9 PE=1 SV=2	Master Protein	1446	High	90.938	82	12	12	High	High	High	2.30441e+07	19.29	2.16136e+07	3.06207e+07	2.30441e+07	0
Q15436	Protein transport protein Sec23A OS=Homo sapiens OX=9606 GN=SEC23A PE=1 SV=2	Master Protein	981	High	18.072	23	3	3	High	High	High	4.27159e+06	9.74	4.27159e+06	3.72233e+06	4.51528e+06	0
P01876	Immunoglobulin heavy constant alpha 1 OS=Homo sapiens OX=9606 GN=IGHA1 PE=1 SV=2	Master Protein	281	High	264.715	1493	15	10	High	High	High	4.50231e+09	1.38	4.50231e+09	4.41436e+09	4.53368e+09	0
O75083	WD repeat-containing protein 1 OS=Homo sapiens OX=9606 GN=WDR1 PE=1 SV=4	Master Protein	1502	High	194.987	289	19	19	High	High	High	7.01156e+07	8.87	7.01156e+07	7.01398e+07	5.98764e+07	0
Q8NGA1	Olfactory receptor 1M1 OS=Homo sapiens OX=9606 GN=OR1M1 PE=2 SV=1	Master Protein	26	High	3.334	18	1	1	High	High	High	4.91219e+06	3.39	4.91219e+06	4.81741e+06	5.14378e+06	0
P13693	Translationally-controlled tumor protein OS=Homo sapiens OX=9606 GN=TPT1 PE=1 SV=1	Master Protein	1114	High	30.455	17	3	3	High	High	Peak Found	1.08319e+07	23.33	7.84273e+06	1.26736e+07	1.08319e+07	0
P25705	ATP synthase subunit alpha, mitochondrial OS=Homo sapiens OX=9606 GN=ATP5F1A PE=1 SV=1	Master Protein	1109	High	5.787	5	2	2	Peak Found	Peak Found	High	3.87552e+06	13.85	3.13113e+06	4.11569e+06	3.87552e+06	0
P09493	Tropomyosin alpha-1 chain OS=Homo sapiens OX=9606 GN=TPM1 PE=1 SV=2	Master Protein	1094	High	128.327	191	11	4	High	High	High	2.61616e+09	10.4	2.55801e+09	2.61616e+09	3.08034e+09	0
P22626	Heterogeneous nuclear ribonucleoproteins A2/B1 OS=Homo sapiens OX=9606 GN=HNRNPA2B1 PE=1 SV=2	Master Protein	1006	High	8.554	6	2	2	High	High	Peak Found	2.29257e+06	10.01	2.29257e+06	2.68878e+06	2.25199e+06	0
P0DOX5	Immunoglobulin gamma-1 heavy chain OS=Homo sapiens OX=9606 PE=1 SV=2	Master Protein	1008	High	459.915	5813	21	11	High	High	High	1.92357e+10	4.72	1.96692e+10	1.79485e+10	1.92357e+10	0
P25398	40S ribosomal protein S12 OS=Homo sapiens OX=9606 GN=RPS12 PE=1 SV=3	Master Protein	1490	High	12.469	7	2	2	High	High	High	3.01717e+06	7.58	3.02603e+06	3.01717e+06	2.64157e+06	0
P00747	Plasminogen OS=Homo sapiens OX=9606 GN=PLG PE=1 SV=2	Master Protein	1010	High	435.719	891	37	37	High	High	High	4.32975e+08	0.78	4.32975e+08	4.29841e+08	4.36587e+08	0
P15144	Aminopeptidase N OS=Homo sapiens OX=9606 GN=ANPEP PE=1 SV=4	Master Protein	1458	High	150.727	208	18	18	High	High	High	5.67654e+07	11.59	5.67654e+07	6.12032e+07	4.85312e+07	0
Q8IZP2	Putative protein FAM10A4 OS=Homo sapiens OX=9606 GN=ST13P4 PE=5 SV=1	Master Protein	294	High	25.181	31	3	3	High	High	High	4.49077e+06	40.49	5.49073e+06	4.49077e+06	2.26278e+06	0
P01861	Immunoglobulin heavy constant gamma 4 OS=Homo sapiens OX=9606 GN=IGHG4 PE=1 SV=1	Master Protein	170	High	251.373	2515	13	6	High	High	High	1.03348e+09	6.24	1.05183e+09	9.35008e+08	1.03348e+09	0
P08779	Keratin, type I cytoskeletal 16 OS=Homo sapiens OX=9606 GN=KRT16 PE=1 SV=4	Master Protein	1704	High	283.162	742	27	12	High	High	High	1.96873e+07	68.02	1.95597e+07	5.76968e+07	1.96873e+07	0
Q03154	Aminoacylase-1 OS=Homo sapiens OX=9606 GN=ACY1 PE=1 SV=1	Master Protein	282	High	9.043	10	1	1	Peak Found	High	High	2.01834e+07	40.82	1.41375e+07	2.01834e+07	3.18485e+07	0
P04792	Heat shock protein beta-1 OS=Homo sapiens OX=9606 GN=HSPB1 PE=1 SV=2	Master Protein	286	High	51.915	71	7	7	High	High	High	1.7175e+07	21.98	1.56874e+07	2.34611e+07	1.7175e+07	0
P43487	Ran-specific GTPase-activating protein OS=Homo sapiens OX=9606 GN=RANBP1 PE=1 SV=1	Master Protein	163	High	13.595	28	3	3	High	High	High	4.07136e+06	21.35	4.07136e+06	3.88835e+06	5.65037e+06	0
P05556	Integrin beta-1 OS=Homo sapiens OX=9606 GN=ITGB1 PE=1 SV=2	Master Protein	1699	High	79.303	171	12	12	High	High	High	5.10692e+07	13.64	6.12115e+07	4.71715e+07	5.10692e+07	0
P08123	Collagen alpha-2(I) chain OS=Homo sapiens OX=9606 GN=COL1A2 PE=1 SV=7	Master Protein	1148	High	1028.87	2942	65	65	High	High	High	3.36765e+09	0.89	3.38698e+09	3.36765e+09	3.32823e+09	0
P23246	Splicing factor, proline- and glutamine-rich OS=Homo sapiens OX=9606 GN=SFPQ PE=1 SV=2	Master Protein	1073	High	11.089	15	1	1	High	High	High	1.58891e+06	15.23	1.58891e+06	1.94598e+06	1.45595e+06	0
P18077	60S ribosomal protein L35a OS=Homo sapiens OX=9606 GN=RPL35A PE=1 SV=2	Master Protein	520	High	2.786	6	1	1	Peak Found	Peak Found	High	1.31295e+06	5.01	1.2175e+06	1.34086e+06	1.31295e+06	0
P49767	Vascular endothelial growth factor C OS=Homo sapiens OX=9606 GN=VEGFC PE=1 SV=1	Master Protein	273	High	9.546	15	1	1	High	High	High	2.20602e+06	11.44	2.20602e+06	1.82797e+06	2.27481e+06	0
P54578	Ubiquitin carboxyl-terminal hydrolase 14 OS=Homo sapiens OX=9606 GN=USP14 PE=1 SV=3	Master Protein	62	High	3.29	2	2	2	Peak Found	Peak Found	Peak Found	2.81173e+06	2.51	2.75739e+06	2.81173e+06	2.89783e+06	0
P48740	Mannan-binding lectin serine protease 1 OS=Homo sapiens OX=9606 GN=MASP1 PE=1 SV=3	Master Protein	64	High	8.049	9	1	1	Peak Found	Peak Found	Peak Found	2.75e+06	7.36	2.75e+06	2.46224e+06	2.84043e+06	0
P80723	Brain acid soluble protein 1 OS=Homo sapiens OX=9606 GN=BASP1 PE=1 SV=2	Master Protein	968	High	124.924	211	9	9	High	High	High	2.47198e+07	7.24	2.47198e+07	2.75352e+07	2.40711e+07	0
A0A0B4J2D9	Immunoglobulin kappa variable 1D-13 OS=Homo sapiens OX=9606 GN=IGKV1D-13 PE=3 SV=1	Master Protein	66	High	15.2	18	1	1	High	High	High	4.05416e+06	8.6	4.27908e+06	4.05416e+06	3.60676e+06	0
Q96D15	Reticulocalbin-3 OS=Homo sapiens OX=9606 GN=RCN3 PE=1 SV=1	Master Protein	235	High	93.78	94	8	8	High	High	High	1.59986e+08	8.44	1.37799e+08	1.59986e+08	1.60276e+08	0
P47929	Galectin-7 OS=Homo sapiens OX=9606 GN=LGALS7 PE=1 SV=2	Master Protein	1268	High	31.261	15	4	4	Peak Found	High	Peak Found	491696	154.61	301570	1.02758e+07	491696	0
P61163	Alpha-centractin OS=Homo sapiens OX=9606 GN=ACTR1A PE=1 SV=1	Master Protein	606	High	20.539	13	2	2	High	High	High	2.38488e+06	24.02	2.38488e+06	2.55626e+06	1.57856e+06	0
Q9ULV4	Coronin-1C OS=Homo sapiens OX=9606 GN=CORO1C PE=1 SV=1	Master Protein	714	High	60.39	82	7	7	High	High	High	1.43445e+07	6.35	1.49591e+07	1.43445e+07	1.31888e+07	0
P04632	Calpain small subunit 1 OS=Homo sapiens OX=9606 GN=CAPNS1 PE=1 SV=1	Master Protein	7	High	39.094	62	6	6	High	High	High	1.21071e+07	12.85	1.21071e+07	1.25596e+07	9.80573e+06	0
P01011	Alpha-1-antichymotrypsin OS=Homo sapiens OX=9606 GN=SERPINA3 PE=1 SV=2	Master Protein	1459	High	331.393	796	21	21	High	High	High	1.14387e+09	7.35	1.17146e+09	1.14387e+09	1.01832e+09	0
Q04917	14-3-3 protein eta OS=Homo sapiens OX=9606 GN=YWHAH PE=1 SV=4	Master Protein	566	High	65.512	268	9	6	High	High	High	1.61739e+07	8.19	1.61739e+07	1.46888e+07	1.73118e+07	0
P04217	Alpha-1B-glycoprotein OS=Homo sapiens OX=9606 GN=A1BG PE=1 SV=4	Master Protein	726	High	248.702	671	16	16	High	High	High	6.02562e+08	5.07	6.49003e+08	6.02562e+08	5.89862e+08	0
P08133	Annexin A6 OS=Homo sapiens OX=9606 GN=ANXA6 PE=1 SV=3	Master Protein	56	High	257.208	462	33	33	High	High	High	9.65047e+07	6.76	1.0229e+08	9.65047e+07	8.93249e+07	0
P02747	Complement C1q subcomponent subunit C OS=Homo sapiens OX=9606 GN=C1QC PE=1 SV=3	Master Protein	88	High	56.277	84	5	5	High	High	High	2.66422e+07	10.65	2.66422e+07	2.35771e+07	2.92101e+07	0
O00410	Importin-5 OS=Homo sapiens OX=9606 GN=IPO5 PE=1 SV=4	Master Protein	1813	High	39.328	48	8	8	High	High	High	1.08412e+07	9.9	1.08412e+07	9.99138e+06	1.21517e+07	0
P31150	Rab GDP dissociation inhibitor alpha OS=Homo sapiens OX=9606 GN=GDI1 PE=1 SV=2	Master Protein	394	High	70.038	119	10	6	High	High	High	8.88059e+06	11.56	9.68734e+06	8.88059e+06	7.67749e+06	0
P35579	Myosin-9 OS=Homo sapiens OX=9606 GN=MYH9 PE=1 SV=4	Master Protein	1174	High	821.964	1090	81	69	High	High	High	3.44173e+08	7.52	3.726e+08	3.2068e+08	3.44173e+08	0
P13473	Lysosome-associated membrane glycoprotein 2 OS=Homo sapiens OX=9606 GN=LAMP2 PE=1 SV=2	Master Protein	33	High	24.452	51	3	3	High	High	High	8.49265e+06	4.69	8.95321e+06	8.49265e+06	8.15635e+06	0
P01743	Immunoglobulin heavy variable 1-46 OS=Homo sapiens OX=9606 GN=IGHV1-46 PE=1 SV=2	Master Protein	1089	High	26.992	86	2	1	High	High	High	4.45389e+06	4.95	4.45389e+06	4.23943e+06	4.68077e+06	0
O15145	Actin-related protein 2/3 complex subunit 3 OS=Homo sapiens OX=9606 GN=ARPC3 PE=1 SV=3	Master Protein	277	High	43.742	72	6	6	High	High	High	1.73219e+07	7.58	1.73219e+07	1.72892e+07	1.96808e+07	0
P27797	Calreticulin OS=Homo sapiens OX=9606 GN=CALR PE=1 SV=1	Master Protein	1766	High	246.069	352	17	17	High	High	High	2.02201e+08	4.93	2.16173e+08	1.96518e+08	2.02201e+08	0
P07384	Calpain-1 catalytic subunit OS=Homo sapiens OX=9606 GN=CAPN1 PE=1 SV=1	Master Protein	1671	High	50.597	60	6	6	High	High	High	2.92473e+07	9.84	2.48747e+07	2.92473e+07	2.997e+07	0
P61224	Ras-related protein Rap-1b OS=Homo sapiens OX=9606 GN=RAP1B PE=1 SV=1	Master Protein	727	High	14.197	22	3	3	High	High	High	4.3382e+06	15.76	5.45696e+06	4.3382e+06	4.08714e+06	0
P29401	Transketolase OS=Homo sapiens OX=9606 GN=TKT PE=1 SV=3	Master Protein	686	High	249.702	403	22	22	High	High	High	1.35453e+08	5.13	1.35453e+08	1.25575e+08	1.38699e+08	0
P31153	S-adenosylmethionine synthase isoform type-2 OS=Homo sapiens OX=9606 GN=MAT2A PE=1 SV=1	Master Protein	719	High	27.688	45	5	5	High	High	High	7.70518e+06	13.93	7.57202e+06	7.70518e+06	9.63888e+06	0
P61313	60S ribosomal protein L15 OS=Homo sapiens OX=9606 GN=RPL15 PE=1 SV=2	Master Protein	1394	High	3.207	6	1	1	High	Peak Found	Peak Found	440385	45.52	591746	440385	215506	0
A0A0C4DH31	Immunoglobulin heavy variable 1-18 OS=Homo sapiens OX=9606 GN=IGHV1-18 PE=3 SV=1	Master Protein	1808	High	27.024	50	2	1	High	High	High	5.20397e+06	5.79	4.89006e+06	5.49095e+06	5.20397e+06	0
P14314	Glucosidase 2 subunit beta OS=Homo sapiens OX=9606 GN=PRKCSH PE=1 SV=2	Master Protein	1673	High	99.439	199	10	10	High	High	High	5.5036e+07	2.04	5.31202e+07	5.50449e+07	5.5036e+07	0
P05155	Plasma protease C1 inhibitor OS=Homo sapiens OX=9606 GN=SERPING1 PE=1 SV=2	Master Protein	1309	High	208.366	655	15	15	High	High	High	5.13668e+08	3.2	5.21599e+08	4.9033e+08	5.13668e+08	0
P19827	Inter-alpha-trypsin inhibitor heavy chain H1 OS=Homo sapiens OX=9606 GN=ITIH1 PE=1 SV=3	Master Protein	1405	High	341.483	539	21	21	High	High	High	2.63823e+08	1.16	2.63823e+08	2.65676e+08	2.5969e+08	0
P25787	Proteasome subunit alpha type-2 OS=Homo sapiens OX=9606 GN=PSMA2 PE=1 SV=2	Master Protein	326	High	78.086	88	7	7	High	High	High	1.71454e+07	5.52	1.80915e+07	1.61984e+07	1.71454e+07	0
P48637	Glutathione synthetase OS=Homo sapiens OX=9606 GN=GSS PE=1 SV=1	Master Protein	1339	High	17.331	30	4	4	High	High	High	4.3268e+06	1.9	4.22492e+06	4.3268e+06	4.38714e+06	0
Q14315	Filamin-C OS=Homo sapiens OX=9606 GN=FLNC PE=1 SV=3	Master Protein	1752	High	675.37	982	66	53	High	High	High	2.20736e+08	5.65	2.37043e+08	2.12204e+08	2.20736e+08	0
P07225	Vitamin K-dependent protein S OS=Homo sapiens OX=9606 GN=PROS1 PE=1 SV=1	Master Protein	321	High	105.618	179	12	12	High	High	High	9.88062e+07	0.65	9.78058e+07	9.88062e+07	9.89885e+07	0
P60981	Destrin OS=Homo sapiens OX=9606 GN=DSTN PE=1 SV=3	Master Protein	1728	High	4.813	2	1	1	Peak Found	Peak Found	High	1.28283e+07	10.72	1.06739e+07	1.28283e+07	1.30281e+07	0
P49327	Fatty acid synthase OS=Homo sapiens OX=9606 GN=FASN PE=1 SV=3	Master Protein	301	High	30.193	42	5	5	High	High	High	2.10751e+07	27.92	2.82674e+07	2.10751e+07	1.61489e+07	0
Q8N6G6	ADAMTS-like protein 1 OS=Homo sapiens OX=9606 GN=ADAMTSL1 PE=1 SV=4	Master Protein	1694	High	11.696	23	3	3	High	High	High	3.9652e+06	15.7	3.9652e+06	4.95101e+06	3.69717e+06	0
Q9UNW1	Multiple inositol polyphosphate phosphatase 1 OS=Homo sapiens OX=9606 GN=MINPP1 PE=1 SV=1	Master Protein	1816	High	11.21	9	1	1	Peak Found	High	High	752460	24.43	705379	752460	1.08525e+06	0
P01705	Immunoglobulin lambda variable 2-23 OS=Homo sapiens OX=9606 GN=IGLV2-23 PE=1 SV=2	Master Protein	1705	High	3.049	18	1	1	High	High	High	2.69788e+06	5.69	2.72498e+06	2.69788e+06	2.45372e+06	0
Q6NZI2	Caveolae-associated protein 1 OS=Homo sapiens OX=9606 GN=CAVIN1 PE=1 SV=1	Master Protein	1696	High	23.094	51	3	3	High	High	High	8.10012e+06	20.98	5.89939e+06	9.03847e+06	8.10012e+06	0
P62750	60S ribosomal protein L23a OS=Homo sapiens OX=9606 GN=RPL23A PE=1 SV=1	Master Protein	1470	High	5.808	17	1	1	High	High	High	2.15496e+06	10.86	2.15496e+06	2.27166e+06	1.83397e+06	0
P14324	Farnesyl pyrophosphate synthase OS=Homo sapiens OX=9606 GN=FDPS PE=1 SV=4	Master Protein	1686	High	8.481	8	2	2	Peak Found	High	High	3.80021e+06	10.37	3.80021e+06	4.08863e+06	3.32169e+06	0
P25789	Proteasome subunit alpha type-4 OS=Homo sapiens OX=9606 GN=PSMA4 PE=1 SV=1	Master Protein	1817	High	46.108	87	7	7	High	High	High	3.63353e+07	9.51	4.19737e+07	3.63353e+07	3.52707e+07	0
P04216	Thy-1 membrane glycoprotein OS=Homo sapiens OX=9606 GN=THY1 PE=1 SV=2	Master Protein	1465	High	44.714	40	4	4	High	High	High	5.23218e+07	16.62	5.15705e+07	5.23218e+07	6.8477e+07	0
Q9Y4K0	Lysyl oxidase homolog 2 OS=Homo sapiens OX=9606 GN=LOXL2 PE=1 SV=1	Master Protein	1418	High	194.258	325	21	21	High	High	High	1.61845e+08	7.65	1.63193e+08	1.61845e+08	1.41927e+08	0
O43866	CD5 antigen-like OS=Homo sapiens OX=9606 GN=CD5L PE=1 SV=1	Master Protein	1719	High	123.14	188	12	12	High	High	High	5.93638e+07	8.9	6.88261e+07	5.90581e+07	5.93638e+07	0
Q9UHD8	Septin-9 OS=Homo sapiens OX=9606 GN=SEPTIN9 PE=1 SV=2	Master Protein	1602	High	8.915	21	2	2	High	High	High	3.61312e+06	5.53	3.72054e+06	3.61312e+06	3.33906e+06	0
P13591	Neural cell adhesion molecule 1 OS=Homo sapiens OX=9606 GN=NCAM1 PE=1 SV=3	Master Protein	1727	High	6.995	16	2	2	High	High	High	1.00689e+06	3.62	1.05372e+06	1.00689e+06	981385	0
Q9NZV1	Cysteine-rich motor neuron 1 protein OS=Homo sapiens OX=9606 GN=CRIM1 PE=1 SV=1	Master Protein	68	High	23.302	27	4	4	High	High	High	4.02051e+06	13.75	4.30082e+06	3.27264e+06	4.02051e+06	0
Q08554	Desmocollin-1 OS=Homo sapiens OX=9606 GN=DSC1 PE=1 SV=2	Master Protein	1725	High	18.972	21	2	2	High	High	High	5.49303e+06	4.68	5.15954e+06	5.65936e+06	5.49303e+06	0
O60888	Protein CutA OS=Homo sapiens OX=9606 GN=CUTA PE=1 SV=2	Master Protein	1501	High	4.745	3	1	1	Peak Found	Peak Found	Peak Found	1.34231e+06	16.23	1.34231e+06	1.06447e+06	1.47626e+06	0
O15144	Actin-related protein 2/3 complex subunit 2 OS=Homo sapiens OX=9606 GN=ARPC2 PE=1 SV=1	Master Protein	1759	High	67.384	146	10	10	High	High	High	4.3706e+07	5.85	4.394e+07	4.3706e+07	3.95332e+07	0
Q92598	Heat shock protein 105 kDa OS=Homo sapiens OX=9606 GN=HSPH1 PE=1 SV=1	Master Protein	1491	High	37.162	48	4	4	High	High	High	1.2689e+07	17.23	1.2689e+07	9.97599e+06	1.4139e+07	0
P08621	U1 small nuclear ribonucleoprotein 70 kDa OS=Homo sapiens OX=9606 GN=SNRNP70 PE=1 SV=2	Master Protein	85	High	5.1	10	1	1	High	Peak Found	High	976030	1.93		989431	962810	0
Q9UNN8	Endothelial protein C receptor OS=Homo sapiens OX=9606 GN=PROCR PE=1 SV=1	Master Protein	18	High	43.374	67	4	4	High	High	High	2.60161e+07	4.33	2.77114e+07	2.60161e+07	2.55347e+07	0
P54727	UV excision repair protein RAD23 homolog B OS=Homo sapiens OX=9606 GN=RAD23B PE=1 SV=1	Master Protein	1723	High	21.114	15	5	4	High	Peak Found	High	3.82989e+06	23.81	3.82989e+06	3.06939e+06	4.93789e+06	0
P35858	Insulin-like growth factor-binding protein complex acid labile subunit OS=Homo sapiens OX=9606 GN=IGFALS PE=1 SV=1	Master Protein	1530	High	169.782	268	19	19	High	High	High	4.60347e+07	1.59	4.69835e+07	4.5535e+07	4.60347e+07	0
Q15848	Adiponectin OS=Homo sapiens OX=9606 GN=ADIPOQ PE=1 SV=1	Master Protein	1508	High	24.405	21	1	1	High	High	High	2.6053e+06	23.64	3.54877e+06	2.6053e+06	2.2682e+06	0
P22792	Carboxypeptidase N subunit 2 OS=Homo sapiens OX=9606 GN=CPN2 PE=1 SV=3	Master Protein	91	High	97.332	139	11	11	High	High	High	2.91579e+07	7.59	3.17334e+07	2.91579e+07	2.7293e+07	0
Q13867	Bleomycin hydrolase OS=Homo sapiens OX=9606 GN=BLMH PE=1 SV=1	Master Protein	1384	High	27.666	17	3	3	High	High	High	3.93528e+06	21.23	4.12618e+06	3.93528e+06	2.71976e+06	0
P32119	Peroxiredoxin-2 OS=Homo sapiens OX=9606 GN=PRDX2 PE=1 SV=5	Master Protein	1706	High	48.801	65	5	4	High	High	High	9.61426e+06	21.39	9.61426e+06	1.31747e+07	8.97079e+06	0
Q15008	26S proteasome non-ATPase regulatory subunit 6 OS=Homo sapiens OX=9606 GN=PSMD6 PE=1 SV=1	Master Protein	1587	High	6.309	14	1	1	High	High	High	741290	19.47	741290	520622	752368	0
Q9NZL9	Methionine adenosyltransferase 2 subunit beta OS=Homo sapiens OX=9606 GN=MAT2B PE=1 SV=1	Master Protein	1735	High	21.244	18	2	2	High	High	High	2.22498e+06	12.92	2.22498e+06	1.89299e+06	2.45646e+06	0
Q13162	Peroxiredoxin-4 OS=Homo sapiens OX=9606 GN=PRDX4 PE=1 SV=1	Master Protein	1091	High	52.768	106	7	6	High	High	High	2.15214e+07	11.99	1.75078e+07	2.1901e+07	2.15214e+07	0
P04083	Annexin A1 OS=Homo sapiens OX=9606 GN=ANXA1 PE=1 SV=2	Master Protein	1321	High	125.392	159	14	14	High	High	High	4.09784e+07	13.52	3.3759e+07	4.4232e+07	4.09784e+07	0
P01042	Kininogen-1 OS=Homo sapiens OX=9606 GN=KNG1 PE=1 SV=2	Master Protein	1197	High	246.859	654	23	23	High	High	High	6.75497e+08	7.34	6.75497e+08	6.08879e+08	7.03524e+08	0
Q00796	Sorbitol dehydrogenase OS=Homo sapiens OX=9606 GN=SORD PE=1 SV=4	Master Protein	1186	High	13.983	27	2	2	High	High	High	2.86242e+06	17.19	3.61382e+06	2.86242e+06	2.61305e+06	0
P18827	Syndecan-1 OS=Homo sapiens OX=9606 GN=SDC1 PE=1 SV=3	Master Protein	617	High	15.2	15	1	1	Peak Found	High	High	2.03607e+06	13.1	2.3563e+06	1.81726e+06	2.03607e+06	0
P78371	T-complex protein 1 subunit beta OS=Homo sapiens OX=9606 GN=CCT2 PE=1 SV=4	Master Protein	1176	High	42.369	61	6	6	High	High	High	9.01555e+06	19.96	9.01555e+06	1.0752e+07	7.16902e+06	0
P26022	Pentraxin-related protein PTX3 OS=Homo sapiens OX=9606 GN=PTX3 PE=1 SV=3	Master Protein	452	High	256.21	949	15	15	High	High	High	6.42059e+08	4.36	6.52011e+08	6.00155e+08	6.42059e+08	0
Q7Z3Z0	Keratin, type I cytoskeletal 25 OS=Homo sapiens OX=9606 GN=KRT25 PE=1 SV=1	Master Protein	1154	High	24.268	363	3	1	Peak Found	High	High	1.41011e+06	23.06	1.41011e+06	1.26855e+06	1.94227e+06	0
P14550	Aldo-keto reductase family 1 member A1 OS=Homo sapiens OX=9606 GN=AKR1A1 PE=1 SV=3	Master Protein	645	High	11.074	4	2	2	Peak Found	Peak Found	High	1.22454e+07	20.8	1.22454e+07	1.54576e+07	1.02429e+07	0
P78539	Sushi repeat-containing protein SRPX OS=Homo sapiens OX=9606 GN=SRPX PE=1 SV=1	Master Protein	146	High	16.32	26	4	4	High	High	High	4.96442e+06	9.43	5.49967e+06	4.96442e+06	4.55841e+06	0
Q9BR76	Coronin-1B OS=Homo sapiens OX=9606 GN=CORO1B PE=1 SV=1	Master Protein	1030	High	5.548	8	2	2	Peak Found	High	High	2.04433e+06	15.08	2.29029e+06	2.04433e+06	1.68821e+06	0
P16070	CD44 antigen OS=Homo sapiens OX=9606 GN=CD44 PE=1 SV=3	Master Protein	1150	High	35.638	142	6	6	High	High	High	1.03825e+08	6.92	1.13661e+08	1.03825e+08	9.93721e+07	0
O43707	Alpha-actinin-4 OS=Homo sapiens OX=9606 GN=ACTN4 PE=1 SV=2	Master Protein	1234	High	756.971	1313	51	33	High	High	High	2.61018e+08	3.96	2.61018e+08	2.76829e+08	2.56987e+08	0
P00738	Haptoglobin OS=Homo sapiens OX=9606 GN=HP PE=1 SV=1	Master Protein	464	High	386.168	2611	28	14	High	High	High	7.32188e+09	2.68	7.62631e+09	7.25354e+09	7.32188e+09	0
P54709	Sodium/potassium-transporting ATPase subunit beta-3 OS=Homo sapiens OX=9606 GN=ATP1B3 PE=1 SV=1	Master Protein	623	High	6.966	7	2	2	High	Peak Found	Peak Found	1.82539e+06	11.14	1.82539e+06	1.88194e+06	1.52112e+06	0
P13667	Protein disulfide-isomerase A4 OS=Homo sapiens OX=9606 GN=PDIA4 PE=1 SV=2	Master Protein	150	High	260.359	420	26	26	High	High	High	1.1833e+08	3.12	1.24674e+08	1.1833e+08	1.18034e+08	0
O95817	BAG family molecular chaperone regulator 3 OS=Homo sapiens OX=9606 GN=BAG3 PE=1 SV=3	Master Protein	1136	High	9.545	33	2	2	High	High	High	155733	9.53	179347	150361	155733	0
P43034	Platelet-activating factor acetylhydrolase IB subunit beta OS=Homo sapiens OX=9606 GN=PAFAH1B1 PE=1 SV=2	Master Protein	487	High	25.783	13	4	4	High	Peak Found	High	4.48691e+06	9.04	4.64235e+06	4.48691e+06	3.89847e+06	0
Q01650	Large neutral amino acids transporter small subunit 1 OS=Homo sapiens OX=9606 GN=SLC7A5 PE=1 SV=2	Master Protein	627	High	14.95	18	2	2	High	High	High	2.50643e+06	25.5	2.6709e+06	1.60105e+06	2.50643e+06	0
Q07021	Complement component 1 Q subcomponent-binding protein, mitochondrial OS=Homo sapiens OX=9606 GN=C1QBP PE=1 SV=1	Master Protein	1069	High	62.011	50	5	5	High	High	High	5.80993e+06	3.85	6.02243e+06	5.57613e+06	5.80993e+06	0
Q13813	Spectrin alpha chain, non-erythrocytic 1 OS=Homo sapiens OX=9606 GN=SPTAN1 PE=1 SV=3	Master Protein	918	High	550.828	781	62	62	High	High	High	1.81169e+08	8.27	1.92529e+08	1.81169e+08	1.63182e+08	0
P11766	Alcohol dehydrogenase class-3 OS=Homo sapiens OX=9606 GN=ADH5 PE=1 SV=4	Master Protein	493	High	36.523	49	6	6	High	High	High	1.12349e+07	13.3	1.33779e+07	1.12349e+07	1.03655e+07	0
A0A0G2JS06	Immunoglobulin lambda variable 5-39 OS=Homo sapiens OX=9606 GN=IGLV5-39 PE=3 SV=1	Master Protein	352	High	3.117	5	1	1	High	High	Peak Found	2.11447e+07	21.94	3.02451e+07	2.11447e+07	2.10089e+07	0
P53396	ATP-citrate synthase OS=Homo sapiens OX=9606 GN=ACLY PE=1 SV=3	Master Protein	1081	High	73.157	72	13	13	High	High	High	1.91263e+07	9.72	2.03512e+07	1.91263e+07	1.6765e+07	0
P11717	Cation-independent mannose-6-phosphate receptor OS=Homo sapiens OX=9606 GN=IGF2R PE=1 SV=3	Master Protein	962	High	5.627	6	2	2	High	Peak Found	Peak Found	1.17842e+06	38.7	1.82574e+06	1.17842e+06	848838	0
A0A075B6R9	Probable non-functional immunoglobulin kappa variable 2D-24 OS=Homo sapiens OX=9606 GN=IGKV2D-24 PE=1 SV=1	Master Protein	429	High	17.325	106	2	2	High	High	High	7.20783e+07	16.36	7.20783e+07	8.51293e+07	6.13307e+07	0
P67936	Tropomyosin alpha-4 chain OS=Homo sapiens OX=9606 GN=TPM4 PE=1 SV=3	Master Protein	931	High	174.046	390	17	9	High	High	High	3.41939e+08	1.87	3.45534e+08	3.33138e+08	3.41939e+08	0
Q4KWH8	1-phosphatidylinositol 4,5-bisphosphate phosphodiesterase eta-1 OS=Homo sapiens OX=9606 GN=PLCH1 PE=1 SV=1	Master Protein	1247	High	3.138	18	1	1	High	High	High	1.97764e+06	8.19	2.07649e+06	1.97764e+06	1.76562e+06	0
P02545	Prelamin-A/C OS=Homo sapiens OX=9606 GN=LMNA PE=1 SV=1	Master Protein	958	High	250.516	412	30	29	High	High	High	1.75135e+08	4.57	1.75135e+08	1.8775e+08	1.72479e+08	0
P30050	60S ribosomal protein L12 OS=Homo sapiens OX=9606 GN=RPL12 PE=1 SV=1	Master Protein	110	High	50.063	44	4	4	High	High	High	9.11732e+06	9.86	9.88744e+06	8.11072e+06	9.11732e+06	0
P23381	Tryptophan--tRNA ligase, cytoplasmic OS=Homo sapiens OX=9606 GN=WARS1 PE=1 SV=2	Master Protein	246	High	37.604	38	4	4	High	High	High	5.34146e+06	23.21	3.82698e+06	5.34146e+06	6.16558e+06	0
P23528	Cofilin-1 OS=Homo sapiens OX=9606 GN=CFL1 PE=1 SV=3	Master Protein	753	High	88.387	114	8	8	High	High	High	4.19681e+07	5.88	4.19681e+07	3.91016e+07	4.3983e+07	0
Q9Y266	Nuclear migration protein nudC OS=Homo sapiens OX=9606 GN=NUDC PE=1 SV=1	Master Protein	559	High	18.353	18	3	3	Peak Found	High	High	2.29248e+06	18.33	1.66036e+06	2.3589e+06	2.29248e+06	0
A0A0B4J1U3	Immunoglobulin lambda variable 1-36 OS=Homo sapiens OX=9606 GN=IGLV1-36 PE=1 SV=5	Master Protein	781	High	15.2	17	1	1	High	High	High	5.54313e+06	1.43	5.54313e+06	5.62814e+06	5.46961e+06	0
Q15149	Plectin OS=Homo sapiens OX=9606 GN=PLEC PE=1 SV=3	Master Protein	590	High	559.231	922	85	84	High	High	High	3.00931e+08	2.24	3.09619e+08	2.96301e+08	3.00931e+08	0
Q96QK1	Vacuolar protein sorting-associated protein 35 OS=Homo sapiens OX=9606 GN=VPS35 PE=1 SV=2	Master Protein	699	High	14.102	11	3	3	Peak Found	High	High	3.15276e+06	3	3.27801e+06	3.15276e+06	3.09142e+06	0
P13489	Ribonuclease inhibitor OS=Homo sapiens OX=9606 GN=RNH1 PE=1 SV=2	Master Protein	693	High	74.31	90	11	11	High	High	High	2.9943e+07	8.48	3.23347e+07	2.72769e+07	2.9943e+07	0
P49207	60S ribosomal protein L34 OS=Homo sapiens OX=9606 GN=RPL34 PE=1 SV=3	Master Protein	410	High	3.244	3	1	1	Peak Found	Peak Found	Peak Found	1.78919e+06	6.36	1.78482e+06	1.78919e+06	1.99118e+06	0
Q04837	Single-stranded DNA-binding protein, mitochondrial OS=Homo sapiens OX=9606 GN=SSBP1 PE=1 SV=1	Master Protein	189	High	3.107	19	1	1	High	High	High	1.54237e+06	6.07	1.54237e+06	1.66606e+06	1.47955e+06	0
Q13200	26S proteasome non-ATPase regulatory subunit 2 OS=Homo sapiens OX=9606 GN=PSMD2 PE=1 SV=3	Master Protein	328	High	69.698	82	8	8	High	High	High	5.81617e+06	12.96	5.40895e+06	5.81617e+06	6.924e+06	0
P42766	60S ribosomal protein L35 OS=Homo sapiens OX=9606 GN=RPL35 PE=1 SV=2	Master Protein	400	High	15.531	35	3	3	High	High	High	6.66471e+06	10.34	6.66471e+06	6.87659e+06	5.64053e+06	0
Q96AY3	Peptidyl-prolyl cis-trans isomerase FKBP10 OS=Homo sapiens OX=9606 GN=FKBP10 PE=1 SV=1	Master Protein	909	High	81.833	144	13	13	High	High	High	2.70281e+07	9.5	3.12968e+07	2.70281e+07	2.63504e+07	0
P03952	Plasma kallikrein OS=Homo sapiens OX=9606 GN=KLKB1 PE=1 SV=1	Master Protein	1255	High	231.512	425	26	26	High	High	High	1.63806e+08	4.92	1.63806e+08	1.5621e+08	1.72345e+08	0
P48444	Coatomer subunit delta OS=Homo sapiens OX=9606 GN=ARCN1 PE=1 SV=1	Master Protein	989	High	24.288	40	4	4	High	High	High	1.89218e+06	16.99	1.9138e+06	1.39333e+06	1.89218e+06	0
Q16658	Fascin OS=Homo sapiens OX=9606 GN=FSCN1 PE=1 SV=3	Master Protein	206	High	107.34	146	10	10	High	High	High	5.62249e+07	2.71	5.87842e+07	5.62249e+07	5.59997e+07	0
P0C0L5	Complement C4-B OS=Homo sapiens OX=9606 GN=C4B PE=1 SV=2	Master Protein	1623	High	940.004	1702	73	4	High	High	High	1.14338e+09	7.16	1.17115e+09	1.14338e+09	1.02154e+09	0
O00339	Matrilin-2 OS=Homo sapiens OX=9606 GN=MATN2 PE=1 SV=4	Master Protein	1179	High	24.405	21	4	4	High	High	High	6.65554e+06	1.22	6.65554e+06	6.75085e+06	6.58877e+06	0
P16930	Fumarylacetoacetase OS=Homo sapiens OX=9606 GN=FAH PE=1 SV=2	Master Protein	1600	High	43.721	59	5	5	High	High	High	9.62153e+06	15.17	1.04196e+07	7.6923e+06	9.62153e+06	0
P17174	Aspartate aminotransferase, cytoplasmic OS=Homo sapiens OX=9606 GN=GOT1 PE=1 SV=3	Master Protein	877	High	82.387	89	12	12	High	High	High	9.10453e+07	7.55	8.03637e+07	9.25569e+07	9.10453e+07	0
A0A087WSY4	Immunoglobulin heavy variable 4-30-2 OS=Homo sapiens OX=9606 GN=IGHV4-30-2 PE=3 SV=1	Master Protein	684	High	17.415	46	2	1	High	High	Peak Found	1.02209e+07	16.98	1.17425e+07	1.02209e+07	8.32055e+06	0
Q99436	Proteasome subunit beta type-7 OS=Homo sapiens OX=9606 GN=PSMB7 PE=1 SV=1	Master Protein	350	High	34.408	65	4	4	High	High	High	6.92987e+06	11	6.72796e+06	8.20681e+06	6.92987e+06	0
P47756	F-actin-capping protein subunit beta OS=Homo sapiens OX=9606 GN=CAPZB PE=1 SV=4	Master Protein	1497	High	38.005	50	7	7	High	High	High	1.51615e+07	7.37	1.4084e+07	1.63238e+07	1.51615e+07	0
Q96IY4	Carboxypeptidase B2 OS=Homo sapiens OX=9606 GN=CPB2 PE=1 SV=2	Master Protein	159	High	15.684	37	3	3	High	High	High	9.65747e+06	9.65	9.65747e+06	1.02096e+07	8.4317e+06	0
Q9H173	Nucleotide exchange factor SIL1 OS=Homo sapiens OX=9606 GN=SIL1 PE=1 SV=1	Master Protein	22	High	8.639	10	1	1	Peak Found	Peak Found	High	1.04383e+06	41.48	717805	1.64668e+06	1.04383e+06	0
O43493	Trans-Golgi network integral membrane protein 2 OS=Homo sapiens OX=9606 GN=TGOLN2 PE=1 SV=4	Master Protein	637	High	46.695	51	4	4	High	High	High	2.32198e+06	14.76	2.09151e+06	2.32198e+06	2.78721e+06	0
Q9P0L0	Vesicle-associated membrane protein-associated protein A OS=Homo sapiens OX=9606 GN=VAPA PE=1 SV=3	Master Protein	423	High	16.509	18	1	1	High	High	High	422148	14.26	422148	427612	328032	0
P08238	Heat shock protein HSP 90-beta OS=Homo sapiens OX=9606 GN=HSP90AB1 PE=1 SV=4	Master Protein	676	High	271.168	483	27	14	High	High	High	1.14886e+08	4.6	1.19122e+08	1.08678e+08	1.14886e+08	0
P62491	Ras-related protein Rab-11A OS=Homo sapiens OX=9606 GN=RAB11A PE=1 SV=3	Master Protein	422	High	16.912	7	3	3	High	Peak Found	Peak Found	4.88943e+08	10.19	4.88943e+08	4.19995e+08	5.13026e+08	0
P62736	Actin, aortic smooth muscle OS=Homo sapiens OX=9606 GN=ACTA2 PE=1 SV=1	Master Protein	1159	High	246.53	1613	19	10	High	High	High	1.84616e+08	4.88	1.95157e+08	1.77125e+08	1.84616e+08	0
P62937	Peptidyl-prolyl cis-trans isomerase A OS=Homo sapiens OX=9606 GN=PPIA PE=1 SV=2	Master Protein	1098	High	39.247	50	4	4	High	High	High	6.35318e+06	28.13	6.0281e+06	9.77891e+06	6.35318e+06	0
Q12906	Interleukin enhancer-binding factor 3 OS=Homo sapiens OX=9606 GN=ILF3 PE=1 SV=3	Master Protein	59	High	14.548	12	4	4	Peak Found	High	High	6.73801e+06	10.94	6.73801e+06	7.11739e+06	5.73471e+06	0
A0A0C4DH24	Immunoglobulin kappa variable 6-21 OS=Homo sapiens OX=9606 GN=IGKV6-21 PE=3 SV=1	Master Protein	524	High	12.795	17	1	1	High	High	High	3.19608e+06	10.72	2.67037e+06	3.19608e+06	3.26806e+06	0
Q8NBS9	Thioredoxin domain-containing protein 5 OS=Homo sapiens OX=9606 GN=TXNDC5 PE=1 SV=2	Master Protein	990	High	90.593	129	11	11	High	High	High	2.55975e+07	2.96	2.60273e+07	2.45652e+07	2.55975e+07	0
P08962	CD63 antigen OS=Homo sapiens OX=9606 GN=CD63 PE=1 SV=2	Master Protein	966	High	10.465	18	1	1	High	High	High	5.20512e+06	13.42	4.17115e+06	5.20512e+06	5.4019e+06	0
P18428	Lipopolysaccharide-binding protein OS=Homo sapiens OX=9606 GN=LBP PE=1 SV=3	Master Protein	547	High	23.084	8	2	2	High	Peak Found	Peak Found	1.79681e+06	32.5	1.88605e+06	971489	1.79681e+06	0
Q5T750	Skin-specific protein 32 OS=Homo sapiens OX=9606 GN=XP32 PE=1 SV=1	Master Protein	1487	High	3.202	9	1	1	Peak Found	High	High	2.08354e+06	139.61	2.08354e+06	2.32802e+07	1.38029e+06	0
A0A0C4DH36	Probable non-functional immunoglobulin heavy variable 3-38 OS=Homo sapiens OX=9606 GN=IGHV3-38 PE=1 SV=1	Master Protein	1062	High	9.107	19	1	1	High	High	High	7.12623e+06	10.02	7.12623e+06	6.44076e+06	7.87258e+06	0
Q9BUD6	Spondin-2 OS=Homo sapiens OX=9606 GN=SPON2 PE=1 SV=3	Master Protein	1544	High	22.517	91	4	4	High	High	High	3.28752e+07	7	2.92499e+07	3.28752e+07	3.32979e+07	0
P02533	Keratin, type I cytoskeletal 14 OS=Homo sapiens OX=9606 GN=KRT14 PE=1 SV=4	Master Protein	315	High	309.851	849	32	10	High	High	High	3.91393e+08	23.81	3.39514e+08	5.3331e+08	3.91393e+08	0
P60900	Proteasome subunit alpha type-6 OS=Homo sapiens OX=9606 GN=PSMA6 PE=1 SV=1	Master Protein	963	High	90.377	153	10	10	High	High	High	4.89483e+07	6.02	5.21244e+07	4.89483e+07	4.62148e+07	0
P07237	Protein disulfide-isomerase OS=Homo sapiens OX=9606 GN=P4HB PE=1 SV=3	Master Protein	642	High	309.25	741	33	33	High	High	High	4.24117e+08	7.08	4.30665e+08	4.24117e+08	3.77323e+08	0
Q00325	Phosphate carrier protein, mitochondrial OS=Homo sapiens OX=9606 GN=SLC25A3 PE=1 SV=2	Master Protein	1760	High	12.739	5	2	2	Peak Found	Peak Found	High	2.72999e+06	8.39	2.37244e+06	2.72999e+06	2.77445e+06	0
A0A0B4J1Y9	Immunoglobulin heavy variable 3-72 OS=Homo sapiens OX=9606 GN=IGHV3-72 PE=3 SV=1	Master Protein	1449	High	41.997	109	4	3	High	High	High	1.04023e+08	9.71	1.09767e+08	1.04023e+08	9.05718e+07	0
O14818	Proteasome subunit alpha type-7 OS=Homo sapiens OX=9606 GN=PSMA7 PE=1 SV=1	Master Protein	1675	High	88.476	147	10	10	High	High	High	4.6487e+07	3.88	4.5008e+07	4.6487e+07	4.86093e+07	0
P06702	Protein S100-A9 OS=Homo sapiens OX=9606 GN=S100A9 PE=1 SV=1	Master Protein	867	High	40.017	34	5	5	High	High	High	2.91858e+06	150.54	2.70624e+06	5.88384e+07	2.91858e+06	0
P01591	Immunoglobulin J chain OS=Homo sapiens OX=9606 GN=JCHAIN PE=1 SV=4	Master Protein	1579	High	51.012	180	6	6	High	High	High	1.43834e+08	2.8	1.37439e+08	1.44749e+08	1.43834e+08	0
O00299	Chloride intracellular channel protein 1 OS=Homo sapiens OX=9606 GN=CLIC1 PE=1 SV=4	Master Protein	813	High	82.922	96	10	10	High	High	High	3.07197e+07	26.36	4.49386e+07	2.79722e+07	3.07197e+07	0
O75874	Isocitrate dehydrogenase [NADP] cytoplasmic OS=Homo sapiens OX=9606 GN=IDH1 PE=1 SV=2	Master Protein	451	High	81.674	171	12	11	High	High	High	3.45042e+07	8.88	3.66806e+07	3.07186e+07	3.45042e+07	0
P49720	Proteasome subunit beta type-3 OS=Homo sapiens OX=9606 GN=PSMB3 PE=1 SV=2	Master Protein	252	High	87.287	95	7	7	High	High	High	2.09895e+07	1.52	2.09895e+07	2.04843e+07	2.10671e+07	0
P49006	MARCKS-related protein OS=Homo sapiens OX=9606 GN=MARCKSL1 PE=1 SV=2	Master Protein	747	High	17.913	18	2	2	High	High	Peak Found	2.60271e+06	21.85	2.60271e+06	3.33472e+06	2.16677e+06	0
P11021	Endoplasmic reticulum chaperone BiP OS=Homo sapiens OX=9606 GN=HSPA5 PE=1 SV=2	Master Protein	980	High	314.609	595	28	26	High	High	High	3.3262e+08	3.28	3.3899e+08	3.3262e+08	3.17898e+08	0
P27487	Dipeptidyl peptidase 4 OS=Homo sapiens OX=9606 GN=DPP4 PE=1 SV=2	Master Protein	1121	High	10.846	15	2	2	High	High	Peak Found	2.90258e+06	7.63	3.25976e+06	2.90258e+06	2.83327e+06	0
P07951	Tropomyosin beta chain OS=Homo sapiens OX=9606 GN=TPM2 PE=1 SV=1	Master Protein	1536	High	114.278	220	10	1	High	High	High	9.96376e+06	12.11	8.54759e+06	9.96376e+06	1.09067e+07	0
Q15019	Septin-2 OS=Homo sapiens OX=9606 GN=SEPTIN2 PE=1 SV=1	Master Protein	1042	High	56.251	64	5	5	High	High	High	1.14305e+07	9	1.16321e+07	1.14305e+07	9.83055e+06	0
P05787	Keratin, type II cytoskeletal 8 OS=Homo sapiens OX=9606 GN=KRT8 PE=1 SV=7	Master Protein	1622	High	226.358	508	25	18	High	High	High	1.15249e+08	0.58	1.16366e+08	1.15182e+08	1.15249e+08	0
Q9H0U4	Ras-related protein Rab-1B OS=Homo sapiens OX=9606 GN=RAB1B PE=1 SV=1	Master Protein	1616	High	31.912	64	6	4	High	High	High	1.65297e+07	6.79	1.65297e+07	1.54012e+07	1.7647e+07	0
P00751	Complement factor B OS=Homo sapiens OX=9606 GN=CFB PE=1 SV=2	Master Protein	1529	High	341.905	807	30	30	High	High	High	5.32112e+08	3.84	5.32112e+08	5.01648e+08	5.39749e+08	0
Q13620	Cullin-4B OS=Homo sapiens OX=9606 GN=CUL4B PE=1 SV=4	Master Protein	947	High	7.876	5	2	2	Peak Found	High	Peak Found	2.00357e+06	15.61	1.88613e+06	2.00357e+06	2.51288e+06	0
P35749	Myosin-11 OS=Homo sapiens OX=9606 GN=MYH11 PE=1 SV=3	Master Protein	661	High	108.15	148	12	1	High	High	High	5.2943e+06	24.13	5.2943e+06	3.61711e+06	5.92719e+06	0
P00742	Coagulation factor X OS=Homo sapiens OX=9606 GN=F10 PE=1 SV=2	Master Protein	265	High	29.263	55	5	5	High	High	High	2.09893e+07	13.48	2.61074e+07	2.09893e+07	2.06852e+07	0
O75882	Attractin OS=Homo sapiens OX=9606 GN=ATRN PE=1 SV=2	Master Protein	194	High	156.674	262	21	21	High	High	High	5.86779e+07	145.43	5.50026e+07	9.49529e+08	5.86779e+07	0
P02452	Collagen alpha-1(I) chain OS=Homo sapiens OX=9606 GN=COL1A1 PE=1 SV=5	Master Protein	592	High	858.941	2942	60	58	High	High	High	5.75355e+09	3.17	5.75355e+09	5.68338e+09	6.03241e+09	0
P23526	Adenosylhomocysteinase OS=Homo sapiens OX=9606 GN=AHCY PE=1 SV=4	Master Protein	1329	High	71.635	93	9	9	High	High	High	1.62737e+07	6.36	1.62737e+07	1.55511e+07	1.76164e+07	0
Q09328	Alpha-1,6-mannosylglycoprotein 6-beta-N-acetylglucosaminyltransferase A OS=Homo sapiens OX=9606 GN=MGAT5 PE=1 SV=1	Master Protein	865	High	28.743	39	7	7	High	High	High	1.22572e+07	7.51	1.10504e+07	1.22572e+07	1.28216e+07	0
O00468	Agrin OS=Homo sapiens OX=9606 GN=AGRN PE=1 SV=6	Master Protein	288	High	22.612	52	7	7	High	High	High	2.3071e+07	11.3	2.27919e+07	2.3071e+07	2.77261e+07	0
Q99798	Aconitate hydratase, mitochondrial OS=Homo sapiens OX=9606 GN=ACO2 PE=1 SV=2	Master Protein	1576	High	17.223	22	2	2	High	High	High	1.73838e+06	7.61	1.76969e+06	1.73838e+06	1.5342e+06	0
O76003	Glutaredoxin-3 OS=Homo sapiens OX=9606 GN=GLRX3 PE=1 SV=2	Master Protein	920	High	9.051	9	2	2	High	High	Peak Found	2.84052e+07	11.14	2.84052e+07	3.25547e+07	2.61795e+07	0
P68104	Elongation factor 1-alpha 1 OS=Homo sapiens OX=9606 GN=EEF1A1 PE=1 SV=1	Master Protein	886	High	178.355	251	13	13	High	High	High	1.76264e+08	7.09	1.76264e+08	1.90565e+08	1.65503e+08	0
P49721	Proteasome subunit beta type-2 OS=Homo sapiens OX=9606 GN=PSMB2 PE=1 SV=1	Master Protein	799	High	47.406	115	7	7	High	High	High	4.15745e+07	3.17	4.25622e+07	4.15745e+07	3.99622e+07	0
P02745	Complement C1q subcomponent subunit A OS=Homo sapiens OX=9606 GN=C1QA PE=1 SV=2	Master Protein	1687	High	15.899	20	2	2	High	High	High	3.27265e+06	12.79	3.98337e+06	3.16599e+06	3.27265e+06	0
P02538	Keratin, type II cytoskeletal 6A OS=Homo sapiens OX=9606 GN=KRT6A PE=1 SV=3	Master Protein	549	High	318.813	532	35	4	High	High	High	1.17553e+09	4.65	1.13468e+09	1.24373e+09	1.17553e+09	0
P48509	CD151 antigen OS=Homo sapiens OX=9606 GN=CD151 PE=1 SV=3	Master Protein	1404	High	9.419	22	3	3	High	High	High	4.70415e+06	12.69	4.70415e+06	4.46246e+06	5.64845e+06	0
P37837	Transaldolase OS=Homo sapiens OX=9606 GN=TALDO1 PE=1 SV=2	Master Protein	1434	High	67.363	150	10	10	High	High	High	3.20324e+07	16.27	3.20324e+07	3.25715e+07	2.39911e+07	0
Q9UKK9	ADP-sugar pyrophosphatase OS=Homo sapiens OX=9606 GN=NUDT5 PE=1 SV=1	Master Protein	1141	High	9.939	24	2	2	High	High	High	3.55916e+06	1.77	3.46191e+06	3.57863e+06	3.55916e+06	0
P28300	Protein-lysine 6-oxidase OS=Homo sapiens OX=9606 GN=LOX PE=1 SV=2	Master Protein	479	High	11.425	41	3	3	High	High	High	1.79301e+07	0.95	1.80567e+07	1.79301e+07	1.77206e+07	0
P20618	Proteasome subunit beta type-1 OS=Homo sapiens OX=9606 GN=PSMB1 PE=1 SV=2	Master Protein	461	High	98.763	130	9	9	High	High	High	2.78311e+07	5.23	2.68086e+07	2.97057e+07	2.78311e+07	0
P09211	Glutathione S-transferase P OS=Homo sapiens OX=9606 GN=GSTP1 PE=1 SV=2	Master Protein	1412	High	39.482	48	6	6	High	High	High	1.5033e+07	29.41	1.47862e+07	2.40549e+07	1.5033e+07	0
O14558	Heat shock protein beta-6 OS=Homo sapiens OX=9606 GN=HSPB6 PE=1 SV=2	Master Protein	1402	High	5.927	11	1	1	Peak Found	High	High	324464	9.16	286037	324464	343165	0
Q86UP2	Kinectin OS=Homo sapiens OX=9606 GN=KTN1 PE=1 SV=1	Master Protein	1779	High	11.477	28	3	3	High	High	High	4.67108e+06	12.25	4.41791e+06	4.67108e+06	5.55666e+06	0
Q99832	T-complex protein 1 subunit eta OS=Homo sapiens OX=9606 GN=CCT7 PE=1 SV=2	Master Protein	123	High	33.542	23	5	5	High	High	Peak Found	5.40891e+06	4.79	5.40891e+06	5.22714e+06	5.74245e+06	0
P63104	14-3-3 protein zeta/delta OS=Homo sapiens OX=9606 GN=YWHAZ PE=1 SV=1	Master Protein	8	High	169.016	662	13	10	High	High	High	2.11462e+08	2.44	2.15932e+08	2.05683e+08	2.11462e+08	0
Q8IWU6	Extracellular sulfatase Sulf-1 OS=Homo sapiens OX=9606 GN=SULF1 PE=1 SV=1	Master Protein	1261	High	24.89	68	7	7	High	High	High	1.42567e+07	5.12	1.52351e+07	1.3787e+07	1.42567e+07	0
Q5JPE7	Nodal modulator 2 OS=Homo sapiens OX=9606 GN=NOMO2 PE=1 SV=1	Master Protein	406	High	8.027	3	1	1	High	Peak Found	Peak Found	458452	38.32	716513	338255	458452	0
P31939	Bifunctional purine biosynthesis protein ATIC OS=Homo sapiens OX=9606 GN=ATIC PE=1 SV=3	Master Protein	1265	High	13.091	25	4	4	High	High	High	1.18198e+07	10.32	1.11225e+07	1.18198e+07	1.35614e+07	0
P61081	NEDD8-conjugating enzyme Ubc12 OS=Homo sapiens OX=9606 GN=UBE2M PE=1 SV=1	Master Protein	338	High	5.646	16	1	1	High	High	High	924427	21.04	924427	879560	1.27383e+06	0
Q15046	Lysine--tRNA ligase OS=Homo sapiens OX=9606 GN=KARS1 PE=1 SV=3	Master Protein	393	High	9.294	26	3	3	High	High	High	1.39224e+07	23.02	1.39224e+07	1.22591e+07	1.89081e+07	0
P28074	Proteasome subunit beta type-5 OS=Homo sapiens OX=9606 GN=PSMB5 PE=1 SV=3	Master Protein	117	High	96.301	122	9	9	High	High	High	3.76009e+07	4.41	3.74974e+07	4.04885e+07	3.76009e+07	0
Q9NY33	Dipeptidyl peptidase 3 OS=Homo sapiens OX=9606 GN=DPP3 PE=1 SV=2	Master Protein	341	High	100.209	131	11	11	High	High	High	4.17371e+07	3	4.17371e+07	4.39022e+07	4.16546e+07	0
P12004	Proliferating cell nuclear antigen OS=Homo sapiens OX=9606 GN=PCNA PE=1 SV=1	Master Protein	1338	High	10.053	23	4	4	High	High	High	7.50697e+06	12.17	7.89293e+06	7.50697e+06	6.21785e+06	0
Q99497	Parkinson disease protein 7 OS=Homo sapiens OX=9606 GN=PARK7 PE=1 SV=2	Master Protein	1754	High	63.3	68	7	7	High	High	High	1.51451e+07	8.72	1.59207e+07	1.51451e+07	1.33966e+07	0
P46821	Microtubule-associated protein 1B OS=Homo sapiens OX=9606 GN=MAP1B PE=1 SV=2	Master Protein	322	High	21.989	31	6	6	High	High	High	3.11627e+06	16.12	3.26473e+06	2.38499e+06	3.11627e+06	0
Q92973	Transportin-1 OS=Homo sapiens OX=9606 GN=TNPO1 PE=1 SV=2	Master Protein	733	High	7.377	12	2	2	High	Peak Found	Peak Found	2.4778e+06	17.13	2.4778e+06	2.31242e+06	3.16891e+06	0
P40925	Malate dehydrogenase, cytoplasmic OS=Homo sapiens OX=9606 GN=MDH1 PE=1 SV=4	Master Protein	1516	High	128.4	169	12	12	High	High	High	9.38745e+07	2.16	9.07463e+07	9.45041e+07	9.38745e+07	0
Q14393	Growth arrest-specific protein 6 OS=Homo sapiens OX=9606 GN=GAS6 PE=1 SV=3	Master Protein	500	High	111.492	196	16	16	High	High	High	5.80922e+07	1.34	5.80922e+07	5.68065e+07	5.81986e+07	0
P61158	Actin-related protein 3 OS=Homo sapiens OX=9606 GN=ACTR3 PE=1 SV=3	Master Protein	1503	High	113.022	153	12	12	High	High	High	3.95474e+07	5.45	3.95474e+07	3.64542e+07	4.04999e+07	0
P26639	Threonine--tRNA ligase 1, cytoplasmic OS=Homo sapiens OX=9606 GN=TARS1 PE=1 SV=3	Master Protein	969	High	83.667	158	15	15	High	High	High	3.21684e+07	2.27	3.33674e+07	3.21684e+07	3.20188e+07	0
P10155	60 kDa SS-A/Ro ribonucleoprotein OS=Homo sapiens OX=9606 GN=RO60 PE=1 SV=2	Master Protein	248	High	8.366	6	1	1	Peak Found	Peak Found	High	1.18321e+06	13.58	1.14417e+06	1.18321e+06	1.45871e+06	0
P61353	60S ribosomal protein L27 OS=Homo sapiens OX=9606 GN=RPL27 PE=1 SV=2	Master Protein	1021	High	10.519	34	3	3	High	High	High	7.58069e+06	14.65	7.74818e+06	7.58069e+06	5.87653e+06	0
P61981	14-3-3 protein gamma OS=Homo sapiens OX=9606 GN=YWHAG PE=1 SV=2	Master Protein	973	High	75.524	217	9	5	High	High	High	2.8929e+07	19.77	3.41256e+07	2.28194e+07	2.8929e+07	0
Q16181	Septin-7 OS=Homo sapiens OX=9606 GN=SEPTIN7 PE=1 SV=2	Master Protein	1208	High	28.207	49	4	3	High	High	High	913121	1.51	893191	913121	919577	0
P07355	Annexin A2 OS=Homo sapiens OX=9606 GN=ANXA2 PE=1 SV=2	Master Protein	949	High	256.414	450	22	22	High	High	High	2.374e+08	7.83	2.374e+08	2.08475e+08	2.41319e+08	0
P12814	Alpha-actinin-1 OS=Homo sapiens OX=9606 GN=ACTN1 PE=1 SV=2	Master Protein	757	High	727.561	1530	52	32	High	High	High	6.48873e+08	2.3	6.48873e+08	6.51864e+08	6.24915e+08	0
P05156	Complement factor I OS=Homo sapiens OX=9606 GN=CFI PE=1 SV=2	Master Protein	75	High	183.824	289	19	19	High	High	High	1.75844e+08	6.09	1.91278e+08	1.75844e+08	1.70205e+08	0
P62906	60S ribosomal protein L10a OS=Homo sapiens OX=9606 GN=RPL10A PE=1 SV=2	Master Protein	300	High	45.867	87	5	5	High	High	High	2.39504e+07	7.76	2.41024e+07	2.39504e+07	2.09398e+07	0
P07864	L-lactate dehydrogenase C chain OS=Homo sapiens OX=9606 GN=LDHC PE=1 SV=4	Master Protein	122	High	13.799	22	3	2	Peak Found	High	High	2.29537e+07	20.11	2.36304e+07	2.29537e+07	1.60446e+07	0
A0A0B4J1V2	Immunoglobulin heavy variable 2-26 OS=Homo sapiens OX=9606 GN=IGHV2-26 PE=3 SV=1	Master Protein	243	High	15.398	35	2	2	High	High	High	5.32322e+06	1.66	5.32322e+06	5.35622e+06	5.19003e+06	0
Q16555	Dihydropyrimidinase-related protein 2 OS=Homo sapiens OX=9606 GN=DPYSL2 PE=1 SV=1	Master Protein	357	High	60.323	99	9	7	High	High	High	1.87383e+07	5.42	2.04706e+07	1.85924e+07	1.87383e+07	0
Q9NVA2	Septin-11 OS=Homo sapiens OX=9606 GN=SEPTIN11 PE=1 SV=3	Master Protein	1262	High	48.512	109	8	7	High	High	High	1.29716e+07	18.89	1.62222e+07	1.12061e+07	1.29716e+07	0
P27918	Properdin OS=Homo sapiens OX=9606 GN=CFP PE=1 SV=2	Master Protein	1112	High	4.815	16	1	1	High	High	High	2.86863e+06	15.43	3.21982e+06	2.86863e+06	2.35628e+06	0
P67809	Y-box-binding protein 1 OS=Homo sapiens OX=9606 GN=YBX1 PE=1 SV=3	Master Protein	961	High	88.169	97	6	6	High	High	High	1.84108e+07	7.1	1.94614e+07	1.84108e+07	1.68849e+07	0
P0DOX4	Immunoglobulin epsilon heavy chain OS=Homo sapiens OX=9606 PE=1 SV=1	Master Protein	1126	High	20.391	30	2	2	High	High	High	1.55167e+07	19.33	1.98678e+07	1.55167e+07	1.37154e+07	0
Q7KZF4	Staphylococcal nuclease domain-containing protein 1 OS=Homo sapiens OX=9606 GN=SND1 PE=1 SV=1	Master Protein	1682	High	5.225	12	3	3	High	High	High	9.61197e+06	11.29	7.95731e+06	9.85352e+06	9.61197e+06	0
P10768	S-formylglutathione hydrolase OS=Homo sapiens OX=9606 GN=ESD PE=1 SV=2	Master Protein	544	High	17.255	15	2	2	High	High	Peak Found	3.32297e+06	44.36	3.48522e+06	3.32297e+06	1.32575e+06	0
P27348	14-3-3 protein theta OS=Homo sapiens OX=9606 GN=YWHAQ PE=1 SV=1	Master Protein	1717	High	134.998	490	12	8	High	High	High	2.94065e+07	9.01	2.94065e+07	3.26649e+07	2.73413e+07	0
P28070	Proteasome subunit beta type-4 OS=Homo sapiens OX=9606 GN=PSMB4 PE=1 SV=4	Master Protein	1068	High	60.898	102	6	6	High	High	High	2.91591e+07	17.89	2.14579e+07	2.91591e+07	3.03541e+07	0
P25788	Proteasome subunit alpha type-3 OS=Homo sapiens OX=9606 GN=PSMA3 PE=1 SV=2	Master Protein	900	High	78.122	108	9	9	High	High	High	3.74369e+07	6.92	3.75544e+07	3.74369e+07	3.31753e+07	0
P0DMV9	Heat shock 70 kDa protein 1B OS=Homo sapiens OX=9606 GN=HSPA1B PE=1 SV=1	Master Protein	1151	High	110.682	187	11	9	High	High	High	1.99669e+07	3.81	2.03331e+07	1.99669e+07	1.88875e+07	0
P17813	Endoglin OS=Homo sapiens OX=9606 GN=ENG PE=1 SV=2	Master Protein	484	High	23.218	30	2	2	High	Peak Found	High	1.76466e+06	33.33	2.0033e+06	1.76466e+06	991794	0
P02786	Transferrin receptor protein 1 OS=Homo sapiens OX=9606 GN=TFRC PE=1 SV=2	Master Protein	1646	High	34.075	43	6	6	High	High	High	7.3225e+06	25.27	1.01767e+07	7.3225e+06	6.30839e+06	0
P60709	Actin, cytoplasmic 1 OS=Homo sapiens OX=9606 GN=ACTB PE=1 SV=1	Master Protein	902	High	418.017	2198	23	2	High	High	High	2.8633e+09	2.06	2.8633e+09	2.86652e+09	2.76406e+09	0
P31946	14-3-3 protein beta/alpha OS=Homo sapiens OX=9606 GN=YWHAB PE=1 SV=3	Master Protein	226	High	104.987	511	10	5	High	High	High	3.51452e+07	4.08	3.67381e+07	3.38664e+07	3.51452e+07	0
O15511	Actin-related protein 2/3 complex subunit 5 OS=Homo sapiens OX=9606 GN=ARPC5 PE=1 SV=3	Master Protein	724	High	38.991	40	3	3	High	High	High	9.01039e+06	3.61	9.42086e+06	9.01039e+06	8.77476e+06	0
P07196	Neurofilament light polypeptide OS=Homo sapiens OX=9606 GN=NEFL PE=1 SV=3	Master Protein	563	High	4.239	25	2	1	High	Peak Found	Peak Found	7.33823e+09	9.9	6.18938e+09	7.33823e+09	7.4318e+09	0
P48643	T-complex protein 1 subunit epsilon OS=Homo sapiens OX=9606 GN=CCT5 PE=1 SV=1	Master Protein	1650	High	29.318	39	5	4	High	High	High	4.73396e+06	12.89	4.98083e+06	4.73396e+06	3.8696e+06	0
O75636	Ficolin-3 OS=Homo sapiens OX=9606 GN=FCN3 PE=1 SV=2	Master Protein	1711	High	78.414	87	7	7	High	High	High	1.64728e+07	0.53	1.64446e+07	1.66095e+07	1.64728e+07	0
P59998	Actin-related protein 2/3 complex subunit 4 OS=Homo sapiens OX=9606 GN=ARPC4 PE=1 SV=3	Master Protein	378	High	26.477	70	4	4	High	High	High	1.09925e+08	11.82	1.09925e+08	1.19821e+08	9.44761e+07	0
P35908	Keratin, type II cytoskeletal 2 epidermal OS=Homo sapiens OX=9606 GN=KRT2 PE=1 SV=2	Master Protein	268	High	506.63	1120	44	34	High	High	High	1.07234e+09	37.75	9.33961e+08	1.83096e+09	1.07234e+09	0
P61160	Actin-related protein 2 OS=Homo sapiens OX=9606 GN=ACTR2 PE=1 SV=1	Master Protein	716	High	82.755	113	8	8	High	High	High	2.71051e+07	16.92	2.48469e+07	2.71051e+07	3.41554e+07	0
Q01995	Transgelin OS=Homo sapiens OX=9606 GN=TAGLN PE=1 SV=4	Master Protein	658	High	93.028	158	11	11	High	High	High	6.45598e+07	9.96	7.41273e+07	6.13612e+07	6.45598e+07	0
P51665	26S proteasome non-ATPase regulatory subunit 7 OS=Homo sapiens OX=9606 GN=PSMD7 PE=1 SV=2	Master Protein	522	High	11.901	5	2	2	Peak Found	Peak Found	High	8.70131e+06	29.18	8.70131e+06	1.08207e+07	5.89336e+06	0
P04040	Catalase OS=Homo sapiens OX=9606 GN=CAT PE=1 SV=3	Master Protein	1739	High	25.855	12	2	2	Peak Found	Peak Found	High	3.74937e+06	10.05	3.13761e+06	3.74937e+06	3.76135e+06	0
P62258	14-3-3 protein epsilon OS=Homo sapiens OX=9606 GN=YWHAE PE=1 SV=1	Master Protein	1733	High	215.095	506	19	17	High	High	High	3.89714e+08	8.72	3.89714e+08	3.89888e+08	3.33748e+08	0
Q03591	Complement factor H-related protein 1 OS=Homo sapiens OX=9606 GN=CFHR1 PE=1 SV=2	Master Protein	1665	High	75.816	214	8	2	High	High	High	1.84323e+07	21.43	1.84323e+07	2.53265e+07	1.72607e+07	0
P33176	Kinesin-1 heavy chain OS=Homo sapiens OX=9606 GN=KIF5B PE=1 SV=1	Master Protein	263	High	20.298	35	3	3	High	High	High	2.64186e+07	79.41	2.64186e+07	2.20998e+07	8.56713e+07	0
Q9Y4L1	Hypoxia up-regulated protein 1 OS=Homo sapiens OX=9606 GN=HYOU1 PE=1 SV=1	Master Protein	430	High	10.109	26	4	3	High	High	Peak Found	6.65627e+06	20.75	7.54414e+06	4.93955e+06	6.65627e+06	0
A0A0B4J2F2	Probable serine/threonine-protein kinase SIK1B OS=Homo sapiens OX=9606 GN=SIK1B PE=1 SV=1	Master Protein	439	High	3.692	4	1	1	Peak Found	High	High	2.62421e+07	19.25	2.62421e+07	2.29181e+07	3.32795e+07	0
Q04760	Lactoylglutathione lyase OS=Homo sapiens OX=9606 GN=GLO1 PE=1 SV=4	Master Protein	443	High	39.45	90	7	7	High	High	High	8.52339e+07	15.78	9.25709e+07	8.52339e+07	6.74774e+07	0
P26006	Integrin alpha-3 OS=Homo sapiens OX=9606 GN=ITGA3 PE=1 SV=5	Master Protein	509	High	16.028	25	4	4	High	High	High	4.08582e+06	17.82	4.08582e+06	3.57895e+06	5.0661e+06	0
Q5T749	Keratinocyte proline-rich protein OS=Homo sapiens OX=9606 GN=KPRP PE=1 SV=1	Master Protein	551	High	6.513	21	2	2	High	High	High	3.50437e+06	60.06	3.35559e+06	8.89021e+06	3.50437e+06	0
P11142	Heat shock cognate 71 kDa protein OS=Homo sapiens OX=9606 GN=HSPA8 PE=1 SV=1	Master Protein	841	High	366.705	565	27	24	High	High	High	3.6193e+08	2.57	3.61257e+08	3.6193e+08	3.77954e+08	0
P35237	Serpin B6 OS=Homo sapiens OX=9606 GN=SERPINB6 PE=1 SV=3	Master Protein	736	High	27.317	30	3	3	High	High	High	2.20804e+06	4.81	2.11417e+06	2.20804e+06	2.32687e+06	0
P05783	Keratin, type I cytoskeletal 18 OS=Homo sapiens OX=9606 GN=KRT18 PE=1 SV=2	Master Protein	734	High	98.762	270	19	17	High	High	High	2.24028e+08	12.21	2.53547e+08	2.24028e+08	1.98539e+08	0
Q9UBP4	Dickkopf-related protein 3 OS=Homo sapiens OX=9606 GN=DKK3 PE=1 SV=2	Master Protein	1526	High	100.754	198	7	7	High	High	High	6.88426e+07	6.51	6.39824e+07	7.29037e+07	6.88426e+07	0
Q96S86	Hyaluronan and proteoglycan link protein 3 OS=Homo sapiens OX=9606 GN=HAPLN3 PE=2 SV=1	Master Protein	946	High	21.715	37	3	1	Peak Found	High	Peak Found	5.62511e+07	12.21	5.62511e+07	4.99583e+07	6.37802e+07	0
P51149	Ras-related protein Rab-7a OS=Homo sapiens OX=9606 GN=RAB7A PE=1 SV=1	Master Protein	922	High	8.882	3	1	1	Peak Found	Peak Found	Peak Found	1.59689e+06	13.49	1.63262e+06	1.59689e+06	1.26597e+06	0
Q15084	Protein disulfide-isomerase A6 OS=Homo sapiens OX=9606 GN=PDIA6 PE=1 SV=1	Master Protein	1484	High	53.408	59	6	6	High	High	High	1.01375e+07	8.8	1.17532e+07	1.01152e+07	1.01375e+07	0
Q9NR45	Sialic acid synthase OS=Homo sapiens OX=9606 GN=NANS PE=1 SV=2	Master Protein	209	High	7.179	6	1	1	High	Peak Found	High	1.14626e+06	30.98	1.14626e+06	870586	1.612e+06	0
P07737	Profilin-1 OS=Homo sapiens OX=9606 GN=PFN1 PE=1 SV=2	Master Protein	1041	High	58.968	85	7	7	High	High	High	1.77094e+07	12.39	2.0654e+07	1.62254e+07	1.77094e+07	0
Q9UBQ0	Vacuolar protein sorting-associated protein 29 OS=Homo sapiens OX=9606 GN=VPS29 PE=1 SV=1	Master Protein	1060	High	5.602	26	2	2	High	High	High	1.31088e+07	14.85	1.31088e+07	1.53433e+07	1.14083e+07	0
Q13219	Pappalysin-1 OS=Homo sapiens OX=9606 GN=PAPPA PE=1 SV=3	Master Protein	1462	High	107.762	186	20	20	High	High	High	2.93101e+07	14.29	2.93101e+07	2.7457e+07	3.58575e+07	0
P14174	Macrophage migration inhibitory factor OS=Homo sapiens OX=9606 GN=MIF PE=1 SV=4	Master Protein	161	High	7.135	15	1	1	High	Peak Found	High	1.87163e+06	10.57	1.87163e+06	1.62445e+06	2.00676e+06	0
P07996	Thrombospondin-1 OS=Homo sapiens OX=9606 GN=THBS1 PE=1 SV=2	Master Protein	148	High	372.816	631	41	37	High	High	High	2.37424e+08	3.22	2.4406e+08	2.37424e+08	2.28863e+08	0
P0DP25	Calmodulin-3 OS=Homo sapiens OX=9606 GN=CALM3 PE=1 SV=1	Master Protein	1178	High	48.927	86	7	5	High	High	High	1.77988e+07	5.31	1.64729e+07	1.77988e+07	1.82667e+07	0
P55884	Eukaryotic translation initiation factor 3 subunit B OS=Homo sapiens OX=9606 GN=EIF3B PE=1 SV=3	Master Protein	1221	High	24.298	17	4	4	High	Peak Found	High	3.25685e+06	24.81	4.65935e+06	3.25685e+06	2.9785e+06	0
P50990	T-complex protein 1 subunit theta OS=Homo sapiens OX=9606 GN=CCT8 PE=1 SV=4	Master Protein	806	High	55.197	63	8	8	High	High	High	2.45059e+07	5.53	2.45059e+07	2.5782e+07	2.30806e+07	0
Q06481	Amyloid-like protein 2 OS=Homo sapiens OX=9606 GN=APLP2 PE=1 SV=2	Master Protein	71	High	15.171	40	3	2	High	High	High	3.19089e+06	13.52	3.19089e+06	3.05448e+06	3.90653e+06	0
Q16394	Exostosin-1 OS=Homo sapiens OX=9606 GN=EXT1 PE=1 SV=2	Master Protein	1251	High	68.003	95	10	10	High	High	High	1.34207e+07	7.81	1.34207e+07	1.49173e+07	1.28409e+07	0
P08603	Complement factor H OS=Homo sapiens OX=9606 GN=CFH PE=1 SV=4	Master Protein	1341	High	667.457	1559	57	52	High	High	High	1.13288e+09	4.5	1.17533e+09	1.07419e+09	1.13288e+09	0
P49588	Alanine--tRNA ligase, cytoplasmic OS=Homo sapiens OX=9606 GN=AARS1 PE=1 SV=2	Master Protein	1235	High	11.83	23	3	3	High	High	High	9.5022e+06	27.2	1.04972e+07	9.5022e+06	6.00724e+06	0
P14625	Endoplasmin OS=Homo sapiens OX=9606 GN=HSP90B1 PE=1 SV=1	Master Protein	99	High	292.909	443	30	29	High	High	High	2.1887e+08	1.84	2.21926e+08	2.13961e+08	2.1887e+08	0
P08758	Annexin A5 OS=Homo sapiens OX=9606 GN=ANXA5 PE=1 SV=2	Master Protein	1617	High	141.843	312	17	17	High	High	High	1.1047e+08	5.82	1.19671e+08	1.07028e+08	1.1047e+08	0
P55786	Puromycin-sensitive aminopeptidase OS=Homo sapiens OX=9606 GN=NPEPPS PE=1 SV=2	Master Protein	1282	High	142.286	199	17	17	High	High	High	4.45471e+07	5.82	4.53645e+07	4.45471e+07	4.0625e+07	0
P01031	Complement C5 OS=Homo sapiens OX=9606 GN=C5 PE=1 SV=4	Master Protein	96	High	492.311	805	53	53	High	High	High	2.90375e+08	15.69	2.90375e+08	3.67926e+08	2.77456e+08	0
P05388	60S acidic ribosomal protein P0 OS=Homo sapiens OX=9606 GN=RPLP0 PE=1 SV=1	Master Protein	95	High	104.733	141	10	10	High	High	High	2.12844e+07	16.95	2.12844e+07	2.04025e+07	2.75804e+07	0
P09382	Galectin-1 OS=Homo sapiens OX=9606 GN=LGALS1 PE=1 SV=2	Master Protein	199	High	104.883	134	8	8	High	High	High	7.32798e+07	9.67	7.32101e+07	7.32798e+07	8.62378e+07	0
P26038	Moesin OS=Homo sapiens OX=9606 GN=MSN PE=1 SV=3	Master Protein	786	High	341.285	967	32	23	High	High	High	4.66301e+08	4.08	4.69571e+08	4.66301e+08	4.3576e+08	0
P04264	Keratin, type II cytoskeletal 1 OS=Homo sapiens OX=9606 GN=KRT1 PE=1 SV=6	Master Protein	523	High	569.475	1650	43	37	High	High	High	1.88009e+09	44.3	1.58046e+09	3.4887e+09	1.88009e+09	0
Q8WUM4	Programmed cell death 6-interacting protein OS=Homo sapiens OX=9606 GN=PDCD6IP PE=1 SV=1	Master Protein	1233	High	26.047	29	4	4	High	High	High	3.36055e+06	59.21	1.46196e+06	5.55472e+06	3.36055e+06	0
P17655	Calpain-2 catalytic subunit OS=Homo sapiens OX=9606 GN=CAPN2 PE=1 SV=6	Master Protein	626	High	69.615	119	11	11	High	High	High	2.11412e+07	15.79	2.35488e+07	2.11412e+07	1.7112e+07	0
P00390	Glutathione reductase, mitochondrial OS=Homo sapiens OX=9606 GN=GSR PE=1 SV=2	Master Protein	167	High	37.659	30	4	4	High	High	High	7.28826e+06	5.6	7.28826e+06	6.90825e+06	7.72528e+06	0
P46926	Glucosamine-6-phosphate isomerase 1 OS=Homo sapiens OX=9606 GN=GNPDA1 PE=1 SV=1	Master Protein	72	High	4.306	4	1	1	Peak Found	Peak Found	High	1.34576e+06	13.23	1.34576e+06	1.18538e+06	1.54427e+06	0
P07711	Procathepsin L OS=Homo sapiens OX=9606 GN=CTSL PE=1 SV=2	Master Protein	638	High	16.16	9	2	2	High	Peak Found	High	2.05545e+06	14.94	2.05545e+06	1.61187e+06	2.15756e+06	0
P28066	Proteasome subunit alpha type-5 OS=Homo sapiens OX=9606 GN=PSMA5 PE=1 SV=3	Master Protein	614	High	74.61	100	7	7	High	High	High	3.11557e+07	2.71	3.03735e+07	3.20642e+07	3.11557e+07	0
Q9Y490	Talin-1 OS=Homo sapiens OX=9606 GN=TLN1 PE=1 SV=3	Master Protein	469	High	319.685	379	31	31	High	High	High	6.18487e+07	10.66	7.20982e+07	5.90783e+07	6.18487e+07	0
P09603	Macrophage colony-stimulating factor 1 OS=Homo sapiens OX=9606 GN=CSF1 PE=1 SV=2	Master Protein	1187	High	32.056	48	3	3	High	High	High	6.86343e+06	18.11	9.20235e+06	6.86343e+06	6.76922e+06	0
P35241	Radixin OS=Homo sapiens OX=9606 GN=RDX PE=1 SV=1	Master Protein	740	High	126.441	467	14	4	High	High	High	3.40834e+06	17.42	2.90834e+06	3.40834e+06	4.114e+06	0
P17987	T-complex protein 1 subunit alpha OS=Homo sapiens OX=9606 GN=TCP1 PE=1 SV=1	Master Protein	526	High	28.743	33	4	4	High	High	High	1.36568e+07	11.54	1.58729e+07	1.36568e+07	1.27059e+07	0
Q8N474	Secreted frizzled-related protein 1 OS=Homo sapiens OX=9606 GN=SFRP1 PE=1 SV=1	Master Protein	1658	High	92.956	135	9	9	High	High	High	3.48094e+07	1.18	3.50615e+07	3.48094e+07	3.42582e+07	0
P08581	Hepatocyte growth factor receptor OS=Homo sapiens OX=9606 GN=MET PE=1 SV=4	Master Protein	1729	High	6.967	6	2	2	Peak Found	High	Peak Found	931952	29.86	931952	1.39014e+06	797847	0
P60763	Ras-related C3 botulinum toxin substrate 3 OS=Homo sapiens OX=9606 GN=RAC3 PE=1 SV=1	Master Protein	929	High	14.714	18	2	1	High	High	High	5.50864e+06	7.17	4.97317e+06	5.72554e+06	5.50864e+06	0
P03951	Coagulation factor XI OS=Homo sapiens OX=9606 GN=F11 PE=1 SV=1	Master Protein	83	High	226.843	462	27	27	High	High	High	1.78512e+08	2.04	1.75942e+08	1.83141e+08	1.78512e+08	0
P15531	Nucleoside diphosphate kinase A OS=Homo sapiens OX=9606 GN=NME1 PE=1 SV=1	Master Protein	86	High	148.079	313	9	5	High	High	High	2.8362e+08	4.97	2.95117e+08	2.8362e+08	2.6723e+08	0
P25786	Proteasome subunit alpha type-1 OS=Homo sapiens OX=9606 GN=PSMA1 PE=1 SV=1	Master Protein	374	High	85.895	184	11	11	High	High	High	5.48606e+07	9.5	5.58081e+07	5.48606e+07	4.67391e+07	0
P46060	Ran GTPase-activating protein 1 OS=Homo sapiens OX=9606 GN=RANGAP1 PE=1 SV=1	Master Protein	729	High	3.36	3	1	1	High	Peak Found	Peak Found	1.63971e+06	11.42	1.63971e+06	1.94853e+06	1.58264e+06	0
P46940	Ras GTPase-activating-like protein IQGAP1 OS=Homo sapiens OX=9606 GN=IQGAP1 PE=1 SV=1	Master Protein	1775	High	230.774	244	26	26	High	High	High	4.4431e+07	3.38	4.61628e+07	4.4431e+07	4.31581e+07	0
Q6IS14	Eukaryotic translation initiation factor 5A-1-like OS=Homo sapiens OX=9606 GN=EIF5AL1 PE=2 SV=2	Master Protein	311	High	12.448	25	2	2	High	High	High	4.51072e+06	7.6	4.51072e+06	4.65463e+06	4.01788e+06	0
P21589	5'-nucleotidase OS=Homo sapiens OX=9606 GN=NT5E PE=1 SV=1	Master Protein	1267	High	39.358	56	5	5	Peak Found	High	High	1.18857e+07	15.33	1.46352e+07	1.09511e+07	1.18857e+07	0
P50991	T-complex protein 1 subunit delta OS=Homo sapiens OX=9606 GN=CCT4 PE=1 SV=4	Master Protein	182	High	49.141	69	10	9	High	High	High	1.86712e+07	7.23	2.08541e+07	1.86712e+07	1.82655e+07	0
A0A0J9YX35	Immunoglobulin heavy variable 3-64D OS=Homo sapiens OX=9606 GN=IGHV3-64D PE=3 SV=1	Master Protein	960	High	28.115	61	2	2	High	High	High	1.97918e+07	10.33	1.97918e+07	1.84248e+07	2.25316e+07	0
A0A0B4J1U7	Immunoglobulin heavy variable 6-1 OS=Homo sapiens OX=9606 GN=IGHV6-1 PE=3 SV=1	Master Protein	239	High	14.548	112	3	3	High	High	High	1.36911e+08	10.61	1.36911e+08	1.42569e+08	1.16008e+08	0
Q96G03	Phosphoglucomutase-2 OS=Homo sapiens OX=9606 GN=PGM2 PE=1 SV=4	Master Protein	251	High	21.269	30	4	4	High	High	High	3.14969e+06	3.18	3.16665e+06	2.9878e+06	3.14969e+06	0
P06753	Tropomyosin alpha-3 chain OS=Homo sapiens OX=9606 GN=TPM3 PE=1 SV=2	Master Protein	1689	High	109.551	172	10	4	High	High	High	3.26414e+07	2.39	3.36922e+07	3.26414e+07	3.21548e+07	0
P14618	Pyruvate kinase PKM OS=Homo sapiens OX=9606 GN=PKM PE=1 SV=4	Master Protein	1554	High	451.341	782	29	29	High	High	High	7.54387e+08	2.93	7.63622e+08	7.54387e+08	7.21946e+08	0
Q6S8J3	POTE ankyrin domain family member E OS=Homo sapiens OX=9606 GN=POTEE PE=2 SV=3	Master Protein	1142	High	114.333	470	8	1	High	High	High	1.46448e+07	12.11	1.50353e+07	1.19493e+07	1.46448e+07	0
P06276	Cholinesterase OS=Homo sapiens OX=9606 GN=BCHE PE=1 SV=1	Master Protein	1229	High	46.229	84	7	7	High	High	High	1.47749e+07	3.31	1.46272e+07	1.47749e+07	1.55517e+07	0
O00462	Beta-mannosidase OS=Homo sapiens OX=9606 GN=MANBA PE=1 SV=3	Master Protein	49	High	62.064	75	11	11	High	High	High	1.41515e+07	10.7	1.20188e+07	1.41515e+07	1.48173e+07	0
P27635	60S ribosomal protein L10 OS=Homo sapiens OX=9606 GN=RPL10 PE=1 SV=4	Master Protein	604	High	8.042	20	2	2	High	High	High	2.3632e+06	11.96	2.38348e+06	1.91365e+06	2.3632e+06	0
Q00610	Clathrin heavy chain 1 OS=Homo sapiens OX=9606 GN=CLTC PE=1 SV=5	Master Protein	1355	High	330.916	433	41	41	High	High	High	7.99083e+07	1.49	8.19086e+07	7.99083e+07	7.97555e+07	0
O15143	Actin-related protein 2/3 complex subunit 1B OS=Homo sapiens OX=9606 GN=ARPC1B PE=1 SV=3	Master Protein	1433	High	59.171	89	9	8	High	High	High	2.00975e+07	8.74	2.28533e+07	2.00975e+07	1.94253e+07	0
Q9UI42	Carboxypeptidase A4 OS=Homo sapiens OX=9606 GN=CPA4 PE=1 SV=2	Master Protein	40	High	106.178	180	12	12	High	High	High	4.88369e+07	2.25	4.89019e+07	4.69905e+07	4.88369e+07	0
P52907	F-actin-capping protein subunit alpha-1 OS=Homo sapiens OX=9606 GN=CAPZA1 PE=1 SV=3	Master Protein	1627	High	74.962	61	6	5	High	High	High	1.16583e+07	4.16	1.16583e+07	1.19288e+07	1.09961e+07	0
P0C0L4	Complement C4-A OS=Homo sapiens OX=9606 GN=C4A PE=1 SV=2	Master Protein	1352	High	892.865	1665	71	2	High	High	High	4.2944e+06	6.25	4.20331e+06	4.71896e+06	4.2944e+06	0
Q06210	Glutamine--fructose-6-phosphate aminotransferase [isomerizing] 1 OS=Homo sapiens OX=9606 GN=GFPT1 PE=1 SV=3	Master Protein	1299	High	5.453	6	1	1	Peak Found	High	Peak Found	343082	6.26	354709	343082	313734	0
Q93063	Exostosin-2 OS=Homo sapiens OX=9606 GN=EXT2 PE=1 SV=1	Master Protein	1139	High	45.116	60	8	8	High	High	High	3.07614e+07	3.87	3.2523e+07	3.0218e+07	3.07614e+07	0
Q9NZP8	Complement C1r subcomponent-like protein OS=Homo sapiens OX=9606 GN=C1RL PE=1 SV=2	Master Protein	668	High	34.448	43	4	3	High	High	High	1.84778e+07	40.64	1.84778e+07	3.29127e+07	1.60097e+07	0
P61026	Ras-related protein Rab-10 OS=Homo sapiens OX=9606 GN=RAB10 PE=1 SV=1	Master Protein	23	High	36.337	49	4	2	High	High	High	1.13212e+06	6.22	1.13212e+06	1.07301e+06	1.21414e+06	0
P22314	Ubiquitin-like modifier-activating enzyme 1 OS=Homo sapiens OX=9606 GN=UBA1 PE=1 SV=3	Master Protein	1116	High	208.849	245	22	22	High	High	High	4.48478e+07	11.6	5.20314e+07	4.48478e+07	4.15686e+07	0
P22392	Nucleoside diphosphate kinase B OS=Homo sapiens OX=9606 GN=NME2 PE=1 SV=1	Master Protein	1608	High	129.106	320	9	5	High	High	High	6.84539e+07	5.04	7.33385e+07	6.84539e+07	6.65517e+07	0
P20742	Pregnancy zone protein OS=Homo sapiens OX=9606 GN=PZP PE=1 SV=4	Master Protein	1422	High	131.831	534	12	3	High	Peak Found	Peak Found	1.64756e+06	2.73	1.72451e+06	1.64362e+06	1.64756e+06	0
Q09666	Neuroblast differentiation-associated protein AHNAK OS=Homo sapiens OX=9606 GN=AHNAK PE=1 SV=2	Master Protein	825	High	149.097	316	30	30	High	High	High	1.90745e+08	6.55	1.90745e+08	1.91984e+08	1.70478e+08	0
P13612	Integrin alpha-4 OS=Homo sapiens OX=9606 GN=ITGA4 PE=1 SV=3	Master Protein	1594	High	14.568	19	2	2	High	High	High	9.06803e+06	9.52	1.0173e+07	8.4377e+06	9.06803e+06	0
P49368	T-complex protein 1 subunit gamma OS=Homo sapiens OX=9606 GN=CCT3 PE=1 SV=4	Master Protein	1601	High	73.122	79	10	10	High	High	High	1.18524e+07	12.56	1.34616e+07	1.18524e+07	1.04692e+07	0
Q8WZ42	Titin OS=Homo sapiens OX=9606 GN=TTN PE=1 SV=4	Master Protein	594	High	2.897	14	4	4	High	High	High	1.56833e+07	10.59	1.58657e+07	1.56833e+07	1.30523e+07	0
O14672	Disintegrin and metalloproteinase domain-containing protein 10 OS=Homo sapiens OX=9606 GN=ADAM10 PE=1 SV=1	Master Protein	1663	High	17.642	29	3	3	High	High	High	2.0689e+06	2.85	1.97362e+06	2.0689e+06	2.07905e+06	0
P62899	60S ribosomal protein L31 OS=Homo sapiens OX=9606 GN=RPL31 PE=1 SV=1	Master Protein	810	High	19.512	21	2	2	High	High	High	4.27331e+07	5.1	4.5743e+07	4.14359e+07	4.27331e+07	0
P02743	Serum amyloid P-component OS=Homo sapiens OX=9606 GN=APCS PE=1 SV=2	Master Protein	457	High	71.106	207	7	7	High	High	High	2.30215e+08	1.45	2.30215e+08	2.3171e+08	2.25342e+08	0
P28072	Proteasome subunit beta type-6 OS=Homo sapiens OX=9606 GN=PSMB6 PE=1 SV=4	Master Protein	438	High	41.644	57	4	4	High	High	High	2.0085e+07	1.51	2.00242e+07	2.05809e+07	2.0085e+07	0
Q92747	Actin-related protein 2/3 complex subunit 1A OS=Homo sapiens OX=9606 GN=ARPC1A PE=1 SV=2	Master Protein	1128	High	17.747	18	2	1	High	High	Peak Found	1.48256e+06	13.02	1.79721e+06	1.41543e+06	1.48256e+06	0
P55290	Cadherin-13 OS=Homo sapiens OX=9606 GN=CDH13 PE=1 SV=1	Master Protein	859	High	24.533	22	3	3	High	High	High	2.74259e+06	25.2	1.83908e+06	2.74259e+06	3.08571e+06	0
P50395	Rab GDP dissociation inhibitor beta OS=Homo sapiens OX=9606 GN=GDI2 PE=1 SV=2	Master Protein	1578	High	69.819	157	14	10	High	High	High	4.70734e+07	4.86	4.80859e+07	4.70734e+07	4.3785e+07	0
P27816	Microtubule-associated protein 4 OS=Homo sapiens OX=9606 GN=MAP4 PE=1 SV=3	Master Protein	105	High	19.109	27	2	2	High	High	High	1.09354e+06	50.81	1.09354e+06	360783	1.15538e+06	0
P09172	Dopamine beta-hydroxylase OS=Homo sapiens OX=9606 GN=DBH PE=1 SV=3	Master Protein	1486	High	7.957	3	1	1	High	Peak Found	Peak Found	780634	18.43	919890	780634	633258	0
P60228	Eukaryotic translation initiation factor 3 subunit E OS=Homo sapiens OX=9606 GN=EIF3E PE=1 SV=1	Master Protein	722	High	3.344	3	1	1	Peak Found	Peak Found	Peak Found	816713	23.69	1.06058e+06	662720	816713	0
Q01082	Spectrin beta chain, non-erythrocytic 1 OS=Homo sapiens OX=9606 GN=SPTBN1 PE=1 SV=2	Master Protein	1496	High	59.702	84	10	10	High	High	High	1.57589e+07	10.98	1.57589e+07	1.75251e+07	1.40584e+07	0
