# Supplementary material for: Cryopreserved exosomes derived from hypoxic Wharton’s jelly mesenchymal stromal cells enhance fibroblast proliferation, upregulate COL1A2 expression, and mitigate senescence
Source: Front Med (Lausanne). 2025 Dec 17;12:1692585. doi: 10.3389/fmed.2025.1692585 (PMC12753964; doi:10.3389/fmed.2025.1692585)
Supplement: Supplementary file 3 [file Table_3.xlsx]

## Sheet: EXOCARTA_PROTEIN_MRNA_DETAILS_5
CONTENT ID	CONTENT TYPE	ENTREZ GENE ID	GENE SYMBOL	SPECIES
13	protein	967	CD63	Homo sapiens
14	protein	1803	DPP4	Homo sapiens
15	protein	79574	EPS8L3	Homo sapiens
16	protein	55971	BAIAP2L1	Homo sapiens
17	protein	56667	MUC13	Homo sapiens
18	protein	5738	PTGFRN	Homo sapiens
19	protein	3939	LDHA	Homo sapiens
20	protein	5230	PGK1	Homo sapiens
21	protein	3122	HLA-DRA	Homo sapiens
22	protein	60	ACTB	Homo sapiens
23	protein	3848	KRT1	Homo sapiens
24	protein	2597	GAPDH	Homo sapiens
25	protein	10383	TUBB4B	Homo sapiens
26	protein	3105	HLA-A	Homo sapiens
27	protein	2023	ENO1	Homo sapiens
28	protein	3320	HSP90AA1	Homo sapiens
29	protein	1152	CKB	Homo sapiens
30	protein	3858	KRT10	Homo sapiens
31	protein	5315	PKM	Homo sapiens
32	protein	4072	EPCAM	Homo sapiens
33	protein	1800	DPEP1	Homo sapiens
35	protein	3857	KRT9	Homo sapiens
36	protein	2059	EPS8	Homo sapiens
37	protein	6809	STX3	Homo sapiens
38	protein	6813	STXBP2	Homo sapiens
39	protein	4224	MEP1A	Homo sapiens
40	protein	10223	GPA33	Homo sapiens
94	protein	975	CD81	Homo sapiens
96	protein	3106	HLA-B	Homo sapiens
98	protein	3127	HLA-DRB5	Homo sapiens
99	protein	3123	HLA-DRB1	Homo sapiens
100	protein	3119	HLA-DQB1	Homo sapiens
101	protein	5788	PTPRC	Homo sapiens
102	protein	3676	ITGA4	Homo sapiens
103	protein	2771	GNAI2	Homo sapiens
105	protein	3312	HSPA8	Homo sapiens
106	protein	1213	CLTC	Homo sapiens
107	protein	7846	TUBA1A	Homo sapiens
108	protein	203068	TUBB	Homo sapiens
109	protein	10376	TUBA1B	Homo sapiens
110	protein	4478	MSN	Homo sapiens
114	protein	226	ALDOA	Homo sapiens
115	protein	476	ATP1A1	Homo sapiens
116	protein	1915	EEF1A1	Homo sapiens
117	protein	4162	MCAM	Homo sapiens
118	protein	2315	MLANA	Homo sapiens
119	protein	302	ANXA2	Homo sapiens
120	protein	47	ACLY	Homo sapiens
122	protein	3945	LDHB	Homo sapiens
123	protein	2950	GSTP1	Homo sapiens
124	protein	5223	PGAM1	Homo sapiens
125	protein	7167	TPI1	Homo sapiens
127	protein	4190	MDH1	Homo sapiens
128	protein	231	AKR1B1	Homo sapiens
130	protein	3303	HSPA1A	Homo sapiens
131	protein	3304	HSPA1B	Homo sapiens
132	protein	71	ACTG1	Homo sapiens
134	protein	832	CAPZB	Homo sapiens
135	protein	5962	RDX	Homo sapiens
137	protein	7430	EZR	Homo sapiens
138	protein	6386	SDCBP	Homo sapiens
140	protein	308	ANXA5	Homo sapiens
141	protein	309	ANXA6	Homo sapiens
142	protein	1938	EEF2	Homo sapiens
143	protein	93185	IGSF8	Homo sapiens
144	protein	6812	STXBP1	Homo sapiens
145	protein	1500	CTNND1	Homo sapiens
146	protein	10015	PDCD6IP	Homo sapiens
147	protein	2665	GDI2	Homo sapiens
148	protein	2782	GNB1	Homo sapiens
149	protein	2767	GNA11	Homo sapiens
150	protein	5499	PPP1CA	Homo sapiens
151	protein	55815	TSNAXIP1	Homo sapiens
152	protein	7531	YWHAE	Homo sapiens
153	protein	5901	RAN	Homo sapiens
154	protein	4735	SEPT2	Homo sapiens
155	protein	9948	WDR1	Homo sapiens
214	protein	23473	CAPN7	Homo sapiens
215	protein	23576	DDAH1	Homo sapiens
253	protein	25796	PGLS	Homo sapiens
254	protein	25813	SAMM50	Homo sapiens
259	protein	1191	CLU	Homo sapiens
260	protein	25932	CLIC4	Homo sapiens
261	protein	1192	CLIC1	Homo sapiens
263	protein	25978	CHMP2B	Homo sapiens
264	protein	25989	ULK3	Homo sapiens
267	protein	1200	TPP1	Homo sapiens
274	protein	26994	RNF11	Homo sapiens
276	protein	1267	CNP	Homo sapiens
280	protein	27183	VPS4A	Homo sapiens
281	protein	27236	ARFIP1	Homo sapiens
282	protein	27243	CHMP2A	Homo sapiens
283	protein	27293	SMPDL3B	Homo sapiens
286	protein	1291	COL6A1	Homo sapiens
287	protein	29763	PACSIN3	Homo sapiens
288	protein	1378	CR1	Homo sapiens
289	protein	30844	EHD4	Homo sapiens
290	protein	30845	EHD3	Homo sapiens
291	protein	50865	HEBP1	Homo sapiens
292	protein	51160	VPS28	Homo sapiens
293	protein	51181	DCXR	Homo sapiens
294	protein	51458	RHCG	Homo sapiens
295	protein	51510	CHMP5	Homo sapiens
296	protein	51534	VTA1	Homo sapiens
297	protein	51552	RAB14	Homo sapiens
298	protein	51704	GPRC5B	Homo sapiens
299	protein	51719	CAB39	Homo sapiens
300	protein	51762	RAB8B	Homo sapiens
301	protein	51768	TM7SF3	Homo sapiens
302	protein	54587	MXRA8	Homo sapiens
303	protein	55004	LAMTOR1	Homo sapiens
304	protein	55233	MOB1A	Homo sapiens
305	protein	55293	UEVLD	Homo sapiens
306	protein	55890	GPRC5C	Homo sapiens
307	protein	55970	GNG12	Homo sapiens
309	protein	1636	ACE	Homo sapiens
310	protein	57132	CHMP1B	Homo sapiens
311	protein	57153	SLC44A2	Homo sapiens
312	protein	1652	DDT	Homo sapiens
313	protein	1667	DEFA1	Homo sapiens
314	protein	1668	DEFA3	Homo sapiens
315	protein	57699	CPNE5	Homo sapiens
316	protein	64114	TMBIM1	Homo sapiens
317	protein	1769	DNAH8	Homo sapiens
320	protein	79812	MMRN2	Homo sapiens
321	protein	80727	TTYH3	Homo sapiens
322	protein	80736	SLC44A4	Homo sapiens
323	protein	81876	RAB1B	Homo sapiens
324	protein	83452	RAB33B	Homo sapiens
326	protein	83758	RBP5	Homo sapiens
327	protein	1950	EGF	Homo sapiens
328	protein	84418	CYSTM1	Homo sapiens
329	protein	1984	EIF5A	Homo sapiens
330	protein	84836	ABHD14B	Homo sapiens
332	protein	2027	ENO3	Homo sapiens
333	protein	2028	ENPEP	Homo sapiens
334	protein	2040	STOM	Homo sapiens
335	protein	92597	MOB1B	Homo sapiens
336	protein	92714	ARRDC1	Homo sapiens
338	protein	93343	MVB12A	Homo sapiens
339	protein	112574	SNX18	Homo sapiens
340	protein	2170	FABP3	Homo sapiens
341	protein	128866	CHMP4B	Homo sapiens
342	protein	129531	MITD1	Homo sapiens
343	protein	213	ALB	Homo sapiens
344	protein	140576	S100A16	Homo sapiens
345	protein	2243	FGA	Homo sapiens
346	protein	144402	CPNE8	Homo sapiens
347	protein	148362	BROX	Homo sapiens
348	protein	152007	GLIPR2	Homo sapiens
349	protein	2335	FN1	Homo sapiens
351	protein	229	ALDOB	Homo sapiens
353	protein	245973	ATP6V1C2	Homo sapiens
354	protein	2512	FTL	Homo sapiens
355	protein	2521	FUS	Homo sapiens
356	protein	2548	GAA	Homo sapiens
357	protein	284764	FTLP3	Homo sapiens
359	protein	259	AMBP	Homo sapiens
360	protein	2678	GGT1	Homo sapiens
361	protein	2720	GLB1	Homo sapiens
362	protein	2734	GLG1	Homo sapiens
364	protein	2770	GNAI1	Homo sapiens
366	protein	2773	GNAI3	Homo sapiens
367	protein	2778	GNAS	Homo sapiens
369	protein	2783	GNB2	Homo sapiens
370	protein	2788	GNG7	Homo sapiens
371	protein	2810	SFN	Homo sapiens
372	protein	2821	GPI	Homo sapiens
373	protein	2938	GSTA1	Homo sapiens
374	protein	2939	GSTA2	Homo sapiens
375	protein	290	ANPEP	Homo sapiens
376	protein	2940	GSTA3	Homo sapiens
377	protein	2947	GSTM3	Homo sapiens
379	protein	2990	GUSB	Homo sapiens
380	protein	3013	HIST1H2AD	Homo sapiens
383	protein	306	ANXA3	Homo sapiens
384	protein	307	ANXA4	Homo sapiens
387	protein	310	ANXA7	Homo sapiens
388	protein	311	ANXA11	Homo sapiens
389	protein	553115	PEF1	Homo sapiens
390	protein	3248	HPGD	Homo sapiens
391	protein	3265	HRAS	Homo sapiens
394	protein	3309	HSPA5	Homo sapiens
395	protein	3310	HSPA6	Homo sapiens
397	protein	325	APCS	Homo sapiens
399	protein	3326	HSP90AB1	Homo sapiens
400	protein	3329	HSPD1	Homo sapiens
401	protein	3417	IDH1	Homo sapiens
402	protein	347	APOD	Homo sapiens
403	protein	353	APRT	Homo sapiens
404	protein	358	AQP1	Homo sapiens
405	protein	359	AQP2	Homo sapiens
406	protein	3827	KNG1	Homo sapiens
407	protein	3845	KRAS	Homo sapiens
408	protein	375	ARF1	Homo sapiens
409	protein	377	ARF3	Homo sapiens
410	protein	378	ARF4	Homo sapiens
411	protein	3916	LAMP1	Homo sapiens
412	protein	381	ARF5	Homo sapiens
413	protein	382	ARF6	Homo sapiens
416	protein	3959	LGALS3BP	Homo sapiens
417	protein	387	RHOA	Homo sapiens
418	protein	4036	LRP2	Homo sapiens
419	protein	4121	MAN1A1	Homo sapiens
420	protein	403	ARL3	Homo sapiens
422	protein	4218	RAB8A	Homo sapiens
423	protein	4282	MIF	Homo sapiens
424	protein	4311	MME	Homo sapiens
425	protein	427	ASAH1	Homo sapiens
427	protein	4582	MUC1	Homo sapiens
428	protein	4627	MYH9	Homo sapiens
429	protein	445	ASS1	Homo sapiens
431	protein	4669	NAGLU	Homo sapiens
432	protein	4841	NONO	Homo sapiens
433	protein	4869	NPM1	Homo sapiens
434	protein	4893	NRAS	Homo sapiens
435	protein	5025	P2RX4	Homo sapiens
436	protein	5034	P4HB	Homo sapiens
437	protein	5037	PEBP1	Homo sapiens
438	protein	486	FXYD2	Homo sapiens
439	protein	5104	SERPINA5	Homo sapiens
440	protein	5216	PFN1	Homo sapiens
441	protein	5217	PFN2	Homo sapiens
444	protein	5243	ABCB1	Homo sapiens
445	protein	5265	SERPINA1	Homo sapiens
446	protein	5284	PIGR	Homo sapiens
447	protein	5287	PIK3C2B	Homo sapiens
448	protein	5310	PKD1	Homo sapiens
450	protein	53	ACP2	Homo sapiens
451	protein	5359	PLSCR1	Homo sapiens
452	protein	5420	PODXL	Homo sapiens
453	protein	5476	CTSA	Homo sapiens
454	protein	5478	PPIA	Homo sapiens
455	protein	55	ACPP	Homo sapiens
456	protein	5660	PSAP	Homo sapiens
457	protein	5691	PSMB3	Homo sapiens
458	protein	5725	PTBP1	Homo sapiens
459	protein	5795	PTPRJ	Homo sapiens
460	protein	5861	RAB1A	Homo sapiens
461	protein	5862	RAB2A	Homo sapiens
462	protein	5865	RAB3B	Homo sapiens
463	protein	5868	RAB5A	Homo sapiens
464	protein	5869	RAB5B	Homo sapiens
465	protein	5872	RAB13	Homo sapiens
466	protein	5874	RAB27B	Homo sapiens
467	protein	5878	RAB5C	Homo sapiens
468	protein	5879	RAC1	Homo sapiens
469	protein	5899	RALB	Homo sapiens
470	protein	5908	RAP1B	Homo sapiens
471	protein	5935	RBM3	Homo sapiens
472	protein	59	ACTA2	Homo sapiens
474	protein	6036	RNASE2	Homo sapiens
476	protein	6277	S100A6	Homo sapiens
477	protein	6282	S100A11	Homo sapiens
478	protein	6286	S100P	Homo sapiens
480	protein	635	BHMT	Homo sapiens
481	protein	6505	SLC1A1	Homo sapiens
482	protein	6518	SLC2A5	Homo sapiens
483	protein	6557	SLC12A1	Homo sapiens
484	protein	6559	SLC12A3	Homo sapiens
485	protein	6623	SNCG	Homo sapiens
486	protein	6632	SNRPD1	Homo sapiens
487	protein	6647	SOD1	Homo sapiens
488	protein	6717	SRI	Homo sapiens
489	protein	684	BST2	Homo sapiens
490	protein	7018	TF	Homo sapiens
491	protein	7057	THBS1	Homo sapiens
492	protein	7070	THY1	Homo sapiens
493	protein	7113	TMPRSS2	Homo sapiens
495	protein	70	ACTC1	Homo sapiens
496	protein	7251	TSG101	Homo sapiens
497	protein	718	C3	Homo sapiens
499	protein	7280	TUBB2A	Homo sapiens
500	protein	7334	UBE2N	Homo sapiens
501	protein	7369	UMOD	Homo sapiens
502	protein	7379	UPK2	Homo sapiens
503	protein	72	ACTG2	Homo sapiens
505	protein	7448	VTN	Homo sapiens
506	protein	7458	EIF4H	Homo sapiens
507	protein	7529	YWHAB	Homo sapiens
509	protein	7532	YWHAG	Homo sapiens
510	protein	7534	YWHAZ	Homo sapiens
511	protein	760	CA2	Homo sapiens
512	protein	762	CA4	Homo sapiens
513	protein	7827	NPHS2	Homo sapiens
514	protein	7879	RAB7A	Homo sapiens
532	protein	8000	PSCA	Homo sapiens
546	protein	8029	CUBN	Homo sapiens
571	protein	793	CALB1	Homo sapiens
613	protein	8424	BBOX1	Homo sapiens
619	protein	811	CALR	Homo sapiens
674	protein	8766	RAB11A	Homo sapiens
676	protein	8775	NAPA	Homo sapiens
703	protein	8842	PROM1	Homo sapiens
704	protein	8857	FCGBP	Homo sapiens
714	protein	8895	CPNE3	Homo sapiens
715	protein	8972	MGAM	Homo sapiens
723	protein	9052	GPRC5A	Homo sapiens
735	protein	9230	RAB11B	Homo sapiens
742	protein	9341	VAMP3	Homo sapiens
743	protein	9368	SLC9A3R1	Homo sapiens
744	protein	9445	ITM2B	Homo sapiens
745	protein	9476	NAPSA	Homo sapiens
746	protein	9525	VPS4B	Homo sapiens
747	protein	9545	RAB3D	Homo sapiens
748	protein	12	SERPINA3	Homo sapiens
749	protein	9588	PRDX6	Homo sapiens
753	protein	928	CD9	Homo sapiens
766	protein	9798	IST1	Homo sapiens
770	protein	10016	PDCD6	Homo sapiens
771	protein	10093	ARPC4	Homo sapiens
772	protein	966	CD59	Homo sapiens
773	protein	10103	TSPAN1	Homo sapiens
775	protein	10158	PDZK1IP1	Homo sapiens
777	protein	10204	NUTF2	Homo sapiens
779	protein	10211	FLOT1	Homo sapiens
780	protein	10247	HRSP12	Homo sapiens
782	protein	95	ACY1	Homo sapiens
784	protein	998	CDC42	Homo sapiens
785	protein	10458	BAIAP2	Homo sapiens
788	protein	10562	OLFM4	Homo sapiens
794	protein	10747	MASP2	Homo sapiens
796	protein	10890	RAB10	Homo sapiens
797	protein	10938	EHD1	Homo sapiens
798	protein	10960	LMAN2	Homo sapiens
799	protein	10971	YWHAQ	Homo sapiens
800	protein	11021	RAB35	Homo sapiens
801	protein	11034	DSTN	Homo sapiens
802	protein	11045	UPK1A	Homo sapiens
807	protein	1072	CFL1	Homo sapiens
809	protein	22800	RRAS2	Homo sapiens
810	protein	22872	SEC31A	Homo sapiens
812	protein	22949	PTGR1	Homo sapiens
813	protein	23011	RAB21	Homo sapiens
823	protein	951	CD37	Homo sapiens
826	protein	3732	CD82	Homo sapiens
827	protein	3109	HLA-DMB	Homo sapiens
828	protein	2651	GCNT2	Homo sapiens
829	protein	3383	ICAM1	Homo sapiens
830	protein	942	CD86	Homo sapiens
832	protein	3920	LAMP2	Homo sapiens
833	protein	7037	TFRC	Homo sapiens
834	protein	963	CD53	Homo sapiens
836	protein	919	CD247	Homo sapiens
840	protein	914	CD2	Homo sapiens
841	protein	3689	ITGB2	Homo sapiens
842	protein	7852	CXCR4	Homo sapiens
843	protein	3133	HLA-E	Homo sapiens
845	protein	2064	ERBB2	Homo sapiens
850	protein	2	A2M	Homo sapiens
851	protein	52	ACP1	Homo sapiens
852	protein	58	ACTA1	Homo sapiens
858	protein	81	ACTN4	Homo sapiens
859	protein	87	ACTN1	Homo sapiens
860	protein	88	ACTN2	Homo sapiens
861	protein	102	ADAM10	Homo sapiens
862	protein	191	AHCY	Homo sapiens
864	protein	216	ALDH1A1	Homo sapiens
866	protein	291	SLC25A4	Homo sapiens
867	protein	292	SLC25A5	Homo sapiens
868	protein	293	SLC25A6	Homo sapiens
869	protein	301	ANXA1	Homo sapiens
871	protein	304	ANXA2P2	Homo sapiens
875	protein	335	APOA1	Homo sapiens
880	protein	396	ARHGDIA	Homo sapiens
881	protein	421	ARVCF	Homo sapiens
883	protein	477	ATP1A2	Homo sapiens
884	protein	478	ATP1A3	Homo sapiens
885	protein	481	ATP1B1	Homo sapiens
886	protein	498	ATP5A1	Homo sapiens
887	protein	506	ATP5B	Homo sapiens
888	protein	521	ATP5I	Homo sapiens
889	protein	539	ATP5O	Homo sapiens
890	protein	567	B2M	Homo sapiens
891	protein	801	CALM1	Homo sapiens
892	protein	805	CALM2	Homo sapiens
893	protein	808	CALM3	Homo sapiens
894	protein	821	CANX	Homo sapiens
895	protein	829	CAPZA1	Homo sapiens
897	protein	960	CD44	Homo sapiens
899	protein	999	CDH1	Homo sapiens
901	protein	1073	CFL2	Homo sapiens
904	protein	1327	COX4I1	Homo sapiens
905	protein	1329	COX5B	Homo sapiens
906	protein	1365	CLDN3	Homo sapiens
907	protein	1464	CSPG4	Homo sapiens
908	protein	1465	CSRP1	Homo sapiens
909	protein	1471	CST3	Homo sapiens
910	protein	1495	CTNNA1	Homo sapiens
911	protein	1499	CTNNB1	Homo sapiens
912	protein	1728	NQO1	Homo sapiens
913	protein	1778	DYNC1H1	Homo sapiens
916	protein	1917	EEF1A2	Homo sapiens
918	protein	1947	EFNB1	Homo sapiens
919	protein	2017	CTTN	Homo sapiens
921	protein	2050	EPHB4	Homo sapiens
922	protein	2153	F5	Homo sapiens
923	protein	2194	FASN	Homo sapiens
924	protein	2280	FKBP1A	Homo sapiens
925	protein	2316	FLNA	Homo sapiens
926	protein	2317	FLNB	Homo sapiens
927	protein	2539	G6PD	Homo sapiens
933	protein	2923	PDIA3	Homo sapiens
934	protein	2934	GSN	Homo sapiens
936	protein	3030	HADHA	Homo sapiens
937	protein	3181	HNRNPA2B1	Homo sapiens
938	protein	3188	HNRNPH2	Homo sapiens
941	protein	3305	HSPA1L	Homo sapiens
942	protein	3306	HSPA2	Homo sapiens
943	protein	3308	HSPA4	Homo sapiens
946	protein	3311	HSPA7	Homo sapiens
948	protein	3313	HSPA9	Homo sapiens
950	protein	3323	HSP90AA4P	Homo sapiens
951	protein	3324	HSP90AA2P	Homo sapiens
953	protein	3327	HSP90AB3P	Homo sapiens
955	protein	3336	HSPE1	Homo sapiens
956	protein	3339	HSPG2	Homo sapiens
958	protein	3655	ITGA6	Homo sapiens
959	protein	3673	ITGA2	Homo sapiens
960	protein	3685	ITGAV	Homo sapiens
961	protein	3688	ITGB1	Homo sapiens
962	protein	3691	ITGB4	Homo sapiens
963	protein	3728	JUP	Homo sapiens
965	protein	3837	KPNB1	Homo sapiens
967	protein	3849	KRT2	Homo sapiens
968	protein	3852	KRT5	Homo sapiens
969	protein	3856	KRT8	Homo sapiens
972	protein	3860	KRT13	Homo sapiens
973	protein	3861	KRT14	Homo sapiens
974	protein	3866	KRT15	Homo sapiens
975	protein	3868	KRT16	Homo sapiens
976	protein	3875	KRT18	Homo sapiens
977	protein	3880	KRT19	Homo sapiens
981	protein	3960	LGALS4	Homo sapiens
982	protein	4069	LYZ	Homo sapiens
984	protein	4082	MARCKS	Homo sapiens
986	protein	4240	MFGE8	Homo sapiens
988	protein	4316	MMP7	Homo sapiens
991	protein	4628	MYH10	Homo sapiens
992	protein	4637	MYL6	Homo sapiens
993	protein	4641	MYO1C	Homo sapiens
994	protein	4642	MYO1D	Homo sapiens
995	protein	4830	NME1	Homo sapiens
996	protein	4831	NME2	Homo sapiens
999	protein	5052	PRDX1	Homo sapiens
1000	protein	5093	PCBP1	Homo sapiens
1001	protein	5119	CHMP1A	Homo sapiens
1002	protein	5176	SERPINF1	Homo sapiens
1005	protein	5245	PHB	Homo sapiens
1009	protein	5479	PPIB	Homo sapiens
1010	protein	5576	PRKAR2A	Homo sapiens
1011	protein	5591	PRKDC	Homo sapiens
1012	protein	5683	PSMA2	Homo sapiens
1014	protein	5768	QSOX1	Homo sapiens
1015	protein	5834	PYGB	Homo sapiens
1019	protein	5870	RAB6A	Homo sapiens
1022	protein	5898	RALA	Homo sapiens
1025	protein	5906	RAP1A	Homo sapiens
1028	protein	6128	RPL6	Homo sapiens
1029	protein	6132	RPL8	Homo sapiens
1030	protein	6176	RPLP1	Homo sapiens
1031	protein	6181	RPLP2	Homo sapiens
1032	protein	6184	RPN1	Homo sapiens
1033	protein	6188	RPS3	Homo sapiens
1034	protein	6201	RPS7	Homo sapiens
1035	protein	6207	RPS13	Homo sapiens
1036	protein	6208	RPS14	Homo sapiens
1037	protein	6210	RPS15A	Homo sapiens
1038	protein	6222	RPS18	Homo sapiens
1039	protein	6224	RPS20	Homo sapiens
1040	protein	6227	RPS21	Homo sapiens
1041	protein	6233	RPS27A	Homo sapiens
1042	protein	6237	RRAS	Homo sapiens
1044	protein	6281	S100A10	Homo sapiens
1047	protein	6382	SDC1	Homo sapiens
1048	protein	6385	SDC4	Homo sapiens
1050	protein	6510	SLC1A5	Homo sapiens
1051	protein	6513	SLC2A1	Homo sapiens
1052	protein	6520	SLC3A2	Homo sapiens
1053	protein	6558	SLC12A2	Homo sapiens
1054	protein	6566	SLC16A1	Homo sapiens
1056	protein	6711	SPTBN1	Homo sapiens
1057	protein	6742	SSBP1	Homo sapiens
1058	protein	6748	SSR4	Homo sapiens
1059	protein	6902	TBCA	Homo sapiens
1060	protein	6921	TCEB1	Homo sapiens
1063	protein	7086	TKT	Homo sapiens
1064	protein	7103	TSPAN8	Homo sapiens
1066	protein	7168	TPM1	Homo sapiens
1067	protein	7184	HSP90B1	Homo sapiens
1068	protein	7277	TUBA4A	Homo sapiens
1070	protein	7284	TUFM	Homo sapiens
1071	protein	7295	TXN	Homo sapiens
1072	protein	7311	UBA52	Homo sapiens
1073	protein	7314	UBB	Homo sapiens
1074	protein	7316	UBC	Homo sapiens
1075	protein	7317	UBA1	Homo sapiens
1077	protein	7336	UBE2V2	Homo sapiens
1078	protein	7358	UGDH	Homo sapiens
1079	protein	7385	UQCRC2	Homo sapiens
1080	protein	7415	VCP	Homo sapiens
1081	protein	7429	VIL1	Homo sapiens
1086	protein	7533	YWHAH	Homo sapiens
1090	protein	8140	SLC7A5	Homo sapiens
1091	protein	8294	HIST1H4I	Homo sapiens
1092	protein	8359	HIST1H4A	Homo sapiens
1093	protein	8360	HIST1H4D	Homo sapiens
1094	protein	8361	HIST1H4F	Homo sapiens
1095	protein	8362	HIST1H4K	Homo sapiens
1096	protein	8363	HIST1H4J	Homo sapiens
1097	protein	8364	HIST1H4C	Homo sapiens
1098	protein	8365	HIST1H4H	Homo sapiens
1099	protein	8366	HIST1H4B	Homo sapiens
1100	protein	8367	HIST1H4E	Homo sapiens
1101	protein	8368	HIST1H4L	Homo sapiens
1102	protein	8370	HIST2H4A	Homo sapiens
1103	protein	8407	TAGLN2	Homo sapiens
1104	protein	8607	RUVBL1	Homo sapiens
1105	protein	8673	VAMP8	Homo sapiens
1107	protein	8773	SNAP23	Homo sapiens
1108	protein	8826	IQGAP1	Homo sapiens
1109	protein	9119	KRT75	Homo sapiens
1113	protein	9414	TJP2	Homo sapiens
1114	protein	9475	ROCK2	Homo sapiens
1119	protein	10094	ARPC3	Homo sapiens
1120	protein	10096	ACTR3	Homo sapiens
1121	protein	10128	LRPPRC	Homo sapiens
1122	protein	10131	TRAP1	Homo sapiens
1125	protein	10382	TUBB4A	Homo sapiens
1127	protein	10399	GNB2L1	Homo sapiens
1128	protein	10525	HYOU1	Homo sapiens
1129	protein	10551	AGR2	Homo sapiens
1130	protein	10576	CCT2	Homo sapiens
1131	protein	10632	ATP5L	Homo sapiens
1132	protein	10694	CCT8	Homo sapiens
1133	protein	10723	SLC12A7	Homo sapiens
1134	protein	10788	IQGAP2	Homo sapiens
1136	protein	10935	PRDX3	Homo sapiens
1137	protein	10959	TMED2	Homo sapiens
1139	protein	10985	GCN1L1	Homo sapiens
1141	protein	11331	PHB2	Homo sapiens
1143	protein	22883	CLSTN1	Homo sapiens
1144	protein	23191	CYFIP1	Homo sapiens
1145	protein	23446	SLC44A1	Homo sapiens
1146	protein	23603	CORO1C	Homo sapiens
1147	protein	23788	MTCH2	Homo sapiens
1148	protein	25797	QPCT	Homo sapiens
1149	protein	25824	PRDX5	Homo sapiens
1151	protein	27044	SND1	Homo sapiens
1155	protein	50848	F11R	Homo sapiens
1156	protein	51474	LIMA1	Homo sapiens
1157	protein	51560	RAB6B	Homo sapiens
1158	protein	54474	KRT20	Homo sapiens
1159	protein	55737	VPS35	Homo sapiens
1161	protein	56993	TOMM22	Homo sapiens
1162	protein	57016	AKR1B10	Homo sapiens
1163	protein	57402	S100A14	Homo sapiens
1164	protein	57609	DIP2B	Homo sapiens
1165	protein	57826	RAP2C	Homo sapiens
1166	protein	64855	FAM129B	Homo sapiens
1167	protein	65108	MARCKSL1	Homo sapiens
1168	protein	79026	AHNAK	Homo sapiens
1169	protein	79720	VPS37B	Homo sapiens
1170	protein	80086	TUBA4B	Homo sapiens
1171	protein	81873	ARPC5L	Homo sapiens
1174	protein	83481	EPPK1	Homo sapiens
1175	protein	83998	REG4	Homo sapiens
1177	protein	84790	TUBA1C	Homo sapiens
1178	protein	85456	TNKS1BP1	Homo sapiens
1179	protein	117159	DCD	Homo sapiens
1180	protein	121504	HIST4H4	Homo sapiens
1183	protein	140465	MYL6B	Homo sapiens
1185	protein	140707	BRI3BP	Homo sapiens
1187	protein	155465	AGR3	Homo sapiens
1188	protein	158078	EEF1A1P5	Homo sapiens
1189	protein	192666	KRT24	Homo sapiens
1191	protein	284889	MIF-AS1	Homo sapiens
1192	protein	345651	ACTBL2	Homo sapiens
1193	protein	347733	TUBB2B	Homo sapiens
1194	protein	374454	KRT77	Homo sapiens
1195	protein	375790	AGRN	Homo sapiens
1196	protein	376267	RAB15	Homo sapiens
1198	protein	391634	HSP90AB2P	Homo sapiens
1199	protein	440915	POTEKP	Homo sapiens
1200	protein	442497	LOC442497	Homo sapiens
1201	protein	554313	HIST2H4B	Homo sapiens
1202	protein	643752	RAP1BL	Homo sapiens
1203	protein	653269	POTEI	Homo sapiens
1204	protein	728378	POTEF	Homo sapiens
1215	protein	5912	RAP2B	Homo sapiens
1216	protein	79784	MYH14	Homo sapiens
1217	protein	27111	SDCBP2	Homo sapiens
1218	protein	6136	RPL12	Homo sapiens
1221	protein	6217	RPS16	Homo sapiens
1223	protein	2319	FLOT2	Homo sapiens
1232	protein	100128936	RPL10AP6	Homo sapiens
1233	protein	4736	RPL10A	Homo sapiens
1237	protein	3107	HLA-C	Homo sapiens
1239	protein	10574	CCT7	Homo sapiens
1241	protein	51125	GOLGA7	Homo sapiens
1250	protein	6950	TCP1	Homo sapiens
1254	protein	6202	RPS8	Homo sapiens
1259	protein	5911	RAP2A	Homo sapiens
1263	protein	8335	HIST1H2AB	Homo sapiens
1264	protein	3012	HIST1H2AE	Homo sapiens
1265	protein	92815	HIST3H2A	Homo sapiens
1267	protein	10085	EDIL3	Homo sapiens
1269	protein	3492	IGH	Homo sapiens
1270	protein	84313	VPS25	Homo sapiens
1271	protein	3514	IGKC	Homo sapiens
1276	protein	908	CCT6A	Homo sapiens
1277	protein	3500	IGHG1	Homo sapiens
1282	protein	7203	CCT3	Homo sapiens
1285	protein	54472	TOLLIP	Homo sapiens
1286	protein	8331	HIST1H2AJ	Homo sapiens
1287	protein	8330	HIST1H2AK	Homo sapiens
1290	protein	8338	HIST2H2AC	Homo sapiens
1295	protein	28396	IGHV4-31	Homo sapiens
1297	protein	3507	IGHM	Homo sapiens
1304	protein	51071	DERA	Homo sapiens
1307	protein	873	CBR1	Homo sapiens
1308	protein	54093	SETD4	Homo sapiens
1309	protein	3955	LFNG	Homo sapiens
1311	protein	1973	EIF4A1	Homo sapiens
1312	protein	28923	IGKV2-24	Homo sapiens
1318	protein	3853	KRT6A	Homo sapiens
1321	protein	286887	KRT6C	Homo sapiens
1324	protein	55327	LIN7C	Homo sapiens
1325	protein	50802	IGK	Homo sapiens
1326	protein	89853	MVB12B	Homo sapiens
1330	protein	5111	PCNA	Homo sapiens
1331	protein	1974	EIF4A2	Homo sapiens
1332	protein	10410	IFITM3	Homo sapiens
1333	protein	7105	TSPAN6	Homo sapiens
1334	protein	55766	H2AFJ	Homo sapiens
1335	protein	3854	KRT6B	Homo sapiens
1338	protein	10575	CCT4	Homo sapiens
1341	protein	6843	VAMP1	Homo sapiens
1342	protein	28912	IGKV3-20	Homo sapiens
1343	protein	28299	IGKV1-5	Homo sapiens
1344	protein	6175	RPLP0	Homo sapiens
1345	protein	1429	CRYZ	Homo sapiens
1346	protein	6191	RPS4X	Homo sapiens
1347	protein	1604	CD55	Homo sapiens
1350	protein	51599	LSR	Homo sapiens
1351	protein	389	RHOC	Homo sapiens
1359	protein	284207	METRNL	Homo sapiens
1361	protein	10856	RUVBL2	Homo sapiens
1364	protein	3958	LGALS3	Homo sapiens
1365	protein	22948	CCT5	Homo sapiens
1371	protein	10449	ACAA2	Homo sapiens
1372	protein	221547	RANP1	Homo sapiens
1377	protein	6192	RPS4Y1	Homo sapiens
1378	protein	50488	MINK1	Homo sapiens
1380	protein	55041	PLEKHB2	Homo sapiens
1382	protein	7278	TUBA3C	Homo sapiens
1383	protein	113457	TUBA3D	Homo sapiens
1385	protein	53916	RAB4B	Homo sapiens
1387	protein	8566	PDXK	Homo sapiens
1388	protein	220717	RPLP0P6	Homo sapiens
1389	protein	2098	ESD	Homo sapiens
1393	protein	255738	PCSK9	Homo sapiens
1394	protein	3136	HLA-H	Homo sapiens
1395	protein	1366	CLDN7	Homo sapiens
1403	protein	112714	TUBA3E	Homo sapiens
1406	protein	3501	IGHG2	Homo sapiens
1411	protein	5518	PPP2R1A	Homo sapiens
1418	protein	10381	TUBB3	Homo sapiens
1419	protein	5709	PSMD3	Homo sapiens
1423	protein	1969	EPHA2	Homo sapiens
1430	protein	10159	ATP6AP2	Homo sapiens
1433	protein	3851	KRT4	Homo sapiens
1434	protein	3502	IGHG3	Homo sapiens
1435	protein	51807	TUBA8	Homo sapiens
1437	protein	339122	RAB43	Homo sapiens
1438	protein	8825	LIN7A	Homo sapiens
1440	protein	5706	PSMC6	Homo sapiens
1441	protein	7001	PRDX2	Homo sapiens
1442	protein	874	CBR3	Homo sapiens
1443	protein	140032	RPS4Y2	Homo sapiens
1444	protein	391	RHOG	Homo sapiens
1447	protein	55048	VPS37C	Homo sapiens
1448	protein	2155	F7	Homo sapiens
1451	protein	338785	KRT79	Homo sapiens
1452	protein	51028	VPS36	Homo sapiens
1453	protein	6709	SPTAN1	Homo sapiens
1454	protein	23043	TNIK	Homo sapiens
1457	protein	57048	PLSCR3	Homo sapiens
1458	protein	5717	PSMD11	Homo sapiens
1462	protein	55832	CAND1	Homo sapiens
1466	protein	682	BSG	Homo sapiens
1467	protein	10581	IFITM2	Homo sapiens
1470	protein	57214	CEMIP	Homo sapiens
1471	protein	81619	TSPAN14	Homo sapiens
1473	protein	9448	MAP4K4	Homo sapiens
1474	protein	1937	EEF1G	Homo sapiens
1475	protein	83988	NCALD	Homo sapiens
1476	protein	2048	EPHB2	Homo sapiens
1477	protein	1315	COPB1	Homo sapiens
1479	protein	8519	IFITM1	Homo sapiens
1480	protein	388524	RPSAP58	Homo sapiens
1481	protein	3921	RPSA	Homo sapiens
1482	protein	90678	LRSAM1	Homo sapiens
1484	protein	23327	NEDD4L	Homo sapiens
1485	protein	1015	CDH17	Homo sapiens
1486	protein	23385	NCSTN	Homo sapiens
1487	protein	5339	PLEC	Homo sapiens
1489	protein	158	ADSL	Homo sapiens
1490	protein	347688	TUBB8	Homo sapiens
1493	protein	11332	ACOT7	Homo sapiens
1494	protein	220885	RPSAP15	Homo sapiens
1499	protein	3675	ITGA3	Homo sapiens
1500	protein	3241	HPCAL1	Homo sapiens
1502	protein	11098	PRSS23	Homo sapiens
1503	protein	84617	TUBB6	Homo sapiens
1504	protein	9184	BUB3	Homo sapiens
1507	protein	51386	EIF3L	Homo sapiens
1509	protein	5881	RAC3	Homo sapiens
1510	protein	22982	DIP2C	Homo sapiens
1512	protein	445582	POTEE	Homo sapiens
1515	protein	126133	ALDH16A1	Homo sapiens
1517	protein	4179	CD46	Homo sapiens
1518	protein	3872	KRT17	Homo sapiens
1520	protein	10672	GNA13	Homo sapiens
1521	protein	7264	TSTA3	Homo sapiens
1523	protein	4038	LRP4	Homo sapiens
1524	protein	1048	CEACAM5	Homo sapiens
1528	protein	3321	IGSF3	Homo sapiens
1529	protein	23020	SNRNP200	Homo sapiens
1531	protein	162605	KRT28	Homo sapiens
1532	protein	4629	MYH11	Homo sapiens
1533	protein	160	AP2A1	Homo sapiens
1534	protein	23654	PLXNB2	Homo sapiens
1535	protein	3503	IGHG4	Homo sapiens
1536	protein	59345	GNB4	Homo sapiens
1537	protein	3855	KRT7	Homo sapiens
1541	protein	2617	GARS	Homo sapiens
1542	protein	440	ASNS	Homo sapiens
1544	protein	4734	NEDD4	Homo sapiens
1545	protein	4677	NARS	Homo sapiens
1546	protein	2026	ENO2	Homo sapiens
1548	protein	342574	KRT27	Homo sapiens
1549	protein	2784	GNB3	Homo sapiens
1550	protein	2030	SLC29A1	Homo sapiens
1551	protein	51350	KRT76	Homo sapiens
1553	protein	3850	KRT3	Homo sapiens
1554	protein	790	CAD	Homo sapiens
1555	protein	10197	PSME3	Homo sapiens
1558	protein	2762	GMDS	Homo sapiens
1561	protein	5361	PLXNA1	Homo sapiens
1562	protein	1364	CLDN4	Homo sapiens
1563	protein	2049	EPHB3	Homo sapiens
1564	protein	23555	TSPAN15	Homo sapiens
1568	protein	495	ATP4A	Homo sapiens
1569	protein	2047	EPHB1	Homo sapiens
1571	protein	2195	FAT1	Homo sapiens
1572	protein	1956	EGFR	Homo sapiens
1573	protein	56604	TUBB7P	Homo sapiens
1574	protein	8218	CLTCL1	Homo sapiens
1575	protein	23534	TNPO3	Homo sapiens
1576	protein	256987	SERINC5	Homo sapiens
1577	protein	23181	DIP2A	Homo sapiens
1578	protein	9276	COPB2	Homo sapiens
1579	protein	5792	PTPRF	Homo sapiens
1580	protein	1303	COL12A1	Homo sapiens
1581	protein	2044	EPHA5	Homo sapiens
1582	protein	147183	KRT25	Homo sapiens
1584	protein	8668	EIF3I	Homo sapiens
1586	protein	91663	MYADM	Homo sapiens
1587	protein	57515	SERINC1	Homo sapiens
1589	protein	9843	HEPH	Homo sapiens
1590	protein	5519	PPP2R1B	Homo sapiens
1591	protein	3911	LAMA5	Homo sapiens
1592	protein	3295	HSD17B4	Homo sapiens
1593	protein	1755	DMBT1	Homo sapiens
1594	protein	161	AP2A2	Homo sapiens
1595	protein	26509	MYOF	Homo sapiens
1597	protein	4851	NOTCH1	Homo sapiens
1599	protein	6272	SORT1	Homo sapiens
1600	protein	356	FASLG	Homo sapiens
1601	protein	8743	TNFSF10	Homo sapiens
1611	protein	6624	FSCN1	Homo sapiens
1615	protein	1832	DSP	Homo sapiens
1620	protein	54875	CNTLN	Homo sapiens
1621	protein	9053	MAP7	Homo sapiens
1630	protein	56992	KIF15	Homo sapiens
1632	protein	83483	PLVAP	Homo sapiens
1644	protein	64714	PDIA2	Homo sapiens
1645	protein	3897	L1CAM	Homo sapiens
1686	protein	7040	TGFB1	Homo sapiens
1713	protein	6403	SELP	Homo sapiens
1868	protein	221	ALDH3B1	Homo sapiens
1874	protein	828	CAPS	Homo sapiens
1888	protein	4585	MUC4	Homo sapiens
1893	protein	6317	SERPINB3	Homo sapiens
1903	protein	10409	BASP1	Homo sapiens
1904	protein	10519	CIB1	Homo sapiens
1905	protein	10568	SLC34A2	Homo sapiens
1906	protein	11254	SLC6A14	Homo sapiens
1910	protein	64787	EPS8L2	Homo sapiens
1913	protein	94025	MUC16	Homo sapiens
1922	protein	8534	CHST1	Homo sapiens
2196	protein	9260	PDLIM7	Homo sapiens
2307	protein	3674	ITGA2B	Homo sapiens
2316	protein	250	ALPP	Homo sapiens
2318	protein	29126	CD274	Homo sapiens
2319	protein	5468	PPARG	Homo sapiens
2322	protein	183	AGT	Homo sapiens
2324	protein	336	APOA2	Homo sapiens
2325	protein	338	APOB	Homo sapiens
2327	protein	348	APOE	Homo sapiens
2328	protein	710	SERPING1	Homo sapiens
2329	protein	713	C1QB	Homo sapiens
2330	protein	715	C1R	Homo sapiens
2332	protein	720	C4A	Homo sapiens
2333	protein	721	C4B	Homo sapiens
2334	protein	722	C4BPA	Homo sapiens
2335	protein	725	C4BPB	Homo sapiens
2336	protein	922	CD5L	Homo sapiens
2339	protein	2219	FCN1	Homo sapiens
2340	protein	2220	FCN2	Homo sapiens
2342	protein	2244	FGB	Homo sapiens
2343	protein	2266	FGG	Homo sapiens
2344	protein	2902	GRIN1	Homo sapiens
2345	protein	2956	MSH6	Homo sapiens
2346	protein	3039	HBA1	Homo sapiens
2347	protein	3040	HBA2	Homo sapiens
2348	protein	3043	HBB	Homo sapiens
2349	protein	3045	HBD	Homo sapiens
2350	protein	3240	HP	Homo sapiens
2351	protein	3250	HPR	Homo sapiens
2352	protein	3512	JCHAIN	Homo sapiens
2354	protein	3915	LAMC1	Homo sapiens
2356	protein	4018	LPA	Homo sapiens
2357	protein	4035	LRP1	Homo sapiens
2358	protein	4153	MBL2	Homo sapiens
2362	protein	5444	PON1	Homo sapiens
2363	protein	5627	PROS1	Homo sapiens
2364	protein	5648	MASP1	Homo sapiens
2365	protein	5649	RELN	Homo sapiens
2366	protein	5917	RARS	Homo sapiens
2369	protein	7273	TTN	Homo sapiens
2370	protein	7276	TTR	Homo sapiens
2372	protein	7450	VWF	Homo sapiens
2374	protein	8542	APOL1	Homo sapiens
2375	protein	8547	FCN3	Homo sapiens
2377	protein	9188	DDX21	Homo sapiens
2378	protein	9236	CCPG1	Homo sapiens
2379	protein	10216	PRG4	Homo sapiens
2380	protein	10347	ABCA7	Homo sapiens
2381	protein	10584	COLEC10	Homo sapiens
2383	protein	22915	MMRN1	Homo sapiens
2384	protein	23345	SYNE1	Homo sapiens
2385	protein	25836	NIPBL	Homo sapiens
2386	protein	51199	NIN	Homo sapiens
2387	protein	53353	LRP1B	Homo sapiens
2388	protein	56171	DNAH7	Homo sapiens
2389	protein	57657	HCN3	Homo sapiens
2390	protein	60412	EXOC4	Homo sapiens
2391	protein	283316	CD163L1	Homo sapiens
2392	protein	388697	HRNR	Homo sapiens
2394	protein	641455	POTEM	Homo sapiens
2405	protein	958	CD40	Homo sapiens
2408	protein	941	CD80	Homo sapiens
2419	protein	123	PLIN2	Homo sapiens
2423	protein	696	BTN1A1	Homo sapiens
2424	protein	948	CD36	Homo sapiens
2425	protein	1056	CEL	Homo sapiens
2427	protein	1446	CSN1S1	Homo sapiens
2428	protein	1447	CSN2	Homo sapiens
2433	protein	2181	ACSL3	Homo sapiens
2437	protein	2776	GNAQ	Homo sapiens
2444	protein	3537	IGLC1	Homo sapiens
2445	protein	3538	IGLC2	Homo sapiens
2446	protein	3539	IGLC3	Homo sapiens
2449	protein	4023	LPL	Homo sapiens
2450	protein	4057	LTF	Homo sapiens
2451	protein	4070	TACSTD2	Homo sapiens
2464	protein	7498	XDH	Homo sapiens
2466	protein	8991	SELENBP1	Homo sapiens
2467	protein	9429	ABCG2	Homo sapiens
2471	protein	55748	CNDP2	Homo sapiens
2472	protein	123036	TC2N	Homo sapiens
2487	protein	1448	CSN3	Homo sapiens
2494	protein	2348	FOLR1	Homo sapiens
2495	protein	2683	B4GALT1	Homo sapiens
2497	protein	3493	IGHA1	Homo sapiens
2512	protein	7097	TLR2	Homo sapiens
2518	protein	9961	MVP	Homo sapiens
2519	protein	10327	AKR1A1	Homo sapiens
2522	protein	25884	CHRDL2	Homo sapiens
2523	protein	51129	ANGPTL4	Homo sapiens
2525	protein	145864	HAPLN3	Homo sapiens
2540	protein	694	BTG1	Homo sapiens
2541	protein	714	C1QC	Homo sapiens
2544	protein	3075	CFH	Homo sapiens
2546	protein	4626	MYH8	Homo sapiens
2547	protein	4703	NEB	Homo sapiens
2549	protein	5806	PTX3	Homo sapiens
2551	protein	9126	SMC3	Homo sapiens
2552	protein	10142	AKAP9	Homo sapiens
2553	protein	10681	GNB5	Homo sapiens
2554	protein	23332	CLASP1	Homo sapiens
2555	protein	51276	ZNF571	Homo sapiens
2556	protein	83891	SNX25	Homo sapiens
2562	protein	3135	HLA-G	Homo sapiens
2564	protein	5586	PKN2	Homo sapiens
2565	protein	7058	THBS2	Homo sapiens
2566	protein	7461	CLIP2	Homo sapiens
2568	protein	9814	SFI1	Homo sapiens
2586	protein	7306	TYRP1	Homo sapiens
2587	protein	6490	PMEL	Homo sapiens
2590	protein	26353	HSPB8	Homo sapiens
2593	protein	100133941	CD24	Homo sapiens
2616	protein	1	A1BG	Homo sapiens
2618	protein	38	ACAT1	Homo sapiens
2620	protein	48	ACO1	Homo sapiens
2626	protein	107	ADCY1	Homo sapiens
2627	protein	128	ADH5	Homo sapiens
2628	protein	130	ADH6	Homo sapiens
2629	protein	143	PARP4	Homo sapiens
2631	protein	197	AHSG	Homo sapiens
2632	protein	203	AK1	Homo sapiens
2633	protein	210	ALAD	Homo sapiens
2635	protein	214	ALCAM	Homo sapiens
2637	protein	217	ALDH2	Homo sapiens
2639	protein	223	ALDH9A1	Homo sapiens
2641	protein	230	ALDOC	Homo sapiens
2643	protein	238	ALK	Homo sapiens
2644	protein	239	ALOX12	Homo sapiens
2645	protein	249	ALPL	Homo sapiens
2656	protein	312	ANXA13	Homo sapiens
2657	protein	316	AOX1	Homo sapiens
2658	protein	317	APAF1	Homo sapiens
2662	protein	337	APOA4	Homo sapiens
2666	protein	357	SHROOM2	Homo sapiens
2670	protein	388	RHOB	Homo sapiens
2673	protein	392	ARHGAP1	Homo sapiens
2675	protein	397	ARHGDIB	Homo sapiens
2677	protein	415	ARSE	Homo sapiens
2678	protein	416	ARSF	Homo sapiens
2680	protein	435	ASL	Homo sapiens
2681	protein	439	ASNA1	Homo sapiens
2683	protein	471	ATIC	Homo sapiens
2688	protein	523	ATP6V1A	Homo sapiens
2689	protein	525	ATP6V1B1	Homo sapiens
2690	protein	526	ATP6V1B2	Homo sapiens
2691	protein	527	ATP6V0C	Homo sapiens
2692	protein	528	ATP6V1C1	Homo sapiens
2693	protein	529	ATP6V1E1	Homo sapiens
2694	protein	535	ATP6V0A1	Homo sapiens
2695	protein	537	ATP6AP1	Homo sapiens
2696	protein	566	AZU1	Homo sapiens
2698	protein	613	BCR	Homo sapiens
2699	protein	633	BGN	Homo sapiens
2700	protein	642	BLMH	Homo sapiens
2701	protein	644	BLVRA	Homo sapiens
2702	protein	645	BLVRB	Homo sapiens
2703	protein	671	BPI	Homo sapiens
2705	protein	706	TSPO	Homo sapiens
2707	protein	726	CAPN5	Homo sapiens
2708	protein	727	C5	Homo sapiens
2709	protein	735	C9	Homo sapiens
2710	protein	754	PTTG1IP	Homo sapiens
2713	protein	781	CACNA2D1	Homo sapiens
2715	protein	810	CALML3	Homo sapiens
2716	protein	814	CAMK4	Homo sapiens
2717	protein	820	CAMP	Homo sapiens
2718	protein	822	CAPG	Homo sapiens
2719	protein	823	CAPN1	Homo sapiens
2720	protein	824	CAPN2	Homo sapiens
2722	protein	830	CAPZA2	Homo sapiens
2727	protein	929	CD14	Homo sapiens
2728	protein	950	SCARB2	Homo sapiens
2732	protein	983	CDK1	Homo sapiens
2735	protein	1071	CETP	Homo sapiens
2736	protein	1075	CTSC	Homo sapiens
2738	protein	1173	AP2M1	Homo sapiens
2745	protein	1293	COL6A3	Homo sapiens
2746	protein	1306	COL15A1	Homo sapiens
2747	protein	1312	COMT	Homo sapiens
2748	protein	1356	CP	Homo sapiens
2749	protein	1370	CPN2	Homo sapiens
2751	protein	1382	CRABP2	Homo sapiens
2752	protein	1398	CRK	Homo sapiens
2753	protein	1410	CRYAB	Homo sapiens
2754	protein	1428	CRYM	Homo sapiens
2756	protein	1434	CSE1L	Homo sapiens
2757	protein	1445	CSK	Homo sapiens
2760	protein	1476	CSTB	Homo sapiens
2761	protein	1491	CTH	Homo sapiens
2762	protein	1497	CTNS	Homo sapiens
2763	protein	1509	CTSD	Homo sapiens
2764	protein	1511	CTSG	Homo sapiens
2766	protein	1642	DDB1	Homo sapiens
2767	protein	1644	DDC	Homo sapiens
2769	protein	1654	DDX3X	Homo sapiens
2770	protein	1655	DDX5	Homo sapiens
2771	protein	1675	CFD	Homo sapiens
2774	protein	1785	DNM2	Homo sapiens
2777	protein	1807	DPYS	Homo sapiens
2778	protein	1824	DSC2	Homo sapiens
2779	protein	1830	DSG3	Homo sapiens
2781	protein	1889	ECE1	Homo sapiens
2786	protein	1954	MEGF8	Homo sapiens
2787	protein	1991	ELANE	Homo sapiens
2788	protein	1992	SERPINB1	Homo sapiens
2791	protein	2053	EPHX2	Homo sapiens
2793	protein	2091	FBL	Homo sapiens
2795	protein	2125	EVPL	Homo sapiens
2796	protein	2160	F11	Homo sapiens
2797	protein	2168	FABP1	Homo sapiens
2799	protein	2182	ACSL4	Homo sapiens
2800	protein	2184	FAH	Homo sapiens
2803	protein	2202	EFEMP1	Homo sapiens
2804	protein	2203	FBP1	Homo sapiens
2808	protein	2288	FKBP4	Homo sapiens
2809	protein	2289	FKBP5	Homo sapiens
2814	protein	2444	FRK	Homo sapiens
2815	protein	2495	FTH1	Homo sapiens
2817	protein	2517	FUCA1	Homo sapiens
2820	protein	2561	GABRB2	Homo sapiens
2821	protein	2584	GALK1	Homo sapiens
2823	protein	2632	GBE1	Homo sapiens
2824	protein	2658	GDF2	Homo sapiens
2826	protein	2674	GFRA1	Homo sapiens
2829	protein	2712	GK2	Homo sapiens
2832	protein	2739	GLO1	Homo sapiens
2833	protein	2752	GLUL	Homo sapiens
2834	protein	2760	GM2A	Homo sapiens
2841	protein	2787	GNG5	Homo sapiens
2843	protein	2805	GOT1	Homo sapiens
2845	protein	2819	GPD1	Homo sapiens
2847	protein	2823	GPM6A	Homo sapiens
2848	protein	2875	GPT	Homo sapiens
2849	protein	2879	GPX4	Homo sapiens
2850	protein	2885	GRB2	Homo sapiens
2851	protein	2894	GRID1	Homo sapiens
2853	protein	2936	GSR	Homo sapiens
2854	protein	2937	GSS	Homo sapiens
2856	protein	2946	GSTM2	Homo sapiens
2861	protein	3081	HGD	Homo sapiens
2862	protein	3094	HINT1	Homo sapiens
2866	protein	3176	HNMT	Homo sapiens
2867	protein	3191	HNRNPL	Homo sapiens
2869	protein	3242	HPD	Homo sapiens
2871	protein	3263	HPX	Homo sapiens
2872	protein	3273	HRG	Homo sapiens
2873	protein	3301	DNAJA1	Homo sapiens
2877	protein	3315	HSPB1	Homo sapiens
2879	protein	3337	DNAJB1	Homo sapiens
2883	protein	3426	CFI	Homo sapiens
2884	protein	3482	IGF2R	Homo sapiens
2885	protein	3483	IGFALS	Homo sapiens
2886	protein	3557	IL1RN	Homo sapiens
2887	protein	3664	IRF6	Homo sapiens
2888	protein	3672	ITGA1	Homo sapiens
2892	protein	3692	EIF6	Homo sapiens
2893	protein	3696	ITGB8	Homo sapiens
2894	protein	3700	ITIH4	Homo sapiens
2896	protein	3795	KHK	Homo sapiens
2897	protein	3801	KIFC3	Homo sapiens
2898	protein	3816	KLK1	Homo sapiens
2905	protein	3929	LBP	Homo sapiens
2906	protein	3934	LCN2	Homo sapiens
2907	protein	3936	LCP1	Homo sapiens
2913	protein	4048	LTA4H	Homo sapiens
2914	protein	4059	BCAM	Homo sapiens
2919	protein	4124	MAN2A1	Homo sapiens
2921	protein	4191	MDH2	Homo sapiens
2924	protein	4241	MFI2	Homo sapiens
2926	protein	4300	MLLT3	Homo sapiens
2927	protein	4301	MLLT4	Homo sapiens
2929	protein	4332	MNDA	Homo sapiens
2930	protein	4353	MPO	Homo sapiens
2931	protein	4357	MPST	Homo sapiens
2932	protein	4430	MYO1B	Homo sapiens
2934	protein	4482	MSRA	Homo sapiens
2935	protein	4507	MTAP	Homo sapiens
2936	protein	4522	MTHFD1	Homo sapiens
2938	protein	4621	MYH3	Homo sapiens
2942	protein	4645	MYO5B	Homo sapiens
2943	protein	4646	MYO6	Homo sapiens
2947	protein	4811	NID1	Homo sapiens
2948	protein	4825	NKX6-1	Homo sapiens
2949	protein	4835	NQO2	Homo sapiens
2950	protein	4860	PNP	Homo sapiens
2951	protein	4864	NPC1	Homo sapiens
2952	protein	4868	NPHS1	Homo sapiens
2953	protein	4899	NRF1	Homo sapiens
2954	protein	4907	NT5E	Homo sapiens
2957	protein	5048	PAFAH1B1	Homo sapiens
2958	protein	5049	PAFAH1B2	Homo sapiens
2959	protein	5092	PCBD1	Homo sapiens
2962	protein	5105	PCK1	Homo sapiens
2964	protein	5134	PDCD2	Homo sapiens
2965	protein	5151	PDE8A	Homo sapiens
2966	protein	5169	ENPP3	Homo sapiens
2967	protein	5172	SLC26A4	Homo sapiens
2968	protein	5174	PDZK1	Homo sapiens
2970	protein	5184	PEPD	Homo sapiens
2971	protein	5211	PFKL	Homo sapiens
2974	protein	5226	PGD	Homo sapiens
2975	protein	5236	PGM1	Homo sapiens
2977	protein	5250	SLC25A3	Homo sapiens
2979	protein	5267	SERPINA4	Homo sapiens
2980	protein	5269	SERPINB6	Homo sapiens
2981	protein	5275	SERPINB13	Homo sapiens
2983	protein	5286	PIK3C2A	Homo sapiens
2984	protein	5304	PIP	Homo sapiens
2986	protein	5311	PKD2	Homo sapiens
2987	protein	5313	PKLR	Homo sapiens
2988	protein	5314	PKHD1	Homo sapiens
2990	protein	5333	PLCD1	Homo sapiens
2991	protein	5351	PLOD1	Homo sapiens
2992	protein	5357	PLS1	Homo sapiens
2994	protein	5412	UBL3	Homo sapiens
2999	protein	5493	PPL	Homo sapiens
3000	protein	5510	PPP1R7	Homo sapiens
3001	protein	5547	PRCP	Homo sapiens
3003	protein	5578	PRKCA	Homo sapiens
3004	protein	5580	PRKCD	Homo sapiens
3005	protein	5583	PRKCH	Homo sapiens
3006	protein	5584	PRKCI	Homo sapiens
3007	protein	5590	PRKCZ	Homo sapiens
3008	protein	5621	PRNP	Homo sapiens
3009	protein	5652	PRSS8	Homo sapiens
3010	protein	5657	PRTN3	Homo sapiens
3012	protein	5682	PSMA1	Homo sapiens
3014	protein	5684	PSMA3	Homo sapiens
3015	protein	5685	PSMA4	Homo sapiens
3016	protein	5686	PSMA5	Homo sapiens
3017	protein	5689	PSMB1	Homo sapiens
3018	protein	5690	PSMB2	Homo sapiens
3020	protein	5693	PSMB5	Homo sapiens
3021	protein	5694	PSMB6	Homo sapiens
3022	protein	5705	PSMC5	Homo sapiens
3025	protein	5718	PSMD12	Homo sapiens
3026	protein	5721	PSME2	Homo sapiens
3027	protein	5777	PTPN6	Homo sapiens
3028	protein	5783	PTPN13	Homo sapiens
3030	protein	5800	PTPRO	Homo sapiens
3031	protein	5860	QDPR	Homo sapiens
3036	protein	5873	RAB27A	Homo sapiens
3040	protein	5910	RAP1GDS1	Homo sapiens
3043	protein	5934	RBL2	Homo sapiens
3044	protein	5950	RBP4	Homo sapiens
3046	protein	5973	RENBP	Homo sapiens
3047	protein	5981	RFC1	Homo sapiens
3048	protein	6009	RHEB	Homo sapiens
3049	protein	6050	RNH1	Homo sapiens
3050	protein	6051	RNPEP	Homo sapiens
3051	protein	6092	ROBO2	Homo sapiens
3052	protein	6102	RP2	Homo sapiens
3053	protein	6205	RPS11	Homo sapiens
3056	protein	6239	RREB1	Homo sapiens
3057	protein	6261	RYR1	Homo sapiens
3058	protein	6275	S100A4	Homo sapiens
3060	protein	6279	S100A8	Homo sapiens
3061	protein	6280	S100A9	Homo sapiens
3065	protein	6318	SERPINB4	Homo sapiens
3066	protein	6336	SCN10A	Homo sapiens
3069	protein	6396	SEC13	Homo sapiens
3070	protein	6398	SECTM1	Homo sapiens
3071	protein	6451	SH3BGRL	Homo sapiens
3072	protein	6470	SHMT1	Homo sapiens
3073	protein	6472	SHMT2	Homo sapiens
3076	protein	6519	SLC3A1	Homo sapiens
3078	protein	6521	SLC4A1	Homo sapiens
3079	protein	6523	SLC5A1	Homo sapiens
3080	protein	6524	SLC5A2	Homo sapiens
3081	protein	6540	SLC6A13	Homo sapiens
3082	protein	6550	SLC9A3	Homo sapiens
3085	protein	6565	SLC15A2	Homo sapiens
3086	protein	6576	SLC25A1	Homo sapiens
3087	protein	6582	SLC22A2	Homo sapiens
3088	protein	6584	SLC22A5	Homo sapiens
3089	protein	6608	SMO	Homo sapiens
3092	protein	6652	SORD	Homo sapiens
3093	protein	6653	SORL1	Homo sapiens
3094	protein	6683	SPAST	Homo sapiens
3095	protein	6697	SPR	Homo sapiens
3096	protein	6707	SPRR3	Homo sapiens
3098	protein	6714	SRC	Homo sapiens
3100	protein	6767	ST13	Homo sapiens
3101	protein	6794	STK11	Homo sapiens
3105	protein	6845	VAMP7	Homo sapiens
3106	protein	6856	SYPL1	Homo sapiens
3107	protein	6906	SERPINA7	Homo sapiens
3109	protein	7007	TECTA	Homo sapiens
3111	protein	7047	TGM4	Homo sapiens
3112	protein	7049	TGFBR3	Homo sapiens
3113	protein	7052	TGM2	Homo sapiens
3117	protein	7094	TLN1	Homo sapiens
3124	protein	7266	DNAJC7	Homo sapiens
3129	protein	7326	UBE2G1	Homo sapiens
3130	protein	7348	UPK1B	Homo sapiens
3131	protein	7360	UGP2	Homo sapiens
3134	protein	7380	UPK3A	Homo sapiens
3135	protein	7402	UTRN	Homo sapiens
3136	protein	7408	VASP	Homo sapiens
3137	protein	7414	VCL	Homo sapiens
3139	protein	7416	VDAC1	Homo sapiens
3140	protein	7419	VDAC3	Homo sapiens
3143	protein	7512	XPNPEP2	Homo sapiens
3149	protein	7832	BTG2	Homo sapiens
3150	protein	7841	MOGS	Homo sapiens
3153	protein	7916	PRRC2A	Homo sapiens
3156	protein	8073	PTP4A2	Homo sapiens
3157	protein	8291	DYSF	Homo sapiens
3159	protein	8411	EEA1	Homo sapiens
3161	protein	8428	STK24	Homo sapiens
3162	protein	8450	CUL4B	Homo sapiens
3163	protein	8452	CUL3	Homo sapiens
3164	protein	8455	ATRN	Homo sapiens
3165	protein	8476	CDC42BPA	Homo sapiens
3166	protein	8499	PPFIA2	Homo sapiens
3168	protein	8574	AKR7A2	Homo sapiens
3169	protein	8611	PPAP2A	Homo sapiens
3170	protein	8647	ABCB11	Homo sapiens
3171	protein	8649	LAMTOR3	Homo sapiens
3172	protein	8667	EIF3H	Homo sapiens
3173	protein	8671	SLC4A4	Homo sapiens
3175	protein	8724	SNX3	Homo sapiens
3176	protein	8735	MYH13	Homo sapiens
3178	protein	8774	NAPG	Homo sapiens
3180	protein	8789	FBP2	Homo sapiens
3181	protein	8796	SCEL	Homo sapiens
3182	protein	8803	SUCLA2	Homo sapiens
3184	protein	8836	GGH	Homo sapiens
3187	protein	8858	PROZ	Homo sapiens
3188	protein	8878	SQSTM1	Homo sapiens
3190	protein	8907	AP1M1	Homo sapiens
3191	protein	8934	RAB29	Homo sapiens
3192	protein	8976	WASL	Homo sapiens
3193	protein	8985	PLOD3	Homo sapiens
3195	protein	8993	PGLYRP1	Homo sapiens
3196	protein	8997	KALRN	Homo sapiens
3197	protein	9022	CLIC3	Homo sapiens
3198	protein	9031	BAZ1B	Homo sapiens
3199	protein	9043	SPAG9	Homo sapiens
3201	protein	9058	SLC13A2	Homo sapiens
3202	protein	9114	ATP6V0D1	Homo sapiens
3203	protein	9146	HGS	Homo sapiens
3204	protein	9179	AP4M1	Homo sapiens
3205	protein	9296	ATP6V1F	Homo sapiens
3206	protein	9317	PTER	Homo sapiens
3207	protein	9322	TRIP10	Homo sapiens
3208	protein	9351	SLC9A3R2	Homo sapiens
3209	protein	9353	SLIT2	Homo sapiens
3210	protein	9356	SLC22A6	Homo sapiens
3211	protein	9365	KL	Homo sapiens
3213	protein	9371	KIF3B	Homo sapiens
3214	protein	9376	SLC22A8	Homo sapiens
3215	protein	9380	GRHPR	Homo sapiens
3216	protein	9390	SLC22A13	Homo sapiens
3217	protein	9407	TMPRSS11D	Homo sapiens
3219	protein	9446	GSTO1	Homo sapiens
3221	protein	9520	NPEPPS	Homo sapiens
3223	protein	9528	TMEM59	Homo sapiens
3225	protein	9550	ATP6V1G1	Homo sapiens
3226	protein	9578	CDC42BPB	Homo sapiens
3227	protein	9586	CREB5	Homo sapiens
3229	protein	9696	CROCC	Homo sapiens
3230	protein	9704	DHX34	Homo sapiens
3231	protein	9725	TMEM63A	Homo sapiens
3232	protein	9748	SLK	Homo sapiens
3234	protein	9853	RUSC2	Homo sapiens
3235	protein	9943	OXSR1	Homo sapiens
3238	protein	9963	SLC23A1	Homo sapiens
3239	protein	9980	DOPEY2	Homo sapiens
3240	protein	10006	ABI1	Homo sapiens
3241	protein	10007	GNPDA1	Homo sapiens
3244	protein	10043	TOM1	Homo sapiens
3245	protein	10058	ABCB6	Homo sapiens
3246	protein	10060	ABCC9	Homo sapiens
3247	protein	10075	HUWE1	Homo sapiens
3248	protein	10092	ARPC5	Homo sapiens
3252	protein	10097	ACTR2	Homo sapiens
3253	protein	10099	TSPAN3	Homo sapiens
3255	protein	10109	ARPC2	Homo sapiens
3256	protein	10121	ACTR1A	Homo sapiens
3259	protein	10189	ALYREF	Homo sapiens
3260	protein	10207	INADL	Homo sapiens
3262	protein	10217	CTDSPL	Homo sapiens
3264	protein	10269	ZMPSTE24	Homo sapiens
3265	protein	10294	DNAJA2	Homo sapiens
3267	protein	10397	NDRG1	Homo sapiens
3270	protein	10411	RAPGEF3	Homo sapiens
3271	protein	10417	SPON2	Homo sapiens
3272	protein	10422	UBAC1	Homo sapiens
3273	protein	10443	N4BP2L2	Homo sapiens
3275	protein	10487	CAP1	Homo sapiens
3276	protein	10493	VAT1	Homo sapiens
3278	protein	10529	NEBL	Homo sapiens
3279	protein	10540	DCTN2	Homo sapiens
3280	protein	10552	ARPC1A	Homo sapiens
3283	protein	10591	DNPH1	Homo sapiens
3284	protein	10592	SMC2	Homo sapiens
3285	protein	10598	AHSA1	Homo sapiens
3286	protein	10617	STAMBP	Homo sapiens
3287	protein	10654	PMVK	Homo sapiens
3290	protein	10755	GIPC1	Homo sapiens
3291	protein	10767	HBS1L	Homo sapiens
3292	protein	10787	NCKAP1	Homo sapiens
3294	protein	10840	ALDH1L1	Homo sapiens
3295	protein	10841	FTCD	Homo sapiens
3296	protein	10875	FGL2	Homo sapiens
3297	protein	10878	CFHR3	Homo sapiens
3299	protein	10893	MMP24	Homo sapiens
3300	protein	10920	COPS8	Homo sapiens
3303	protein	10970	CKAP4	Homo sapiens
3305	protein	10974	ADIRF	Homo sapiens
3306	protein	11001	SLC27A2	Homo sapiens
3309	protein	11043	MID2	Homo sapiens
3311	protein	11127	KIF3A	Homo sapiens
3312	protein	11164	NUDT5	Homo sapiens
3313	protein	11181	TREH	Homo sapiens
3314	protein	11190	CEP250	Homo sapiens
3315	protein	11235	PDCD10	Homo sapiens
3316	protein	11240	PADI2	Homo sapiens
3317	protein	11252	PACSIN2	Homo sapiens
3318	protein	11261	CHP1	Homo sapiens
3319	protein	11267	SNF8	Homo sapiens
3320	protein	11269	DDX19B	Homo sapiens
3321	protein	11280	SCN11A	Homo sapiens
3322	protein	11313	LYPLA2	Homo sapiens
3323	protein	11315	PARK7	Homo sapiens
3326	protein	22837	COBLL1	Homo sapiens
3327	protein	22866	CNKSR2	Homo sapiens
3328	protein	22875	ENPP4	Homo sapiens
3329	protein	22930	RAB3GAP1	Homo sapiens
3332	protein	22977	AKR7A3	Homo sapiens
3334	protein	23013	SPEN	Homo sapiens
3335	protein	23193	GANAB	Homo sapiens
3336	protein	23295	MGRN1	Homo sapiens
3337	protein	23316	CUX2	Homo sapiens
3338	protein	23317	DNAJC13	Homo sapiens
3339	protein	23318	ZCCHC11	Homo sapiens
3340	protein	23338	JADE2	Homo sapiens
3341	protein	23354	HAUS5	Homo sapiens
3342	protein	23365	ARHGEF12	Homo sapiens
3344	protein	23406	COTL1	Homo sapiens
3346	protein	23452	ANGPTL2	Homo sapiens
3348	protein	23564	DDAH2	Homo sapiens
3350	protein	23593	HEBP2	Homo sapiens
3351	protein	23607	CD2AP	Homo sapiens
3352	protein	23646	PLD3	Homo sapiens
3353	protein	23670	TMEM2	Homo sapiens
3354	protein	23677	SH3BP4	Homo sapiens
3355	protein	23743	BHMT2	Homo sapiens
3357	protein	25801	GCA	Homo sapiens
3361	protein	25878	MXRA5	Homo sapiens
3362	protein	25909	AHCTF1	Homo sapiens
3363	protein	25930	PTPN23	Homo sapiens
3367	protein	26007	TKFC	Homo sapiens
3368	protein	26027	ACOT11	Homo sapiens
3369	protein	26060	APPL1	Homo sapiens
3370	protein	26227	PHGDH	Homo sapiens
3371	protein	26230	TIAM2	Homo sapiens
3372	protein	26251	KCNG2	Homo sapiens
3375	protein	26999	CYFIP2	Homo sapiens
3376	protein	27069	GHITM	Homo sapiens
3380	protein	28970	C11orf54	Homo sapiens
3381	protein	28988	DBNL	Homo sapiens
3382	protein	29028	ATAD2	Homo sapiens
3383	protein	29085	PHPT1	Homo sapiens
3384	protein	29105	CFAP20	Homo sapiens
3386	protein	29789	OLA1	Homo sapiens
3387	protein	29800	ZDHHC1	Homo sapiens
3388	protein	29934	SNX12	Homo sapiens
3389	protein	29968	PSAT1	Homo sapiens
3390	protein	30833	NT5C	Homo sapiens
3392	protein	30846	EHD2	Homo sapiens
3393	protein	30851	TAX1BP3	Homo sapiens
3394	protein	49860	CRNN	Homo sapiens
3396	protein	50508	NOX3	Homo sapiens
3397	protein	50617	ATP6V0A4	Homo sapiens
3398	protein	50618	ITSN2	Homo sapiens
3399	protein	50628	GEMIN4	Homo sapiens
3402	protein	51056	LAP3	Homo sapiens
3403	protein	51084	CRYL1	Homo sapiens
3406	protein	51168	MYO15A	Homo sapiens
3408	protein	51382	ATP6V1D	Homo sapiens
3409	protein	51429	SNX9	Homo sapiens
3410	protein	51449	PCYOX1	Homo sapiens
3412	protein	51479	ANKFY1	Homo sapiens
3413	protein	51506	UFC1	Homo sapiens
3417	protein	51571	FAM49B	Homo sapiens
3418	protein	51596	CUTA	Homo sapiens
3419	protein	51606	ATP6V1H	Homo sapiens
3420	protein	51652	CHMP3	Homo sapiens
3423	protein	51727	CMPK1	Homo sapiens
3424	protein	51733	UPB1	Homo sapiens
3427	protein	53405	CLIC5	Homo sapiens
3428	protein	53841	CDHR5	Homo sapiens
3429	protein	54102	CLIC6	Homo sapiens
3430	protein	54414	SIAE	Homo sapiens
3432	protein	54504	CPVL	Homo sapiens
3433	protein	54509	RHOF	Homo sapiens
3435	protein	54622	ARL15	Homo sapiens
3436	protein	54680	ZNHIT6	Homo sapiens
3437	protein	54810	GIPC2	Homo sapiens
3438	protein	54825	CDHR2	Homo sapiens
3439	protein	54832	VPS13C	Homo sapiens
3440	protein	54862	CC2D1A	Homo sapiens
3441	protein	54869	EPS8L1	Homo sapiens
3443	protein	54906	FAM208B	Homo sapiens
3444	protein	54927	CHCHD3	Homo sapiens
3445	protein	54978	SLC35F6	Homo sapiens
3447	protein	55028	C17orf80	Homo sapiens
3448	protein	55040	EPN3	Homo sapiens
3450	protein	55075	UACA	Homo sapiens
3451	protein	55187	VPS13D	Homo sapiens
3452	protein	55198	APPL2	Homo sapiens
3453	protein	55207	ARL8B	Homo sapiens
3455	protein	55308	DDX19A	Homo sapiens
3456	protein	55577	NAGK	Homo sapiens
3457	protein	55600	ITLN1	Homo sapiens
3458	protein	55610	CCDC132	Homo sapiens
3459	protein	55611	OTUB1	Homo sapiens
3462	protein	55755	CDK5RAP2	Homo sapiens
3463	protein	55777	MBD5	Homo sapiens
3465	protein	55867	SLC22A11	Homo sapiens
3469	protein	56241	SUSD2	Homo sapiens
3470	protein	56670	SUCNR1	Homo sapiens
3471	protein	56898	BDH2	Homo sapiens
3472	protein	56954	NIT2	Homo sapiens
3473	protein	56969	RPL23AP32	Homo sapiens
3474	protein	56975	FAM20C	Homo sapiens
3475	protein	56996	SLC12A9	Homo sapiens
3476	protein	57111	RAB25	Homo sapiens
3479	protein	57154	SMURF1	Homo sapiens
3480	protein	57393	TMEM27	Homo sapiens
3482	protein	57403	RAB22A	Homo sapiens
3483	protein	57446	NDRG3	Homo sapiens
3484	protein	57471	ERMN	Homo sapiens
3485	protein	57551	TAOK1	Homo sapiens
3486	protein	57653	LOC100499484-C9ORF174	Homo sapiens
3487	protein	57674	RNF213	Homo sapiens
3490	protein	58525	WIZ	Homo sapiens
3491	protein	59272	ACE2	Homo sapiens
3492	protein	59338	PLEKHA1	Homo sapiens
3493	protein	59342	SCPEP1	Homo sapiens
3494	protein	60496	AASDHPPT	Homo sapiens
3495	protein	63979	FIGNL1	Homo sapiens
3496	protein	64081	PBLD	Homo sapiens
3498	protein	64147	KIF9	Homo sapiens
3499	protein	64175	P3H1	Homo sapiens
3500	protein	64284	RAB17	Homo sapiens
3501	protein	64376	IKZF5	Homo sapiens
3502	protein	64386	MMP25	Homo sapiens
3503	protein	64398	MPP5	Homo sapiens
3504	protein	64518	TEKT3	Homo sapiens
3505	protein	64577	ALDH8A1	Homo sapiens
3507	protein	64849	SLC13A3	Homo sapiens
3509	protein	78986	DUSP26	Homo sapiens
3510	protein	79017	GGCT	Homo sapiens
3512	protein	79041	TMEM38A	Homo sapiens
3513	protein	79098	C1orf116	Homo sapiens
3514	protein	79153	GDPD3	Homo sapiens
3515	protein	79541	OR2A4	Homo sapiens
3516	protein	79567	FAM65A	Homo sapiens
3517	protein	79612	NAA16	Homo sapiens
3518	protein	79643	CHMP6	Homo sapiens
3519	protein	79659	DYNC2H1	Homo sapiens
3520	protein	79706	PRKRIP1	Homo sapiens
3523	protein	79807	GSTCD	Homo sapiens
3525	protein	79837	PIP4K2C	Homo sapiens
3526	protein	79901	CYBRD1	Homo sapiens
3527	protein	80199	FUZ	Homo sapiens
3528	protein	80210	ARMC9	Homo sapiens
3529	protein	80218	NAA50	Homo sapiens
3530	protein	80347	COASY	Homo sapiens
3531	protein	80700	UBXN6	Homo sapiens
3534	protein	80781	COL18A1	Homo sapiens
3535	protein	80823	BHLHB9	Homo sapiens
3536	protein	81029	WNT5B	Homo sapiens
3537	protein	81617	CAB39L	Homo sapiens
3538	protein	81618	ITM2C	Homo sapiens
3539	protein	81691	LOC81691	Homo sapiens
3540	protein	81693	AMN	Homo sapiens
3542	protein	83442	SH3BGRL3	Homo sapiens
3544	protein	83543	AIF1L	Homo sapiens
3545	protein	83596	BCL2L12	Homo sapiens
3547	protein	83871	RAB34	Homo sapiens
3548	protein	83874	TBC1D10A	Homo sapiens
3549	protein	84059	ADGRV1	Homo sapiens
3550	protein	84064	HDHD2	Homo sapiens
3551	protein	84100	ARL6	Homo sapiens
3552	protein	84223	IQCG	Homo sapiens
3553	protein	84226	C2orf16	Homo sapiens
3556	protein	84612	PARD6B	Homo sapiens
3558	protein	84817	TXNDC17	Homo sapiens
3560	protein	85320	ABCC11	Homo sapiens
3561	protein	85369	STRIP1	Homo sapiens
3562	protein	85477	SCIN	Homo sapiens
3564	protein	90507	SCRN2	Homo sapiens
3565	protein	90649	ZNF486	Homo sapiens
3566	protein	91703	ACY3	Homo sapiens
3567	protein	91894	C11orf52	Homo sapiens
3568	protein	92359	CRB3	Homo sapiens
3570	protein	92747	BPIFB1	Homo sapiens
3571	protein	93100	NAPRT	Homo sapiens
3573	protein	93587	TRMT10A	Homo sapiens
3574	protein	112483	SAT2	Homo sapiens
3576	protein	113220	KIF12	Homo sapiens
3577	protein	114569	MAL2	Homo sapiens
3578	protein	114876	OSBPL1A	Homo sapiens
3579	protein	114990	VASN	Homo sapiens
3580	protein	116085	SLC22A12	Homo sapiens
3581	protein	116285	ACSM1	Homo sapiens
3583	protein	118491	CFAP70	Homo sapiens
3584	protein	119391	GSTO2	Homo sapiens
3585	protein	119467	CLRN3	Homo sapiens
3586	protein	120892	LRRK2	Homo sapiens
3587	protein	120939	TMEM52B	Homo sapiens
3588	protein	124220	ZG16B	Homo sapiens
3589	protein	125206	SLC5A10	Homo sapiens
3590	protein	126402	CCDC105	Homo sapiens
3591	protein	127281	FAM213B	Homo sapiens
3592	protein	127829	ARL8A	Homo sapiens
3593	protein	128192	LOC128192	Homo sapiens
3596	protein	130589	GALM	Homo sapiens
3597	protein	131578	LRRC15	Homo sapiens
3599	protein	132243	H1FOO	Homo sapiens
3600	protein	133121	ENPP6	Homo sapiens
3601	protein	134147	CMBL	Homo sapiens
3602	protein	139221	MUM1L1	Homo sapiens
3604	protein	140710	SOGA1	Homo sapiens
3605	protein	140885	SIRPA	Homo sapiens
3606	protein	144100	PLEKHA7	Homo sapiens
3607	protein	144568	A2ML1	Homo sapiens
3608	protein	146556	C16orf89	Homo sapiens
3609	protein	146691	TOM1L2	Homo sapiens
3610	protein	146909	KIF18B	Homo sapiens
3611	protein	147685	C19orf18	Homo sapiens
3613	protein	148811	PM20D1	Homo sapiens
3614	protein	150696	PROM2	Homo sapiens
3615	protein	151556	GPR155	Homo sapiens
3617	protein	153201	SLC36A2	Homo sapiens
3618	protein	155382	VPS37D	Homo sapiens
3619	protein	159963	SLC5A12	Homo sapiens
3620	protein	160728	SLC5A8	Homo sapiens
3621	protein	161436	EML5	Homo sapiens
3622	protein	161514	TBC1D21	Homo sapiens
3623	protein	163071	ZNF114	Homo sapiens
3624	protein	196527	ANO6	Homo sapiens
3625	protein	200010	SLC5A9	Homo sapiens
3626	protein	200186	CRTC2	Homo sapiens
3627	protein	200232	FAM209A	Homo sapiens
3628	protein	201931	TMEM192	Homo sapiens
3629	protein	219681	ARMC3	Homo sapiens
3630	protein	222236	NAPEPLD	Homo sapiens
3631	protein	222389	BEND7	Homo sapiens
3632	protein	245972	ATP6V0D2	Homo sapiens
3634	protein	252983	STXBP4	Homo sapiens
3635	protein	254863	TMEM256	Homo sapiens
3636	protein	255220	TXNDC8	Homo sapiens
3637	protein	255252	LRRC57	Homo sapiens
3639	protein	259217	HSPA12A	Homo sapiens
3640	protein	260425	MAGI3	Homo sapiens
3642	protein	283375	SLC39A5	Homo sapiens
3643	protein	283450	HECTD4	Homo sapiens
3644	protein	283537	SLC46A3	Homo sapiens
3645	protein	284013	VMO1	Homo sapiens
3646	protein	284129	SLC26A11	Homo sapiens
3647	protein	284422	SMIM24	Homo sapiens
3649	protein	286204	CRB2	Homo sapiens
3650	protein	317772	HIST2H2AB	Homo sapiens
3651	protein	338094	FAM151A	Homo sapiens
3653	protein	340024	SLC6A19	Homo sapiens
3654	protein	342372	PKD1L3	Homo sapiens
3655	protein	342897	NCCRP1	Homo sapiens
3657	protein	346007	EYS	Homo sapiens
3659	protein	347735	SERINC2	Homo sapiens
3660	protein	347862	PDDC1	Homo sapiens
3661	protein	353189	SLCO4C1	Homo sapiens
3662	protein	375035	SFT2D2	Homo sapiens
3663	protein	375791	CYSRT1	Homo sapiens
3670	protein	391189	OR11L1	Homo sapiens
3671	protein	401409	RAB19	Homo sapiens
3672	protein	440335	SMIM22	Homo sapiens
3673	protein	440689	HIST2H2BF	Homo sapiens
3674	protein	441241	LOC441241	Homo sapiens
3675	protein	448834	KPRP	Homo sapiens
3676	protein	541611	HSP90AB6P	Homo sapiens
3679	protein	643751	CDC42P6	Homo sapiens
3687	protein	652968	GATSL3	Homo sapiens
4599	protein	1738	DLD	Homo sapiens
4600	protein	2108	ETFA	Homo sapiens
4604	protein	2746	GLUD1	Homo sapiens
4607	protein	3028	HSD17B10	Homo sapiens
4612	protein	3615	IMPDH2	Homo sapiens
4619	protein	10553	HTATIP2	Homo sapiens
4621	protein	153562	MARVELD2	Homo sapiens
4634	protein	165	AEBP1	Homo sapiens
4638	protein	276	AMY1A	Homo sapiens
4639	protein	277	AMY1B	Homo sapiens
4640	protein	278	AMY1C	Homo sapiens
4641	protein	279	AMY2A	Homo sapiens
4642	protein	284	ANGPT1	Homo sapiens
4650	protein	334	APLP2	Homo sapiens
4653	protein	351	APP	Homo sapiens
4654	protein	362	AQP5	Homo sapiens
4663	protein	563	AZGP1	Homo sapiens
4665	protein	634	CEACAM1	Homo sapiens
4666	protein	651	BMP3	Homo sapiens
4668	protein	765	CA6	Homo sapiens
4669	protein	780	DDR1	Homo sapiens
4676	protein	826	CAPNS1	Homo sapiens
4691	protein	1292	COL6A2	Homo sapiens
4692	protein	1314	COPA	Homo sapiens
4693	protein	1362	CPD	Homo sapiens
4695	protein	1472	CST4	Homo sapiens
4696	protein	1473	CST5	Homo sapiens
4700	protein	1508	CTSB	Homo sapiens
4702	protein	1605	DAG1	Homo sapiens
4709	protein	1829	DSG2	Homo sapiens
4711	protein	1861	TOR1A	Homo sapiens
4712	protein	1893	ECM1	Homo sapiens
4715	protein	1981	EIF4G1	Homo sapiens
4719	protein	2132	EXT2	Homo sapiens
4720	protein	2196	FAT2	Homo sapiens
4721	protein	2239	GPC4	Homo sapiens
4722	protein	2346	FOLH1	Homo sapiens
4724	protein	2524	FUT2	Homo sapiens
4725	protein	2525	FUT3	Homo sapiens
4726	protein	2528	FUT6	Homo sapiens
4727	protein	2530	FUT8	Homo sapiens
4731	protein	2745	GLRX	Homo sapiens
4740	protein	2817	GPC1	Homo sapiens
4742	protein	2878	GPX3	Homo sapiens
4759	protein	3494	IGHA2	Homo sapiens
4764	protein	3535	IGL	Homo sapiens
4766	protein	3713	IVL	Homo sapiens
4778	protein	3859	KRT12	Homo sapiens
4786	protein	3910	LAMA4	Homo sapiens
4788	protein	3913	LAMB2	Homo sapiens
4792	protein	3963	LGALS7	Homo sapiens
4793	protein	3998	LMAN1	Homo sapiens
4794	protein	4025	LPO	Homo sapiens
4795	protein	4054	LTBP3	Homo sapiens
4800	protein	4189	DNAJB9	Homo sapiens
4801	protein	4232	MEST	Homo sapiens
4804	protein	4245	MGAT1	Homo sapiens
4805	protein	4256	MGP	Homo sapiens
4810	protein	4586	MUC5AC	Homo sapiens
4811	protein	4589	MUC7	Homo sapiens
4815	protein	4758	NEU1	Homo sapiens
4818	protein	4924	NUCB1	Homo sapiens
4819	protein	4925	NUCB2	Homo sapiens
4822	protein	5045	FURIN	Homo sapiens
4824	protein	5066	PAM	Homo sapiens
4832	protein	5340	PLG	Homo sapiens
4833	protein	5349	FXYD3	Homo sapiens
4835	protein	5352	PLOD2	Homo sapiens
4836	protein	5360	PLTP	Homo sapiens
4837	protein	5446	PON3	Homo sapiens
4841	protein	5500	PPP1CB	Homo sapiens
4842	protein	5549	PRELP	Homo sapiens
4843	protein	5611	DNAJC3	Homo sapiens
4845	protein	5654	HTRA1	Homo sapiens
4851	protein	5918	RARRES1	Homo sapiens
4859	protein	6288	SAA1	Homo sapiens
4860	protein	6289	SAA2	Homo sapiens
4863	protein	6414	SEPP1	Homo sapiens
4864	protein	6422	SFRP1	Homo sapiens
4865	protein	6482	ST3GAL1	Homo sapiens
4867	protein	6528	SLC5A5	Homo sapiens
4868	protein	6548	SLC9A1	Homo sapiens
4871	protein	6575	SLC20A2	Homo sapiens
4872	protein	6590	SLPI	Homo sapiens
4874	protein	6734	SRPR	Homo sapiens
4875	protein	6780	STAU1	Homo sapiens
4876	protein	6782	HSPA13	Homo sapiens
4879	protein	7045	TGFBI	Homo sapiens
4881	protein	7051	TGM1	Homo sapiens
4882	protein	7053	TGM3	Homo sapiens
4893	protein	7525	YES1	Homo sapiens
4903	protein	8337	HIST2H2AA3	Homo sapiens
4904	protein	8349	HIST2H2BE	Homo sapiens
4917	protein	8693	GALNT4	Homo sapiens
4918	protein	8703	B4GALT3	Homo sapiens
4919	protein	8741	TNFSF13	Homo sapiens
4920	protein	8742	TNFSF12	Homo sapiens
4927	protein	9068	ANGPTL1	Homo sapiens
4929	protein	9245	GCNT3	Homo sapiens
4932	protein	9375	TM9SF2	Homo sapiens
4933	protein	9416	DDX23	Homo sapiens
4935	protein	9508	ADAMTS3	Homo sapiens
4945	protein	10149	ADGRG2	Homo sapiens
4947	protein	10184	LHFPL2	Homo sapiens
4949	protein	10402	ST3GAL6	Homo sapiens
4953	protein	10549	PRDX4	Homo sapiens
4955	protein	10905	MAN1A2	Homo sapiens
4957	protein	10956	OS9	Homo sapiens
4962	protein	11320	MGAT4A	Homo sapiens
4963	protein	11344	TWF2	Homo sapiens
4964	protein	22802	CLCA4	Homo sapiens
4965	protein	23071	ERP44	Homo sapiens
4967	protein	23236	PLCB1	Homo sapiens
4968	protein	23491	CES3	Homo sapiens
4972	protein	26229	B3GAT3	Homo sapiens
4974	protein	27348	TOR1B	Homo sapiens
4977	protein	28816	IGLV2-11	Homo sapiens
4978	protein	28823	IGLV1-44	Homo sapiens
4979	protein	28875	IGKV3D-15	Homo sapiens
4980	protein	28908	IGKV4-1	Homo sapiens
4982	protein	29071	C1GALT1C1	Homo sapiens
4983	protein	29127	RACGAP1	Homo sapiens
4984	protein	30008	EFEMP2	Homo sapiens
4986	protein	50506	DUOX2	Homo sapiens
4990	protein	51150	SDF4	Homo sapiens
4997	protein	51706	CYB5R1	Homo sapiens
4999	protein	51752	ERAP1	Homo sapiens
5000	protein	53343	NUDT9	Homo sapiens
5001	protein	54097	FAM3B	Homo sapiens
5002	protein	54757	FAM20A	Homo sapiens
5003	protein	54827	NXPE4	Homo sapiens
5004	protein	55107	ANO1	Homo sapiens
5005	protein	55604	LRRC16A	Homo sapiens
5006	protein	55761	TTC17	Homo sapiens
5007	protein	56034	PDGFC	Homo sapiens
5008	protein	56101	PCDHGB5	Homo sapiens
5009	protein	56477	CCL28	Homo sapiens
5010	protein	56886	UGGT1	Homo sapiens
5011	protein	56920	SEMA3G	Homo sapiens
5013	protein	57175	CORO1B	Homo sapiens
5016	protein	57447	NDRG2	Homo sapiens
5017	protein	57535	KIAA1324	Homo sapiens
5018	protein	57544	TXNDC16	Homo sapiens
5019	protein	57636	ARHGAP23	Homo sapiens
5021	protein	63915	BLOC1S5	Homo sapiens
5022	protein	64129	TINAGL1	Homo sapiens
5023	protein	64222	TOR3A	Homo sapiens
5025	protein	64856	VWA1	Homo sapiens
5026	protein	66005	CHID1	Homo sapiens
5028	protein	79073	TMEM109	Homo sapiens
5030	protein	79690	GAL3ST4	Homo sapiens
5031	protein	79875	THSD4	Homo sapiens
5032	protein	80146	UXS1	Homo sapiens
5034	protein	81567	TXNDC5	Homo sapiens
5036	protein	83690	CRISPLD1	Homo sapiens
5037	protein	84171	LOXL4	Homo sapiens
5038	protein	84572	GNPTG	Homo sapiens
5040	protein	92304	SCGB3A1	Homo sapiens
5044	protein	113189	CHST14	Homo sapiens
5045	protein	114897	C1QTNF1	Homo sapiens
5046	protein	114899	C1QTNF3	Homo sapiens
5047	protein	115019	SLC26A9	Homo sapiens
5048	protein	116496	FAM129A	Homo sapiens
5051	protein	126961	HIST2H3C	Homo sapiens
5052	protein	127262	TPRG1L	Homo sapiens
5053	protein	132724	TMPRSS11B	Homo sapiens
5055	protein	140683	BPIFA2	Homo sapiens
5059	protein	151742	PPM1L	Homo sapiens
5060	protein	163351	GBP6	Homo sapiens
5061	protein	196374	KRT78	Homo sapiens
5064	protein	219855	SLC37A2	Homo sapiens
5065	protein	255743	NPNT	Homo sapiens
5067	protein	319101	KRT73	Homo sapiens
5068	protein	333932	HIST2H3A	Homo sapiens
5070	protein	340706	VWA2	Homo sapiens
5072	protein	373156	GSTK1	Homo sapiens
5073	protein	374897	SBSN	Homo sapiens
5075	protein	389336	C5orf46	Homo sapiens
5076	protein	389816	LRRC26	Homo sapiens
5077	protein	401137	PRR27	Homo sapiens
5078	protein	440786	LOC440786	Homo sapiens
5082	protein	652070	SCFV	Homo sapiens
5083	protein	653499	LGALS7B	Homo sapiens
5084	protein	653604	HIST2H3D	Homo sapiens
5085	protein	723790	HIST2H2AA4	Homo sapiens
5086	protein	728358	DEFA1B	Homo sapiens
5092	protein	7122	CLDN5	Homo sapiens
5101	protein	857	CAV1	Homo sapiens
5203	protein	39	ACAT2	Homo sapiens
5208	protein	86	ACTL6A	Homo sapiens
5210	protein	132	ADK	Homo sapiens
5232	protein	483	ATP1B3	Homo sapiens
5233	protein	490	ATP2B1	Homo sapiens
5234	protein	493	ATP2B4	Homo sapiens
5248	protein	970	CD70	Homo sapiens
5257	protein	1431	CS	Homo sapiens
5263	protein	1615	DARS	Homo sapiens
5264	protein	1660	DHX9	Homo sapiens
5267	protein	1808	DPYSL2	Homo sapiens
5269	protein	1936	EEF1D	Homo sapiens
5278	protein	2058	EPRS	Homo sapiens
5280	protein	2224	FDPS	Homo sapiens
5283	protein	2318	FLNC	Homo sapiens
5287	protein	2547	XRCC6	Homo sapiens
5291	protein	2673	GFPT1	Homo sapiens
5299	protein	3009	HIST1H1B	Homo sapiens
5301	protein	3018	HIST1H2BB	Homo sapiens
5302	protein	3020	H3F3A	Homo sapiens
5303	protein	3021	H3F3B	Homo sapiens
5311	protein	3185	HNRNPF	Homo sapiens
5312	protein	3190	HNRNPK	Homo sapiens
5324	protein	3376	IARS	Homo sapiens
5344	protein	3909	LAMA3	Homo sapiens
5345	protein	3914	LAMB3	Homo sapiens
5347	protein	3918	LAMC2	Homo sapiens
5351	protein	3956	LGALS1	Homo sapiens
5355	protein	4077	NBR1	Homo sapiens
5357	protein	4141	MARS	Homo sapiens
5364	protein	4599	MX1	Homo sapiens
5376	protein	5214	PFKP	Homo sapiens
5381	protein	5328	PLAU	Homo sapiens
5388	protein	5692	PSMB4	Homo sapiens
5389	protein	5701	PSMC2	Homo sapiens
5390	protein	5704	PSMC4	Homo sapiens
5391	protein	5708	PSMD2	Homo sapiens
5392	protein	5719	PSMD13	Homo sapiens
5396	protein	5836	PYGL	Homo sapiens
5405	protein	6134	RPL10	Homo sapiens
5406	protein	6138	RPL15	Homo sapiens
5420	protein	6810	STX4	Homo sapiens
5421	protein	6897	TARS	Homo sapiens
5425	protein	7162	TPBG	Homo sapiens
5438	protein	7514	XPO1	Homo sapiens
5439	protein	7520	XRCC5	Homo sapiens
5445	protein	7919	DDX39B	Homo sapiens
5450	protein	8339	HIST1H2BG	Homo sapiens
5451	protein	8343	HIST1H2BF	Homo sapiens
5452	protein	8344	HIST1H2BE	Homo sapiens
5453	protein	8346	HIST1H2BI	Homo sapiens
5454	protein	8347	HIST1H2BC	Homo sapiens
5465	protein	8369	HIST1H4G	Homo sapiens
5470	protein	8661	EIF3A	Homo sapiens
5471	protein	8662	EIF3B	Homo sapiens
5472	protein	8663	EIF3C	Homo sapiens
5474	protein	8884	SLC5A6	Homo sapiens
5478	protein	9218	VAPA	Homo sapiens
5482	protein	9555	H2AFY	Homo sapiens
5484	protein	9601	PDIA4	Homo sapiens
5485	protein	9775	EIF4A3	Homo sapiens
5490	protein	10120	ACTR1B	Homo sapiens
5492	protein	10133	OPTN	Homo sapiens
5493	protein	10135	NAMPT	Homo sapiens
5494	protein	10205	MPZL2	Homo sapiens
5509	protein	10963	STIP1	Homo sapiens
5511	protein	11187	PKP3	Homo sapiens
5518	protein	23275	POFUT2	Homo sapiens
5520	protein	23475	QPRT	Homo sapiens
5521	protein	23558	WBP2	Homo sapiens
5527	protein	30001	ERO1L	Homo sapiens
5537	protein	55506	H2AFY2	Homo sapiens
5540	protein	55920	RCC2	Homo sapiens
5542	protein	57142	RTN4	Homo sapiens
5548	protein	79709	COLGALT1	Homo sapiens
5553	protein	84659	RNASE7	Homo sapiens
5555	protein	84824	FCRLA	Homo sapiens
5559	protein	94239	H2AFV	Homo sapiens
5560	protein	103910	MYL12B	Homo sapiens
5565	protein	203569	PAGE2	Homo sapiens
5566	protein	255626	HIST1H2BA	Homo sapiens
5567	protein	257364	SNX33	Homo sapiens
5568	protein	284119	PTRF	Homo sapiens
5569	protein	337873	HIST2H2BC	Homo sapiens
5573	protein	653145	ANXA8	Homo sapiens
5574	protein	654364	NME1-NME2	Homo sapiens
5601	protein	16	AARS	Homo sapiens
5623	protein	204	AK2	Homo sapiens
5658	protein	327	APEH	Homo sapiens
5666	protein	355	FAS	Homo sapiens
5709	protein	581	BAX	Homo sapiens
5721	protein	752	FMNL1	Homo sapiens
5741	protein	842	CASP9	Homo sapiens
5746	protein	930	CD19	Homo sapiens
5749	protein	931	MS4A1	Homo sapiens
5752	protein	933	CD22	Homo sapiens
5755	protein	943	TNFRSF8	Homo sapiens
5758	protein	949	SCARB1	Homo sapiens
5764	protein	953	ENTPD1	Homo sapiens
5772	protein	962	CD48	Homo sapiens
5777	protein	965	CD58	Homo sapiens
5786	protein	972	CD74	Homo sapiens
5789	protein	974	CD79B	Homo sapiens
5794	protein	976	ADGRE5	Homo sapiens
5797	protein	989	SEPT7	Homo sapiens
5812	protein	1380	CR2	Homo sapiens
5822	protein	1460	CSNK2B	Homo sapiens
5830	protein	1622	DBI	Homo sapiens
5834	protein	1717	DHCR7	Homo sapiens
5836	protein	1739	DLG1	Homo sapiens
5842	protein	1794	DOCK2	Homo sapiens
5852	protein	1854	DUT	Homo sapiens
5854	protein	1891	ECH1	Homo sapiens
5869	protein	1965	EIF2S1	Homo sapiens
5871	protein	1968	EIF2S3	Homo sapiens
5877	protein	1977	EIF4E	Homo sapiens
5888	protein	2037	EPB41L2	Homo sapiens
5893	protein	2124	EVI2B	Homo sapiens
5900	protein	2208	FCER2	Homo sapiens
5905	protein	2268	FGR	Homo sapiens
5907	protein	2271	FH	Homo sapiens
5921	protein	2618	GART	Homo sapiens
5955	protein	2806	GOT2	Homo sapiens
5969	protein	3071	NCKAP1L	Homo sapiens
5984	protein	3115	HLA-DPB1	Homo sapiens
5987	protein	3117	HLA-DQA1	Homo sapiens
6005	protein	3178	HNRNPA1	Homo sapiens
6010	protein	3183	HNRNPC	Homo sapiens
6015	protein	3251	HPRT1	Homo sapiens
6051	protein	3385	ICAM3	Homo sapiens
6063	protein	3643	INSR	Homo sapiens
6066	protein	3646	EIF3E	Homo sapiens
6071	protein	3683	ITGAL	Homo sapiens
6080	protein	3690	ITGB3	Homo sapiens
6083	protein	3695	ITGB7	Homo sapiens
6086	protein	3698	ITIH2	Homo sapiens
6097	protein	3925	STMN1	Homo sapiens
6100	protein	3932	LCK	Homo sapiens
6112	protein	4046	LSP1	Homo sapiens
6114	protein	4065	LY75	Homo sapiens
6142	protein	4363	ABCC1	Homo sapiens
6156	protein	4643	MYO1E	Homo sapiens
6158	protein	4666	NACA	Homo sapiens
6161	protein	4676	NAP1L4	Homo sapiens
6163	protein	4691	NCL	Homo sapiens
6171	protein	4738	NEDD8	Homo sapiens
6179	protein	4904	YBX1	Homo sapiens
6184	protein	5036	PA2G4	Homo sapiens
6199	protein	5175	PECAM1	Homo sapiens
6201	protein	5198	PFAS	Homo sapiens
6218	protein	5272	SERPINB9	Homo sapiens
6221	protein	5297	PI4KA	Homo sapiens
6226	protein	5327	PLAT	Homo sapiens
6229	protein	5336	PLCG2	Homo sapiens
6233	protein	5464	PPA1	Homo sapiens
6243	protein	5515	PPP2CA	Homo sapiens
6245	protein	5579	PRKCB	Homo sapiens
6263	protein	5687	PSMA6	Homo sapiens
6266	protein	5688	PSMA7	Homo sapiens
6281	protein	5696	PSMB8	Homo sapiens
6284	protein	5698	PSMB9	Homo sapiens
6289	protein	5713	PSMD7	Homo sapiens
6291	protein	5720	PSME1	Homo sapiens
6302	protein	5786	PTPRA	Homo sapiens
6328	protein	5880	RAC2	Homo sapiens
6360	protein	6122	RPL3	Homo sapiens
6363	protein	6124	RPL4	Homo sapiens
6366	protein	6125	RPL5	Homo sapiens
6368	protein	6135	RPL11	Homo sapiens
6373	protein	6146	RPL22	Homo sapiens
6375	protein	6152	RPL24	Homo sapiens
6378	protein	6155	RPL27	Homo sapiens
6381	protein	6156	RPL30	Homo sapiens
6384	protein	6158	RPL28	Homo sapiens
6386	protein	6160	RPL31	Homo sapiens
6388	protein	6164	RPL34	Homo sapiens
6390	protein	6165	RPL35A	Homo sapiens
6392	protein	6168	RPL37A	Homo sapiens
6400	protein	6187	RPS2	Homo sapiens
6405	protein	6189	RPS3A	Homo sapiens
6411	protein	6193	RPS5	Homo sapiens
6417	protein	6203	RPS9	Homo sapiens
6431	protein	6223	RPS19	Homo sapiens
6437	protein	6230	RPS25	Homo sapiens
6440	protein	6231	RPS26	Homo sapiens
6446	protein	6234	RPS28	Homo sapiens
6449	protein	6235	RPS29	Homo sapiens
6451	protein	6251	RSU1	Homo sapiens
6453	protein	6301	SARS	Homo sapiens
6463	protein	6504	SLAMF1	Homo sapiens
6466	protein	6509	SLC1A4	Homo sapiens
6475	protein	6515	SLC2A3	Homo sapiens
6487	protein	6633	SNRPD2	Homo sapiens
6490	protein	6690	SPINK1	Homo sapiens
6493	protein	6693	SPN	Homo sapiens
6516	protein	6793	STK10	Homo sapiens
6521	protein	6814	STXBP3	Homo sapiens
6524	protein	6888	TALDO1	Homo sapiens
6543	protein	7128	TNFAIP3	Homo sapiens
6549	protein	7170	TPM3	Homo sapiens
6552	protein	7171	TPM4	Homo sapiens
6569	protein	7297	TYK2	Homo sapiens
6594	protein	7431	VIM	Homo sapiens
6597	protein	7453	WARS	Homo sapiens
6599	protein	7454	WAS	Homo sapiens
6602	protein	7462	LAT2	Homo sapiens
6629	protein	8340	HIST1H2BL	Homo sapiens
6637	protein	8417	STX7	Homo sapiens
6662	protein	8904	CPNE1	Homo sapiens
6665	protein	9045	RPL14	Homo sapiens
6668	protein	9141	PDCD5	Homo sapiens
6670	protein	9144	SYNGR2	Homo sapiens
6676	protein	9349	RPL23	Homo sapiens
6679	protein	9367	RAB9A	Homo sapiens
6687	protein	9398	CD101	Homo sapiens
6691	protein	9521	EEF1E1	Homo sapiens
6710	protein	10066	SCAMP2	Homo sapiens
6712	protein	10067	SCAMP3	Homo sapiens
6714	protein	10072	DPP3	Homo sapiens
6723	protein	10095	ARPC1B	Homo sapiens
6735	protein	10130	PDIA6	Homo sapiens
6739	protein	10163	WASF2	Homo sapiens
[truncated: 4,515 more rows]
